# Supplementary material for: The epigenetics effects of transposable elements are genomic context dependent and not restricted to gene silencing in Drosophila
Source: Genome Biol. 2025 Aug 18;26:251. doi: 10.1186/s13059-025-03705-4 (PMC12360000; doi:10.1186/s13059-025-03705-4)
Supplement: Supplementary file 1 — Additional file 1: Supplementary tables. [file 13059_2025_3705_MOESM1_ESM.zip]

Archive with 6 entries (6 files):
- Additional_File_Table_S1.xlsx
- Additional_File_Table_S2.xlsx
- Additional_File_Table_S3.xlsx
- Additional_File_Table_S4.xlsx
- Additional_File_Table_S5.xlsx
- Additional_File_Table_S6.xlsx
