# Supplementary material for: The epigenetics effects of transposable elements are genomic context dependent and not restricted to gene silencing in Drosophila
Source: Genome Biol. 2025 Aug 18;26:251. doi: 10.1186/s13059-025-03705-4 (PMC12360000; doi:10.1186/s13059-025-03705-4)
Supplement: Supplementary file 1 — Additional file 1: Supplementary tables. [file 13059_2025_3705_MOESM1_ESM.zip › Additional_File_Table_S1.xlsx]

## Sheet: Table S1
Table S1. Average epigenetic states of TEs flanking sequences (±20 kb) across three body parts. A. Median H3K9me3 and H3K27ac fold enrichment for 4,823 TEs. B. Median H3K9me3 and H3K9me3 fold enrichment for 2,325 polymorphic TEs.
A. Epigenetic states for 4,823 TEs.						B. Epigenetic states for 2,325 polymorphic TEs.
Position	Body part	Histone mark	Median fold enrichment (signal value)			Position	Type	Body part	Histone mark	Median fold enrichment (signal value)
-20kb	Gut	H3K27ac	0.640091			-20kb	Breakpoint	Gut	H3K27ac	0.653675
-20kb	Head	H3K27ac	0.884418			-20kb	Breakpoint	Head	H3K27ac	0.920668
-20kb	Ovary	H3K27ac	0.720147			-20kb	Breakpoint	Ovary	H3K27ac	0.745304
-19kb	Gut	H3K27ac	0.639792			-20kb	TE	Gut	H3K27ac	0.646587
-19kb	Head	H3K27ac	0.884462			-20kb	TE	Head	H3K27ac	0.910889
-19kb	Ovary	H3K27ac	0.718569			-20kb	TE	Ovary	H3K27ac	0.73426
-18kb	Gut	H3K27ac	0.637637			-19kb	Breakpoint	Gut	H3K27ac	0.649569
-18kb	Head	H3K27ac	0.880898			-19kb	Breakpoint	Head	H3K27ac	0.920078
-18kb	Ovary	H3K27ac	0.713283			-19kb	Breakpoint	Ovary	H3K27ac	0.742425
-17kb	Gut	H3K27ac	0.636881			-19kb	TE	Gut	H3K27ac	0.641209
-17kb	Head	H3K27ac	0.881382			-19kb	TE	Head	H3K27ac	0.910022
-17kb	Ovary	H3K27ac	0.714681			-19kb	TE	Ovary	H3K27ac	0.727215
-16kb	Gut	H3K27ac	0.633717			-18kb	Breakpoint	Gut	H3K27ac	0.648202
-16kb	Head	H3K27ac	0.8771			-18kb	Breakpoint	Head	H3K27ac	0.922596
-16kb	Ovary	H3K27ac	0.712462			-18kb	Breakpoint	Ovary	H3K27ac	0.743464
-15kb	Gut	H3K27ac	0.632567			-18kb	TE	Gut	H3K27ac	0.637096
-15kb	Head	H3K27ac	0.873097			-18kb	TE	Head	H3K27ac	0.911745
-15kb	Ovary	H3K27ac	0.709856			-18kb	TE	Ovary	H3K27ac	0.725875
-14kb	Gut	H3K27ac	0.62895			-17kb	Breakpoint	Gut	H3K27ac	0.646838
-14kb	Head	H3K27ac	0.872648			-17kb	Breakpoint	Head	H3K27ac	0.921608
-14kb	Ovary	H3K27ac	0.707104			-17kb	Breakpoint	Ovary	H3K27ac	0.743244
-13kb	Gut	H3K27ac	0.623036			-17kb	TE	Gut	H3K27ac	0.641981
-13kb	Head	H3K27ac	0.878093			-17kb	TE	Head	H3K27ac	0.915152
-13kb	Ovary	H3K27ac	0.703592			-17kb	TE	Ovary	H3K27ac	0.733931
-12kb	Gut	H3K27ac	0.62			-16kb	Breakpoint	Gut	H3K27ac	0.649606
-12kb	Head	H3K27ac	0.876664			-16kb	Breakpoint	Head	H3K27ac	0.919723
-12kb	Ovary	H3K27ac	0.69874			-16kb	Breakpoint	Ovary	H3K27ac	0.744484
-11kb	Gut	H3K27ac	0.62526			-16kb	TE	Gut	H3K27ac	0.645524
-11kb	Head	H3K27ac	0.878054			-16kb	TE	Head	H3K27ac	0.909948
-11kb	Ovary	H3K27ac	0.703458			-16kb	TE	Ovary	H3K27ac	0.738337
-10kb	Gut	H3K27ac	0.622525			-15kb	Breakpoint	Gut	H3K27ac	0.645219
-10kb	Head	H3K27ac	0.874646			-15kb	Breakpoint	Head	H3K27ac	0.918659
-10kb	Ovary	H3K27ac	0.701883			-15kb	Breakpoint	Ovary	H3K27ac	0.741441
-9kb	Gut	H3K27ac	0.619341			-15kb	TE	Gut	H3K27ac	0.644482
-9kb	Head	H3K27ac	0.873405			-15kb	TE	Head	H3K27ac	0.911855
-9kb	Ovary	H3K27ac	0.698758			-15kb	TE	Ovary	H3K27ac	0.729556
-8kb	Gut	H3K27ac	0.617644			-14kb	Breakpoint	Gut	H3K27ac	0.651021
-8kb	Head	H3K27ac	0.871446			-14kb	Breakpoint	Head	H3K27ac	0.924008
-8kb	Ovary	H3K27ac	0.698047			-14kb	Breakpoint	Ovary	H3K27ac	0.743745
-7kb	Gut	H3K27ac	0.612587			-14kb	TE	Gut	H3K27ac	0.643855
-7kb	Head	H3K27ac	0.864268			-14kb	TE	Head	H3K27ac	0.916706
-7kb	Ovary	H3K27ac	0.693396			-14kb	TE	Ovary	H3K27ac	0.731912
-6kb	Gut	H3K27ac	0.615105			-13kb	Breakpoint	Gut	H3K27ac	0.649792
-6kb	Head	H3K27ac	0.868461			-13kb	Breakpoint	Head	H3K27ac	0.923966
-6kb	Ovary	H3K27ac	0.695094			-13kb	Breakpoint	Ovary	H3K27ac	0.744526
-5kb	Gut	H3K27ac	0.619472			-13kb	TE	Gut	H3K27ac	0.647057
-5kb	Head	H3K27ac	0.86907			-13kb	TE	Head	H3K27ac	0.920369
-5kb	Ovary	H3K27ac	0.694169			-13kb	TE	Ovary	H3K27ac	0.731961
-4kb	Gut	H3K27ac	0.619996			-12kb	Breakpoint	Gut	H3K27ac	0.647169
-4kb	Head	H3K27ac	0.868259			-12kb	Breakpoint	Head	H3K27ac	0.919295
-4kb	Ovary	H3K27ac	0.697353			-12kb	Breakpoint	Ovary	H3K27ac	0.741106
-3kb	Gut	H3K27ac	0.618332			-12kb	TE	Gut	H3K27ac	0.641136
-3kb	Head	H3K27ac	0.863519			-12kb	TE	Head	H3K27ac	0.913052
-3kb	Ovary	H3K27ac	0.694113			-12kb	TE	Ovary	H3K27ac	0.726935
-2kb	Gut	H3K27ac	0.612895			-11kb	Breakpoint	Gut	H3K27ac	0.647409
-2kb	Head	H3K27ac	0.858596			-11kb	Breakpoint	Head	H3K27ac	0.916998
-2kb	Ovary	H3K27ac	0.686057			-11kb	Breakpoint	Ovary	H3K27ac	0.742268
-1kb	Gut	H3K27ac	0.595143			-11kb	TE	Gut	H3K27ac	0.637469
-1kb	Head	H3K27ac	0.820299			-11kb	TE	Head	H3K27ac	0.908002
-1kb	Ovary	H3K27ac	0.663403			-11kb	TE	Ovary	H3K27ac	0.72659
1kb	Gut	H3K27ac	0.590389			-10kb	Breakpoint	Gut	H3K27ac	0.650775
1kb	Head	H3K27ac	0.815273			-10kb	Breakpoint	Head	H3K27ac	0.921128
1kb	Ovary	H3K27ac	0.659359			-10kb	Breakpoint	Ovary	H3K27ac	0.744034
2kb	Gut	H3K27ac	0.606869			-10kb	TE	Gut	H3K27ac	0.64065
2kb	Head	H3K27ac	0.856032			-10kb	TE	Head	H3K27ac	0.913408
2kb	Ovary	H3K27ac	0.682959			-10kb	TE	Ovary	H3K27ac	0.731256
3kb	Gut	H3K27ac	0.607746			-9kb	Breakpoint	Gut	H3K27ac	0.652069
3kb	Head	H3K27ac	0.858669			-9kb	Breakpoint	Head	H3K27ac	0.923844
3kb	Ovary	H3K27ac	0.685994			-9kb	Breakpoint	Ovary	H3K27ac	0.745452
4kb	Gut	H3K27ac	0.607878			-9kb	TE	Gut	H3K27ac	0.640549
4kb	Head	H3K27ac	0.859511			-9kb	TE	Head	H3K27ac	0.91696
4kb	Ovary	H3K27ac	0.688179			-9kb	TE	Ovary	H3K27ac	0.728987
5kb	Gut	H3K27ac	0.614493			-8kb	Breakpoint	Gut	H3K27ac	0.651294
5kb	Head	H3K27ac	0.867573			-8kb	Breakpoint	Head	H3K27ac	0.918713
5kb	Ovary	H3K27ac	0.694528			-8kb	Breakpoint	Ovary	H3K27ac	0.740594
6kb	Gut	H3K27ac	0.615349			-8kb	TE	Gut	H3K27ac	0.641637
6kb	Head	H3K27ac	0.867536			-8kb	TE	Head	H3K27ac	0.910783
6kb	Ovary	H3K27ac	0.693003			-8kb	TE	Ovary	H3K27ac	0.726568
7kb	Gut	H3K27ac	0.614509			-7kb	Breakpoint	Gut	H3K27ac	0.651617
7kb	Head	H3K27ac	0.864122			-7kb	Breakpoint	Head	H3K27ac	0.921884
7kb	Ovary	H3K27ac	0.68739			-7kb	Breakpoint	Ovary	H3K27ac	0.745599
8kb	Gut	H3K27ac	0.61143			-7kb	TE	Gut	H3K27ac	0.642616
8kb	Head	H3K27ac	0.866223			-7kb	TE	Head	H3K27ac	0.908301
8kb	Ovary	H3K27ac	0.690434			-7kb	TE	Ovary	H3K27ac	0.729078
9kb	Gut	H3K27ac	0.612135			-6kb	Breakpoint	Gut	H3K27ac	0.654706
9kb	Head	H3K27ac	0.867883			-6kb	Breakpoint	Head	H3K27ac	0.924938
9kb	Ovary	H3K27ac	0.691064			-6kb	Breakpoint	Ovary	H3K27ac	0.749752
10kb	Gut	H3K27ac	0.611772			-6kb	TE	Gut	H3K27ac	0.640816
10kb	Head	H3K27ac	0.867166			-6kb	TE	Head	H3K27ac	0.911218
10kb	Ovary	H3K27ac	0.691469			-6kb	TE	Ovary	H3K27ac	0.72929
11kb	Gut	H3K27ac	0.618583			-5kb	Breakpoint	Gut	H3K27ac	0.653382
11kb	Head	H3K27ac	0.867546			-5kb	Breakpoint	Head	H3K27ac	0.922322
11kb	Ovary	H3K27ac	0.694864			-5kb	Breakpoint	Ovary	H3K27ac	0.746648
12kb	Gut	H3K27ac	0.626255			-5kb	TE	Gut	H3K27ac	0.658123
12kb	Head	H3K27ac	0.874545			-5kb	TE	Head	H3K27ac	0.91761
12kb	Ovary	H3K27ac	0.701585			-5kb	TE	Ovary	H3K27ac	0.736175
13kb	Gut	H3K27ac	0.621976			-4kb	Breakpoint	Gut	H3K27ac	0.654256
13kb	Head	H3K27ac	0.870992			-4kb	Breakpoint	Head	H3K27ac	0.929388
13kb	Ovary	H3K27ac	0.70348			-4kb	Breakpoint	Ovary	H3K27ac	0.745792
14kb	Gut	H3K27ac	0.621817			-4kb	TE	Gut	H3K27ac	0.662357
14kb	Head	H3K27ac	0.871301			-4kb	TE	Head	H3K27ac	0.930678
14kb	Ovary	H3K27ac	0.703209			-4kb	TE	Ovary	H3K27ac	0.741089
15kb	Gut	H3K27ac	0.627922			-3kb	Breakpoint	Gut	H3K27ac	0.653996
15kb	Head	H3K27ac	0.868893			-3kb	Breakpoint	Head	H3K27ac	0.928176
15kb	Ovary	H3K27ac	0.704796			-3kb	Breakpoint	Ovary	H3K27ac	0.743892
16kb	Gut	H3K27ac	0.626053			-3kb	TE	Gut	H3K27ac	0.666305
16kb	Head	H3K27ac	0.870574			-3kb	TE	Head	H3K27ac	0.929219
16kb	Ovary	H3K27ac	0.707804			-3kb	TE	Ovary	H3K27ac	0.742922
17kb	Gut	H3K27ac	0.63039			-2kb	Breakpoint	Gut	H3K27ac	0.655156
17kb	Head	H3K27ac	0.87488			-2kb	Breakpoint	Head	H3K27ac	0.924647
17kb	Ovary	H3K27ac	0.7076			-2kb	Breakpoint	Ovary	H3K27ac	0.743464
18kb	Gut	H3K27ac	0.630497			-2kb	TE	Gut	H3K27ac	0.679614
18kb	Head	H3K27ac	0.875073			-2kb	TE	Head	H3K27ac	0.923566
18kb	Ovary	H3K27ac	0.706782			-2kb	TE	Ovary	H3K27ac	0.740074
19kb	Gut	H3K27ac	0.634699			-1kb	Breakpoint	Gut	H3K27ac	0.645985
19kb	Head	H3K27ac	0.8757			-1kb	Breakpoint	Head	H3K27ac	0.910339
19kb	Ovary	H3K27ac	0.708882			-1kb	Breakpoint	Ovary	H3K27ac	0.726004
20kb	Gut	H3K27ac	0.631292			-1kb	TE	Gut	H3K27ac	0.661975
20kb	Head	H3K27ac	0.874654			-1kb	TE	Head	H3K27ac	0.899177
20kb	Ovary	H3K27ac	0.711228			-1kb	TE	Ovary	H3K27ac	0.731692
-20kb	Gut	H3K9me3	0.669485			1kb	Breakpoint	Gut	H3K27ac	0.644379
-20kb	Head	H3K9me3	0.845742			1kb	Breakpoint	Head	H3K27ac	0.913964
-20kb	Ovary	H3K9me3	0.633702			1kb	Breakpoint	Ovary	H3K27ac	0.728391
-19kb	Gut	H3K9me3	0.670246			1kb	TE	Gut	H3K27ac	0.658476
-19kb	Head	H3K9me3	0.844486			1kb	TE	Head	H3K27ac	0.899343
-19kb	Ovary	H3K9me3	0.632884			1kb	TE	Ovary	H3K27ac	0.728044
-18kb	Gut	H3K9me3	0.669327			2kb	Breakpoint	Gut	H3K27ac	0.648558
-18kb	Head	H3K9me3	0.841329			2kb	Breakpoint	Head	H3K27ac	0.928728
-18kb	Ovary	H3K9me3	0.628261			2kb	Breakpoint	Ovary	H3K27ac	0.741073
-17kb	Gut	H3K9me3	0.665903			2kb	TE	Gut	H3K27ac	0.668788
-17kb	Head	H3K9me3	0.843407			2kb	TE	Head	H3K27ac	0.929475
-17kb	Ovary	H3K9me3	0.629998			2kb	TE	Ovary	H3K27ac	0.742562
-16kb	Gut	H3K9me3	0.66216			3kb	Breakpoint	Gut	H3K27ac	0.64801
-16kb	Head	H3K9me3	0.83677			3kb	Breakpoint	Head	H3K27ac	0.92649
-16kb	Ovary	H3K9me3	0.628815			3kb	Breakpoint	Ovary	H3K27ac	0.740254
-15kb	Gut	H3K9me3	0.661699			3kb	TE	Gut	H3K27ac	0.667245
-15kb	Head	H3K9me3	0.833804			3kb	TE	Head	H3K27ac	0.924813
-15kb	Ovary	H3K9me3	0.627727			3kb	TE	Ovary	H3K27ac	0.742899
-14kb	Gut	H3K9me3	0.66702			4kb	Breakpoint	Gut	H3K27ac	0.646023
-14kb	Head	H3K9me3	0.835284			4kb	Breakpoint	Head	H3K27ac	0.922284
-14kb	Ovary	H3K9me3	0.632084			4kb	Breakpoint	Ovary	H3K27ac	0.739178
-13kb	Gut	H3K9me3	0.666817			4kb	TE	Gut	H3K27ac	0.654664
-13kb	Head	H3K9me3	0.839724			4kb	TE	Head	H3K27ac	0.919907
-13kb	Ovary	H3K9me3	0.631982			4kb	TE	Ovary	H3K27ac	0.742744
-12kb	Gut	H3K9me3	0.666704			5kb	Breakpoint	Gut	H3K27ac	0.645941
-12kb	Head	H3K9me3	0.837458			5kb	Breakpoint	Head	H3K27ac	0.918765
-12kb	Ovary	H3K9me3	0.629884			5kb	Breakpoint	Ovary	H3K27ac	0.738309
-11kb	Gut	H3K9me3	0.670748			5kb	TE	Gut	H3K27ac	0.65218
-11kb	Head	H3K9me3	0.840704			5kb	TE	Head	H3K27ac	0.915482
-11kb	Ovary	H3K9me3	0.633275			5kb	TE	Ovary	H3K27ac	0.738658
-10kb	Gut	H3K9me3	0.666501			6kb	Breakpoint	Gut	H3K27ac	0.651508
-10kb	Head	H3K9me3	0.834673			6kb	Breakpoint	Head	H3K27ac	0.926169
-10kb	Ovary	H3K9me3	0.632451			6kb	Breakpoint	Ovary	H3K27ac	0.743595
-9kb	Gut	H3K9me3	0.66229			6kb	TE	Gut	H3K27ac	0.64422
-9kb	Head	H3K9me3	0.837251			6kb	TE	Head	H3K27ac	0.914755
-9kb	Ovary	H3K9me3	0.630599			6kb	TE	Ovary	H3K27ac	0.734677
-8kb	Gut	H3K9me3	0.663726			7kb	Breakpoint	Gut	H3K27ac	0.648902
-8kb	Head	H3K9me3	0.834245			7kb	Breakpoint	Head	H3K27ac	0.920162
-8kb	Ovary	H3K9me3	0.629788			7kb	Breakpoint	Ovary	H3K27ac	0.741919
-7kb	Gut	H3K9me3	0.664627			7kb	TE	Gut	H3K27ac	0.64276
-7kb	Head	H3K9me3	0.828861			7kb	TE	Head	H3K27ac	0.910277
-7kb	Ovary	H3K9me3	0.630329			7kb	TE	Ovary	H3K27ac	0.726672
-6kb	Gut	H3K9me3	0.665984			8kb	Breakpoint	Gut	H3K27ac	0.648002
-6kb	Head	H3K9me3	0.829457			8kb	Breakpoint	Head	H3K27ac	0.920982
-6kb	Ovary	H3K9me3	0.633022			8kb	Breakpoint	Ovary	H3K27ac	0.742611
-5kb	Gut	H3K9me3	0.675262			8kb	TE	Gut	H3K27ac	0.63825
-5kb	Head	H3K9me3	0.833069			8kb	TE	Head	H3K27ac	0.907062
-5kb	Ovary	H3K9me3	0.640468			8kb	TE	Ovary	H3K27ac	0.725444
-4kb	Gut	H3K9me3	0.682949			9kb	Breakpoint	Gut	H3K27ac	0.644126
-4kb	Head	H3K9me3	0.836048			9kb	Breakpoint	Head	H3K27ac	0.918837
-4kb	Ovary	H3K9me3	0.650845			9kb	Breakpoint	Ovary	H3K27ac	0.73962
-3kb	Gut	H3K9me3	0.691013			9kb	TE	Gut	H3K27ac	0.638353
-3kb	Head	H3K9me3	0.834656			9kb	TE	Head	H3K27ac	0.910248
-3kb	Ovary	H3K9me3	0.661138			9kb	TE	Ovary	H3K27ac	0.724976
-2kb	Gut	H3K9me3	0.699785			10kb	Breakpoint	Gut	H3K27ac	0.649989
-2kb	Head	H3K9me3	0.833045			10kb	Breakpoint	Head	H3K27ac	0.917451
-2kb	Ovary	H3K9me3	0.676933			10kb	Breakpoint	Ovary	H3K27ac	0.739628
-1kb	Gut	H3K9me3	0.713551			10kb	TE	Gut	H3K27ac	0.639318
-1kb	Head	H3K9me3	0.810389			10kb	TE	Head	H3K27ac	0.907796
-1kb	Ovary	H3K9me3	0.689324			10kb	TE	Ovary	H3K27ac	0.724256
1kb	Gut	H3K9me3	0.714271			11kb	Breakpoint	Gut	H3K27ac	0.651772
1kb	Head	H3K9me3	0.805592			11kb	Breakpoint	Head	H3K27ac	0.919073
1kb	Ovary	H3K9me3	0.690355			11kb	Breakpoint	Ovary	H3K27ac	0.743782
2kb	Gut	H3K9me3	0.699044			11kb	TE	Gut	H3K27ac	0.644409
2kb	Head	H3K9me3	0.831332			11kb	TE	Head	H3K27ac	0.909788
2kb	Ovary	H3K9me3	0.675948			11kb	TE	Ovary	H3K27ac	0.728711
3kb	Gut	H3K9me3	0.68513			12kb	Breakpoint	Gut	H3K27ac	0.654767
3kb	Head	H3K9me3	0.830931			12kb	Breakpoint	Head	H3K27ac	0.924274
3kb	Ovary	H3K9me3	0.660833			12kb	Breakpoint	Ovary	H3K27ac	0.745854
4kb	Gut	H3K9me3	0.675437			12kb	TE	Gut	H3K27ac	0.645851
4kb	Head	H3K9me3	0.828704			12kb	TE	Head	H3K27ac	0.912155
4kb	Ovary	H3K9me3	0.64642			12kb	TE	Ovary	H3K27ac	0.728838
5kb	Gut	H3K9me3	0.672837			13kb	Breakpoint	Gut	H3K27ac	0.653952
5kb	Head	H3K9me3	0.832601			13kb	Breakpoint	Head	H3K27ac	0.919715
5kb	Ovary	H3K9me3	0.639915			13kb	Breakpoint	Ovary	H3K27ac	0.745005
6kb	Gut	H3K9me3	0.669921			13kb	TE	Gut	H3K27ac	0.6393
6kb	Head	H3K9me3	0.833322			13kb	TE	Head	H3K27ac	0.911172
6kb	Ovary	H3K9me3	0.636889			13kb	TE	Ovary	H3K27ac	0.728628
7kb	Gut	H3K9me3	0.66707			14kb	Breakpoint	Gut	H3K27ac	0.659522
7kb	Head	H3K9me3	0.832283			14kb	Breakpoint	Head	H3K27ac	0.924767
7kb	Ovary	H3K9me3	0.632096			14kb	Breakpoint	Ovary	H3K27ac	0.747255
8kb	Gut	H3K9me3	0.66598			14kb	TE	Gut	H3K27ac	0.646354
8kb	Head	H3K9me3	0.832523			14kb	TE	Head	H3K27ac	0.913219
8kb	Ovary	H3K9me3	0.632258			14kb	TE	Ovary	H3K27ac	0.730609
9kb	Gut	H3K9me3	0.666692			15kb	Breakpoint	Gut	H3K27ac	0.65911
9kb	Head	H3K9me3	0.835157			15kb	Breakpoint	Head	H3K27ac	0.921955
9kb	Ovary	H3K9me3	0.632504			15kb	Breakpoint	Ovary	H3K27ac	0.74566
10kb	Gut	H3K9me3	0.66417			15kb	TE	Gut	H3K27ac	0.646103
10kb	Head	H3K9me3	0.831243			15kb	TE	Head	H3K27ac	0.907717
10kb	Ovary	H3K9me3	0.628691			15kb	TE	Ovary	H3K27ac	0.729211
11kb	Gut	H3K9me3	0.662076			16kb	Breakpoint	Gut	H3K27ac	0.653854
11kb	Head	H3K9me3	0.833985			16kb	Breakpoint	Head	H3K27ac	0.921199
11kb	Ovary	H3K9me3	0.627166			16kb	Breakpoint	Ovary	H3K27ac	0.74545
12kb	Gut	H3K9me3	0.665926			16kb	TE	Gut	H3K27ac	0.641251
12kb	Head	H3K9me3	0.838179			16kb	TE	Head	H3K27ac	0.91132
12kb	Ovary	H3K9me3	0.632408			16kb	TE	Ovary	H3K27ac	0.729546
13kb	Gut	H3K9me3	0.663015			17kb	Breakpoint	Gut	H3K27ac	0.649799
13kb	Head	H3K9me3	0.838599			17kb	Breakpoint	Head	H3K27ac	0.917766
13kb	Ovary	H3K9me3	0.629185			17kb	Breakpoint	Ovary	H3K27ac	0.738733
14kb	Gut	H3K9me3	0.660133			17kb	TE	Gut	H3K27ac	0.639946
14kb	Head	H3K9me3	0.835275			17kb	TE	Head	H3K27ac	0.90566
14kb	Ovary	H3K9me3	0.62815			17kb	TE	Ovary	H3K27ac	0.726406
15kb	Gut	H3K9me3	0.659081			18kb	Breakpoint	Gut	H3K27ac	0.651281
15kb	Head	H3K9me3	0.835059			18kb	Breakpoint	Head	H3K27ac	0.917304
15kb	Ovary	H3K9me3	0.625768			18kb	Breakpoint	Ovary	H3K27ac	0.739565
16kb	Gut	H3K9me3	0.665033			18kb	TE	Gut	H3K27ac	0.642509
16kb	Head	H3K9me3	0.837833			18kb	TE	Head	H3K27ac	0.911754
16kb	Ovary	H3K9me3	0.631038			18kb	TE	Ovary	H3K27ac	0.726306
17kb	Gut	H3K9me3	0.66459			19kb	Breakpoint	Gut	H3K27ac	0.651753
17kb	Head	H3K9me3	0.838434			19kb	Breakpoint	Head	H3K27ac	0.915034
17kb	Ovary	H3K9me3	0.628438			19kb	Breakpoint	Ovary	H3K27ac	0.741835
18kb	Gut	H3K9me3	0.664821			19kb	TE	Gut	H3K27ac	0.651821
18kb	Head	H3K9me3	0.838354			19kb	TE	Head	H3K27ac	0.905304
18kb	Ovary	H3K9me3	0.627042			19kb	TE	Ovary	H3K27ac	0.728316
19kb	Gut	H3K9me3	0.664068			20kb	Breakpoint	Gut	H3K27ac	0.656411
19kb	Head	H3K9me3	0.838855			20kb	Breakpoint	Head	H3K27ac	0.91677
19kb	Ovary	H3K9me3	0.625598			20kb	Breakpoint	Ovary	H3K27ac	0.74509
20kb	Gut	H3K9me3	0.665898			20kb	TE	Gut	H3K27ac	0.650466
20kb	Head	H3K9me3	0.839937			20kb	TE	Head	H3K27ac	0.913057
20kb	Ovary	H3K9me3	0.62721			20kb	TE	Ovary	H3K27ac	0.731267
						-20kb	Breakpoint	Gut	H3K9me3	0.673763
						-20kb	Breakpoint	Head	H3K9me3	0.856449
						-20kb	Breakpoint	Ovary	H3K9me3	0.63555
						-20kb	TE	Gut	H3K9me3	0.665096
						-20kb	TE	Head	H3K9me3	0.847611
						-20kb	TE	Ovary	H3K9me3	0.626082
						-19kb	Breakpoint	Gut	H3K9me3	0.67315
						-19kb	Breakpoint	Head	H3K9me3	0.854335
						-19kb	Breakpoint	Ovary	H3K9me3	0.636356
						-19kb	TE	Gut	H3K9me3	0.664134
						-19kb	TE	Head	H3K9me3	0.848811
						-19kb	TE	Ovary	H3K9me3	0.622807
						-18kb	Breakpoint	Gut	H3K9me3	0.674625
						-18kb	Breakpoint	Head	H3K9me3	0.855113
						-18kb	Breakpoint	Ovary	H3K9me3	0.635423
						-18kb	TE	Gut	H3K9me3	0.666261
						-18kb	TE	Head	H3K9me3	0.850306
						-18kb	TE	Ovary	H3K9me3	0.619797
						-17kb	Breakpoint	Gut	H3K9me3	0.671518
						-17kb	Breakpoint	Head	H3K9me3	0.854279
						-17kb	Breakpoint	Ovary	H3K9me3	0.633031
						-17kb	TE	Gut	H3K9me3	0.666203
						-17kb	TE	Head	H3K9me3	0.849842
						-17kb	TE	Ovary	H3K9me3	0.621433
						-16kb	Breakpoint	Gut	H3K9me3	0.677793
						-16kb	Breakpoint	Head	H3K9me3	0.855194
						-16kb	Breakpoint	Ovary	H3K9me3	0.637011
						-16kb	TE	Gut	H3K9me3	0.669834
						-16kb	TE	Head	H3K9me3	0.849236
						-16kb	TE	Ovary	H3K9me3	0.627915
						-15kb	Breakpoint	Gut	H3K9me3	0.677533
						-15kb	Breakpoint	Head	H3K9me3	0.854937
						-15kb	Breakpoint	Ovary	H3K9me3	0.639758
						-15kb	TE	Gut	H3K9me3	0.670786
						-15kb	TE	Head	H3K9me3	0.853655
						-15kb	TE	Ovary	H3K9me3	0.623855
						-14kb	Breakpoint	Gut	H3K9me3	0.681169
						-14kb	Breakpoint	Head	H3K9me3	0.859066
						-14kb	Breakpoint	Ovary	H3K9me3	0.6431
						-14kb	TE	Gut	H3K9me3	0.67153
						-14kb	TE	Head	H3K9me3	0.853364
						-14kb	TE	Ovary	H3K9me3	0.627596
						-13kb	Breakpoint	Gut	H3K9me3	0.683111
						-13kb	Breakpoint	Head	H3K9me3	0.857356
						-13kb	Breakpoint	Ovary	H3K9me3	0.644201
						-13kb	TE	Gut	H3K9me3	0.673736
						-13kb	TE	Head	H3K9me3	0.858506
						-13kb	TE	Ovary	H3K9me3	0.631325
						-12kb	Breakpoint	Gut	H3K9me3	0.678749
						-12kb	Breakpoint	Head	H3K9me3	0.855135
						-12kb	Breakpoint	Ovary	H3K9me3	0.640742
						-12kb	TE	Gut	H3K9me3	0.674113
						-12kb	TE	Head	H3K9me3	0.847133
						-12kb	TE	Ovary	H3K9me3	0.622864
						-11kb	Breakpoint	Gut	H3K9me3	0.674994
						-11kb	Breakpoint	Head	H3K9me3	0.853374
						-11kb	Breakpoint	Ovary	H3K9me3	0.639413
						-11kb	TE	Gut	H3K9me3	0.669798
						-11kb	TE	Head	H3K9me3	0.847587
						-11kb	TE	Ovary	H3K9me3	0.629143
						-10kb	Breakpoint	Gut	H3K9me3	0.676439
						-10kb	Breakpoint	Head	H3K9me3	0.853518
						-10kb	Breakpoint	Ovary	H3K9me3	0.644076
						-10kb	TE	Gut	H3K9me3	0.673308
						-10kb	TE	Head	H3K9me3	0.848199
						-10kb	TE	Ovary	H3K9me3	0.633436
						-9kb	Breakpoint	Gut	H3K9me3	0.679432
						-9kb	Breakpoint	Head	H3K9me3	0.856314
						-9kb	Breakpoint	Ovary	H3K9me3	0.644146
						-9kb	TE	Gut	H3K9me3	0.671211
						-9kb	TE	Head	H3K9me3	0.854552
						-9kb	TE	Ovary	H3K9me3	0.635471
						-8kb	Breakpoint	Gut	H3K9me3	0.676287
						-8kb	Breakpoint	Head	H3K9me3	0.852548
						-8kb	Breakpoint	Ovary	H3K9me3	0.642721
						-8kb	TE	Gut	H3K9me3	0.671714
						-8kb	TE	Head	H3K9me3	0.846599
						-8kb	TE	Ovary	H3K9me3	0.63553
						-7kb	Breakpoint	Gut	H3K9me3	0.680018
						-7kb	Breakpoint	Head	H3K9me3	0.852249
						-7kb	Breakpoint	Ovary	H3K9me3	0.644188
						-7kb	TE	Gut	H3K9me3	0.675678
						-7kb	TE	Head	H3K9me3	0.844233
						-7kb	TE	Ovary	H3K9me3	0.64036
						-6kb	Breakpoint	Gut	H3K9me3	0.678632
						-6kb	Breakpoint	Head	H3K9me3	0.852461
						-6kb	Breakpoint	Ovary	H3K9me3	0.644355
						-6kb	TE	Gut	H3K9me3	0.673344
						-6kb	TE	Head	H3K9me3	0.843886
						-6kb	TE	Ovary	H3K9me3	0.641052
						-5kb	Breakpoint	Gut	H3K9me3	0.680987
						-5kb	Breakpoint	Head	H3K9me3	0.851801
						-5kb	Breakpoint	Ovary	H3K9me3	0.646984
						-5kb	TE	Gut	H3K9me3	0.688793
						-5kb	TE	Head	H3K9me3	0.850462
						-5kb	TE	Ovary	H3K9me3	0.658563
						-4kb	Breakpoint	Gut	H3K9me3	0.688484
						-4kb	Breakpoint	Head	H3K9me3	0.857101
						-4kb	Breakpoint	Ovary	H3K9me3	0.652848
						-4kb	TE	Gut	H3K9me3	0.699798
						-4kb	TE	Head	H3K9me3	0.861846
						-4kb	TE	Ovary	H3K9me3	0.681747
						-3kb	Breakpoint	Gut	H3K9me3	0.685987
						-3kb	Breakpoint	Head	H3K9me3	0.85729
						-3kb	Breakpoint	Ovary	H3K9me3	0.652524
						-3kb	TE	Gut	H3K9me3	0.70835
						-3kb	TE	Head	H3K9me3	0.86172
						-3kb	TE	Ovary	H3K9me3	0.698401
						-2kb	Breakpoint	Gut	H3K9me3	0.686059
						-2kb	Breakpoint	Head	H3K9me3	0.850917
						-2kb	Breakpoint	Ovary	H3K9me3	0.654401
						-2kb	TE	Gut	H3K9me3	0.71886
						-2kb	TE	Head	H3K9me3	0.856614
						-2kb	TE	Ovary	H3K9me3	0.72911
						-1kb	Breakpoint	Gut	H3K9me3	0.680261
						-1kb	Breakpoint	Head	H3K9me3	0.838584
						-1kb	Breakpoint	Ovary	H3K9me3	0.65052
						-1kb	TE	Gut	H3K9me3	0.722158
						-1kb	TE	Head	H3K9me3	0.841526
						-1kb	TE	Ovary	H3K9me3	0.761104
						1kb	Breakpoint	Gut	H3K9me3	0.68319
						1kb	Breakpoint	Head	H3K9me3	0.840431
						1kb	Breakpoint	Ovary	H3K9me3	0.653707
						1kb	TE	Gut	H3K9me3	0.727846
						1kb	TE	Head	H3K9me3	0.840732
						1kb	TE	Ovary	H3K9me3	0.759802
						2kb	Breakpoint	Gut	H3K9me3	0.689261
						2kb	Breakpoint	Head	H3K9me3	0.854217
						2kb	Breakpoint	Ovary	H3K9me3	0.656814
						2kb	TE	Gut	H3K9me3	0.719379
						2kb	TE	Head	H3K9me3	0.860654
						2kb	TE	Ovary	H3K9me3	0.734819
						3kb	Breakpoint	Gut	H3K9me3	0.688585
						3kb	Breakpoint	Head	H3K9me3	0.855078
						3kb	Breakpoint	Ovary	H3K9me3	0.655186
						3kb	TE	Gut	H3K9me3	0.712383
						3kb	TE	Head	H3K9me3	0.858021
						3kb	TE	Ovary	H3K9me3	0.705195
						4kb	Breakpoint	Gut	H3K9me3	0.687482
						4kb	Breakpoint	Head	H3K9me3	0.85562
						4kb	Breakpoint	Ovary	H3K9me3	0.649301
						4kb	TE	Gut	H3K9me3	0.69871
						4kb	TE	Head	H3K9me3	0.85383
						4kb	TE	Ovary	H3K9me3	0.682337
						5kb	Breakpoint	Gut	H3K9me3	0.680099
						5kb	Breakpoint	Head	H3K9me3	0.85027
						5kb	Breakpoint	Ovary	H3K9me3	0.64189
						5kb	TE	Gut	H3K9me3	0.687167
						5kb	TE	Head	H3K9me3	0.849108
						5kb	TE	Ovary	H3K9me3	0.656404
						6kb	Breakpoint	Gut	H3K9me3	0.682562
						6kb	Breakpoint	Head	H3K9me3	0.858348
						6kb	Breakpoint	Ovary	H3K9me3	0.645585
						6kb	TE	Gut	H3K9me3	0.680593
						6kb	TE	Head	H3K9me3	0.851875
						6kb	TE	Ovary	H3K9me3	0.644508
						7kb	Breakpoint	Gut	H3K9me3	0.675675
						7kb	Breakpoint	Head	H3K9me3	0.854664
						7kb	Breakpoint	Ovary	H3K9me3	0.640844
						7kb	TE	Gut	H3K9me3	0.672159
						7kb	TE	Head	H3K9me3	0.848501
						7kb	TE	Ovary	H3K9me3	0.634315
						8kb	Breakpoint	Gut	H3K9me3	0.677589
						8kb	Breakpoint	Head	H3K9me3	0.853398
						8kb	Breakpoint	Ovary	H3K9me3	0.641202
						8kb	TE	Gut	H3K9me3	0.6696
						8kb	TE	Head	H3K9me3	0.846223
						8kb	TE	Ovary	H3K9me3	0.627209
						9kb	Breakpoint	Gut	H3K9me3	0.676042
						9kb	Breakpoint	Head	H3K9me3	0.855083
						9kb	Breakpoint	Ovary	H3K9me3	0.642106
						9kb	TE	Gut	H3K9me3	0.672056
						9kb	TE	Head	H3K9me3	0.852332
						9kb	TE	Ovary	H3K9me3	0.633802
						10kb	Breakpoint	Gut	H3K9me3	0.67396
						10kb	Breakpoint	Head	H3K9me3	0.854092
						10kb	Breakpoint	Ovary	H3K9me3	0.639876
						10kb	TE	Gut	H3K9me3	0.666395
						10kb	TE	Head	H3K9me3	0.8466
						10kb	TE	Ovary	H3K9me3	0.628717
						11kb	Breakpoint	Gut	H3K9me3	0.676756
						11kb	Breakpoint	Head	H3K9me3	0.855853
						11kb	Breakpoint	Ovary	H3K9me3	0.641057
						11kb	TE	Gut	H3K9me3	0.667563
						11kb	TE	Head	H3K9me3	0.849372
						11kb	TE	Ovary	H3K9me3	0.629176
						12kb	Breakpoint	Gut	H3K9me3	0.681958
						12kb	Breakpoint	Head	H3K9me3	0.858743
						12kb	Breakpoint	Ovary	H3K9me3	0.642133
						12kb	TE	Gut	H3K9me3	0.672469
						12kb	TE	Head	H3K9me3	0.851428
						12kb	TE	Ovary	H3K9me3	0.633284
						13kb	Breakpoint	Gut	H3K9me3	0.675869
						13kb	Breakpoint	Head	H3K9me3	0.857372
						13kb	Breakpoint	Ovary	H3K9me3	0.638975
						13kb	TE	Gut	H3K9me3	0.666682
						13kb	TE	Head	H3K9me3	0.852236
						13kb	TE	Ovary	H3K9me3	0.623879
						14kb	Breakpoint	Gut	H3K9me3	0.676758
						14kb	Breakpoint	Head	H3K9me3	0.859796
						14kb	Breakpoint	Ovary	H3K9me3	0.640846
						14kb	TE	Gut	H3K9me3	0.666063
						14kb	TE	Head	H3K9me3	0.847825
						14kb	TE	Ovary	H3K9me3	0.626906
						15kb	Breakpoint	Gut	H3K9me3	0.674207
						15kb	Breakpoint	Head	H3K9me3	0.857669
						15kb	Breakpoint	Ovary	H3K9me3	0.63759
						15kb	TE	Gut	H3K9me3	0.668363
						15kb	TE	Head	H3K9me3	0.845809
						15kb	TE	Ovary	H3K9me3	0.624739
						16kb	Breakpoint	Gut	H3K9me3	0.676816
						16kb	Breakpoint	Head	H3K9me3	0.857978
						16kb	Breakpoint	Ovary	H3K9me3	0.639075
						16kb	TE	Gut	H3K9me3	0.670572
						16kb	TE	Head	H3K9me3	0.851961
						16kb	TE	Ovary	H3K9me3	0.626666
						17kb	Breakpoint	Gut	H3K9me3	0.674605
						17kb	Breakpoint	Head	H3K9me3	0.854224
						17kb	Breakpoint	Ovary	H3K9me3	0.639795
						17kb	TE	Gut	H3K9me3	0.667587
						17kb	TE	Head	H3K9me3	0.846501
						17kb	TE	Ovary	H3K9me3	0.617425
						18kb	Breakpoint	Gut	H3K9me3	0.676253
						18kb	Breakpoint	Head	H3K9me3	0.85563
						18kb	Breakpoint	Ovary	H3K9me3	0.637763
						18kb	TE	Gut	H3K9me3	0.669423
						18kb	TE	Head	H3K9me3	0.852178
						18kb	TE	Ovary	H3K9me3	0.619135
						19kb	Breakpoint	Gut	H3K9me3	0.674666
						19kb	Breakpoint	Head	H3K9me3	0.854441
						19kb	Breakpoint	Ovary	H3K9me3	0.639374
						19kb	TE	Gut	H3K9me3	0.671389
						19kb	TE	Head	H3K9me3	0.848316
						19kb	TE	Ovary	H3K9me3	0.62273
						20kb	Breakpoint	Gut	H3K9me3	0.676569
						20kb	Breakpoint	Head	H3K9me3	0.857586
						20kb	Breakpoint	Ovary	H3K9me3	0.641026
						20kb	TE	Gut	H3K9me3	0.672338
						20kb	TE	Head	H3K9me3	0.85462
						20kb	TE	Ovary	H3K9me3	0.626265
