# Supplementary material for: The epigenetics effects of transposable elements are genomic context dependent and not restricted to gene silencing in Drosophila
Source: Genome Biol. 2025 Aug 18;26:251. doi: 10.1186/s13059-025-03705-4 (PMC12360000; doi:10.1186/s13059-025-03705-4)
Supplement: Supplementary file 1 — Additional file 1: Supplementary tables. [file 13059_2025_3705_MOESM1_ESM.zip › Additional_File_Table_S2.xlsx]

## Sheet: Table S2
Table S2. Epigenetic effects of 5,088 TE-free regions and the 1,597 TEs across three body parts. A. TE-free regions analysis. Wilcoxon’s test comparing the spread and average enrichment of null regions vs strain-specific polymorphic TEs. B. Number of TEs with epigenetics effects by type of effect (enrichment and depletion) and number of body parts. C. Body-part specific and shared TEs separated (…
A
	TE-free regions (5,088 regions)			TE insertions (2,132 TEs strain-specific)
	N	Spread (kb)	Average (%)	N	Spread (kb)	Average (%)	χ² test N	Wilcoxon’s test spread	Wilcoon’s test average
Enrichment H3K9me3	607	2.42846	85.8127	799	3.25365	34.445	< 0.001	< 0.001	< 0.001
Enrichment H3K27ac	652	2.79206	36.3349	340	2.42847	27.0343	0.000483	< 0.001	< 0.001
B
		Number of body parts			By body part
Type	Total TEs	1	2	3	Ovary	Gut	Head
Enrichment H3K9me3	816	633	161	22	576	305	140
Enrichment H3K27ac	345	308	36	1	112	183	88
Enrichment bivalent	304	285	17	2	133	147	45
Total	1197	757	348	92	821	635	273
Depletion H3K9me3	200	177	21	2	86	52	87
Depletion H3K27ac	223	201	22	0	68	104	73
Depletion bivalent	178	83	13	82	133	111	111
Total	552	376	79	97	287	267	271
C
1,597 TEs inducing enrichment					552 TEs inducing depletion
Histone mark	Body part	Type	TEs		Histone mark	Body part	Type	TEs
H3K27ac	Gut	Body-part specific	153		H3K27ac	Gut	Body-part specific	86
H3K27ac	Gut	Shared	30		H3K27ac	Gut	Shared	18
H3K27ac	Head	Body-part specific	66		H3K27ac	Head	Body-part specific	63
H3K27ac	Head	Shared	22		H3K27ac	Head	Shared	10
H3K27ac	Ovary	Body-part specific	89		H3K27ac	Ovary	Body-part specific	52
H3K27ac	Ovary	Shared	23		H3K27ac	Ovary	Shared	16
H3K9me3	Gut	Body-part specific	151		H3K9me3	Gut	Body-part specific	38
H3K9me3	Gut	Shared	154		H3K9me3	Gut	Shared	14
H3K9me3	Head	Body-part specific	70		H3K9me3	Head	Body-part specific	71
H3K9me3	Head	Shared	70		H3K9me3	Head	Shared	16
H3K9me3	Ovary	Body-part specific	412		H3K9me3	Ovary	Body-part specific	68
H3K9me3	Ovary	Shared	164		H3K9me3	Ovary	Shared	18
Bivalent	Gut	Body-part specific	132		Bivalent	Gut	Body-part specific	19
Bivalent	Gut	Shared	15		Bivalent	Gut	Shared	92
Bivalent	Head	Body-part specific	33		Bivalent	Head	Body-part specific	25
Bivalent	Head	Shared	12		Bivalent	Head	Shared	86
Bivalent	Ovary	Body-part specific	120		Bivalent	Ovary	Body-part specific	39
Bivalent	Ovary	Shared	13		Bivalent	Ovary	Shared	94
D
% enrichment ovary H3K9me3	119.833
% enrichment gut H3K9me3	42.7953
Wilcoxon's test p-value	< 2.2E-16
% enrichment ovary H3K9me3	119.833
% enrichment head H3K9me3	29.1543
Wilcoxon's test p-value	< 2.2E-16
spread ovary enrichment H3K9me3	3.76228
spread gut enrichment H3K9me3	2.82768
Wilcoxon's test p-value	< 2.2E-16
spread ovary enrichment H3K9me3	3.76228
spread head enrichment H3K9me3	1.87931
Wilcoxon's test p-value	< 2.2E-16
% enrichment gut enrichment H3K27ac	37.1888
% enrichment head enrichment H3K27ac	36.7361
Wilcoxon's test p-value	< 2.2E-16
% enrichment gut enrichment H3K27ac	37.1888
% enrichment ovary enrichment H3K27ac	34.4212
Wilcoxon's test p-value	0.0005919
spread gut enrichment H3K27ac	2.92097
spread head enrichment H3K27ac	2.34028
Wilcoxon's test p-value	0.00139
spread gut enrichment H3K27ac	2.92097
spread ovary enrichment H3K27ac	2.87331
Wilcoxon's test p-value	0.04383
% enrichment ovary enrichment bivalent	73.2314
% enrichment head enrichment bivalent	33.1938
Wilcoxon's test p-value	< 2.2E-16
% enrichment ovary enrichment bivalent	73.2314
% enrichment gut enrichment bivalent	44.0377
Wilcoxon's test p-value	0.0005919
spread ovary enrichment bivalent	3.5873
spread head enrichment bivalent	1.58117
Wilcoxon's test p-value	0.00139
spread ovary enrichment bivalent	3.5873
spread gut enrichment bivalent	3.14938
Wilcoxon's test p-value	0.03764
% depletion ovary bivalent	73.2314
% depletion head bivalent	33.1938
Wilcoxon's test p-value	< 2.2E-16
% depletion ovary depletion bivalent	73.2314
% depletion gut depletion bivalent	44.0377
Wilcoxon's test p-value	0.0005919
spread ovary depletion bivalent	3.5873
spread head depletion bivalent	1.58117
Wilcoxon's test p-value	0.00139
spread ovary depletion bivalent	3.5873
spread gut depletion bivalent	3.14938
Wilcoxon's test p-value	0.03764
E
Bivalent depletion ovary	287
Bivalent depletion head	271
χ² test p-value	0.3666
Bivalent depletion gut	267
Bivalent depletion head	271
χ² test p-value	0.8567
Bivalent depletion ovary	287
Bivalent depletion gut	267
χ² test p-value	0.2528
