# Supplementary material for: The epigenetics effects of transposable elements are genomic context dependent and not restricted to gene silencing in Drosophila
Source: Genome Biol. 2025 Aug 18;26:251. doi: 10.1186/s13059-025-03705-4 (PMC12360000; doi:10.1186/s13059-025-03705-4)
Supplement: Supplementary file 1 — Additional file 1: Supplementary tables. [file 13059_2025_3705_MOESM1_ESM.zip › Additional_File_Table_S3.xlsx]

## Sheet: Table S3
Table S3. Analysis of the proportion of copies enriched and depleted for histone marks by TE family. A. Number of TE copies by family enriched for H3K9me3, H3K27ac or both (bivalent). B. Number of TE copies by family depleted for H3K9me3, H3K27ac or both (bivalent). P-values obtained with a χ² test comparing the total number of TEs of each family with those associated to enrichment or depletion o…
A. Number of TE copies by family enriched for H3K9me3, H3K27ac or both (bivalent)
TE family	All TEs analyzed in dataset	TEs with epigenetic effects	Order	Class	Proportion	P-value	Q-value	Histone	Result
1360	21	8	TIR	DNA	0.380952	1	1	H3K9me3	Not significant
297	76	21	LTR	RNA	0.276316	0.143643	0.402201	H3K9me3	Not significant
412	67	28	LTR	RNA	0.41791	0.45011	0.840205	H3K9me3	Not significant
Blastopia	56	33	LTR	RNA	0.589286	0.000998707	0.0125975	H3K9me3	Positive (+)
Burdock	34	18	LTR	RNA	0.529412	0.0729709	0.255398	H3K9me3	Not significant
Copia	57	30	LTR	RNA	0.526316	0.0186872	0.0872068	H3K9me3	Not significant
Doc	83	29	LINE	RNA	0.349398	0.860496	1	H3K9me3	Not significant
Doc6	28	10	LINE	RNA	0.357143	1	1	H3K9me3	Not significant
F-element	118	46	LINE	RNA	0.389831	0.656048	1	H3K9me3	Not significant
FB4	35	19	TIR	DNA	0.542857	0.04689	0.18756	H3K9me3	Not significant
Gypsy-24_Dya	21	8	LTR	RNA	0.380952	1	1	H3K9me3	Not significant
Gypsy-2_Dsim	50	23	LTR	RNA	0.46	0.219275	0.511642	H3K9me3	Not significant
H	174	25	TIR	DNA	0.143678	5.91233e-09	1.65545e-07	H3K9me3	Negative (-)
HMS-Beagle	21	8	LTR	RNA	0.380952	1	1	H3K9me3	Not significant
I-element	74	31	LINE	RNA	0.418919	0.41078	0.835775	H3K9me3	Not significant
Micropia	26	12	LTR	RNA	0.461538	0.417888	0.835775	H3K9me3	Not significant
Nomad	47	16	LTR	RNA	0.340426	0.845619	1	H3K9me3	Not significant
P-element	123	41	TIR	DNA	0.333333	0.537336	0.940338	H3K9me3	Not significant
Rt1b	28	9	LINE	RNA	0.321429	0.779781	1	H3K9me3	Not significant
S-element	20	8	TIR	DNA	0.4	0.928717	1	H3K9me3	Not significant
Tirant	22	8	LTR	RNA	0.363636	1	1	H3K9me3	Not significant
Transpac	40	19	LTR	RNA	0.475	0.206287	0.511642	H3K9me3	Not significant
blood	38	24	LTR	RNA	0.631579	0.00134973	0.0125975	H3K9me3	Positive (+)
jockey	208	63	LINE	RNA	0.302885	0.0867674	0.269943	H3K9me3	Not significant
mdg1	47	19	LTR	RNA	0.404255	0.690253	1	H3K9me3	Not significant
mdg3	45	27	LTR	RNA	0.6	0.00209864	0.0146905	H3K9me3	Positive (+)
pogo	103	24	TIR	DNA	0.23301	0.00861846	0.0482634	H3K9me3	Negative (-)
roo	272	100	LTR	RNA	0.367647	0.987501	1	H3K9me3	Not significant
412	67	11	LTR	RNA	0.164179	0.962099	0.962099	H3K27ac	Not significant
Doc	83	30	LINE	RNA	0.361446	1.06672e-06	9.60048e-06	H3K27ac	Positive (+)
F-element	118	20	LINE	RNA	0.169492	0.755058	0.962099	H3K27ac	Not significant
H	174	38	TIR	DNA	0.218391	0.0342471	0.154112	H3K27ac	Not significant
P-element	123	14	TIR	DNA	0.113821	0.275911	0.827732	H3K27ac	Not significant
jockey	208	34	LINE	RNA	0.163462	0.805229	0.962099	H3K27ac	Not significant
mdg1	47	8	LTR	RNA	0.170213	0.925432	0.962099	H3K27ac	Not significant
pogo	103	18	TIR	DNA	0.174757	0.674725	0.962099	H3K27ac	Not significant
roo	272	41	LTR	RNA	0.150735	0.94616	0.962099	H3K27ac	Not significant
297	76	8	LTR	RNA	0.105263	0.547904	0.902444	Bivalent	Not significant
412	67	22	LTR	RNA	0.328358	1.94123e-05	0.000232947	Bivalent	Positive (+)
Doc	83	14	LINE	RNA	0.168675	0.492281	0.902444	Bivalent	Not significant
F-element	118	15	LINE	RNA	0.127119	0.890828	0.971813	Bivalent	Not significant
Gypsy-2_Dsim	50	9	LTR	RNA	0.18	0.492316	0.902444	Bivalent	Not significant
H	174	23	TIR	DNA	0.132184	0.978198	0.978198	Bivalent	Not significant
I-element	74	8	LINE	RNA	0.108108	0.604354	0.902444	Bivalent	Not significant
P-element	123	19	TIR	DNA	0.154472	0.656443	0.902444	Bivalent	Not significant
blood	38	10	LTR	RNA	0.263158	0.0438771	0.263263	Bivalent	Not significant
jockey	208	31	LINE	RNA	0.149038	0.676833	0.902444	Bivalent	Not significant
mdg1	47	9	LTR	RNA	0.191489	0.378975	0.902444	Bivalent	Not significant
roo	272	39	LTR	RNA	0.143382	0.810118	0.971813	Bivalent	Not significant
B. Number of TE copies by family depleted for H3K9me3, H3K27ac or both (bivalent)
TE family	All TEs analyzed in dataset	TEs with epigenetic effects	Order	Class	Frequency	P-value	Q-value	Histone	Result
Doc	83	9	LINE	RNA	0.108434	0.691602	0.984162	H3K9me3	Not significant
F-element	118	12	LINE	RNA	0.101695	0.774493	0.984162	H3K9me3	Not significant
H	174	24	TIR	DNA	0.137931	0.0472551	0.330786	H3K9me3	Not significant
P-element	123	12	TIR	DNA	0.097561	0.886339	0.984162	H3K9me3	Not significant
jockey	208	17	LINE	RNA	0.0817308	0.803665	0.984162	H3K9me3	Not significant
pogo	103	14	TIR	DNA	0.135922	0.154681	0.541382	H3K9me3	Not significant
roo	272	25	LTR	RNA	0.0919118	0.984162	0.984162	H3K9me3	Not significant
Blastopia	56	11	LTR	RNA	0.196429	0.0327087	0.163543	H3K27ac	Not significant
F-element	118	10	LINE	RNA	0.0847458	0.707937	0.786597	H3K27ac	Not significant
FB4	35	10	TIR	DNA	0.285714	0.000913634	0.00913634	H3K27ac	Positive (+)
Gypsy-2_Dsim	50	8	LTR	RNA	0.16	0.246079	0.52718	H3K27ac	Not significant
H	174	14	TIR	DNA	0.0804598	0.488985	0.611232	H3K27ac	Not significant
Nomad	47	9	LTR	RNA	0.191489	0.0695023	0.231674	H3K27ac	Not significant
P-element	123	9	TIR	DNA	0.0731707	0.418493	0.597847	H3K27ac	Not significant
jockey	208	21	LINE	RNA	0.100962	1	1	H3K27ac	Not significant
pogo	103	14	TIR	DNA	0.135922	0.307055	0.52718	H3K27ac	Not significant
roo	272	33	LTR	RNA	0.121324	0.316308	0.52718	H3K27ac	Not significant
F-element	118	9	LINE	RNA	0.0762712	1	1	Bivalent	Not significant
H	174	14	TIR	DNA	0.0804598	1	1	Bivalent	Not significant
jockey	208	22	LINE	RNA	0.105769	0.237048	0.413989	Bivalent	Not significant
pogo	103	12	TIR	DNA	0.116505	0.248393	0.413989	Bivalent	Not significant
roo	272	31	LTR	RNA	0.113971	0.0691209	0.345604	Bivalent	Not significant
