# Supplementary material for: The epigenetics effects of transposable elements are genomic context dependent and not restricted to gene silencing in Drosophila
Source: Genome Biol. 2025 Aug 18;26:251. doi: 10.1186/s13059-025-03705-4 (PMC12360000; doi:10.1186/s13059-025-03705-4)
Supplement: Supplementary file 1 — Additional file 1: Supplementary tables. [file 13059_2025_3705_MOESM1_ESM.zip › Additional_File_Table_S4.xlsx]

## Sheet: Table S4
Table S4. Gene expression analysis for TEs with epigenetic effects. A. Z-score of gene expression for each TE with epigenetic effects. Information of the TE frequency from Rech et al 2022. B. Positional effects of TEs on gene expression. Considering strain-specific TEs and located 1kb to genes. C. TE-free regions analysis and permutation test results (n sampling=1000). D. Post-hoc chi square comp…
A
TE	Body part	Histone mark	Effect	Strain with TE	Gene	Position of TE	Distance gene-TE	Z-score	P-value	Log2FC	Number of genomes present	Frequency	Mean enrichment of histone mark	TE length	Superfamily	Order	Spread
2L_10053588_10053588_S-element	Ovary	H3K9me3	Increment	AKA-017	FBgn0053302	Upstream	623	-2.699	0.00696	-79.726	1	0.0212766	45.186	1751	TcMar-Tc1	TIR	2
2L_10062012_10062012_I-element	Gut	H3K9me3	Increment	JUT-011	FBgn0032178	5'UTR	0	-2.16	0.0308	-0.494	1	0.0212766	74.2108	5367	I	LINE	2
2L_10062012_10062012_I-element	Head	H3K9me3	Increment	JUT-011	FBgn0032178	5'UTR	0	-0.774	0.439	-0.065	1	0.0212766	27.2893	5367	I	LINE	1
2L_10062012_10062012_I-element	Ovary	H3K9me3	Increment	JUT-011	FBgn0267727	Downstream	1952	-0.457	0.648	-0.013	1	0.0212766	357.765	5367	I	LINE	7.5
2L_10062012_10062012_I-element	Ovary	H3K9me3	Increment	JUT-011	FBgn0032178	5'UTR	0	1.022	0.307	0.191	1	0.0212766	357.765	5367	I	LINE	7.5
2L_10101375_10101375_H	Ovary	H3K9me3	Increment	TOM-007	FBgn0083945	Intron	0	-1.654	0.098	-79.726	1	0.0212766	40.2387	1523	hAT-hobo	TIR	2.66667
2L_10101375_10101375_H	Ovary	H3K9me3	Increment	TOM-007	FBgn0265002	Intron	0	-8.058	7.2e-16	-3.171	1	0.0212766	40.2387	1523	hAT-hobo	TIR	2.66667
2L_10174939_10174939_H	Head	H3K9me3	Depletion	SLA-001	FBgn0032188	Downstream	854	-1.032	0.302	-1.396	1	0.0212766	-24.5403	1955	hAT-hobo	TIR	1
2L_10174939_10174939_H	Ovary	H3K27ac	Depletion	SLA-001	FBgn0032188	Downstream	854	-1.303	0.193	-79.726	1	0.0212766	-11.9423	1955	hAT-hobo	TIR	1
2L_1022623_1022623_roo	Gut	H3K27ac	Increment	AKA-017	FBgn0031294	Intron	0	-1.059	0.29	-0.295	1	0.0212766	64.6275	5504	Pao	LTR	5.25
2L_1022623_1022623_roo	Head	H3K9me3	Increment	AKA-017	FBgn0031294	Intron	0	-1.938	0.0526	-0.108	1	0.0212766	20.21	5504	Pao	LTR	1.33333
2L_1022623_1022623_roo	Ovary	H3K27ac	Depletion	AKA-017	FBgn0031294	Intron	0	-0.435	0.663	-0.142	1	0.0212766	-22.037	5504	Pao	LTR	1.33333
2L_1049728_1049728_roo	Gut	H3K9me3	Increment	JUT-011	FBgn0003310	Downstream	2	-0.624	0.533	-0.169	1	0.0212766	58.116	8727	Pao	LTR	2
2L_1049728_1049728_roo	Gut	H3K9me3	Increment	JUT-011	FBgn0031294	Upstream	1682	-1.977	0.048	-0.384	1	0.0212766	58.116	8727	Pao	LTR	2
2L_1049728_1049728_roo	Ovary	Bivalent	Increment	JUT-011	FBgn0003310	Downstream	2	1.172	0.241	0.067	1	0.0212766	68.692	8727	Pao	LTR	5.33333
2L_1049728_1049728_roo	Ovary	Bivalent	Increment	JUT-011	FBgn0031294	Upstream	1682	0.996	0.319	0.182	1	0.0212766	68.692	8727	Pao	LTR	5.33333
2L_10506280_10506280_Quasimodo	Gut	H3K9me3	Increment	TOM-007	FBgn0086347	Upstream	2	-2.87	0.00411	-0.891	1	0.0212766	50.994	7376	Gypsy	LTR	1
2L_10506280_10506280_Quasimodo	Gut	H3K9me3	Increment	TOM-007	FBgn0265155	Upstream	17	2.733	0.00628	7.184	1	0.0212766	50.994	7376	Gypsy	LTR	1
2L_10506280_10506280_Quasimodo	Ovary	H3K9me3	Increment	TOM-007	FBgn0086347	Upstream	2	-7.132	9.89e-13	-0.788	1	0.0212766	492.457	7376	Gypsy	LTR	1
2L_10506280_10506280_Quasimodo	Ovary	H3K9me3	Increment	TOM-007	FBgn0265155	Upstream	17	25.595	8.63e-145	7.797	1	0.0212766	492.457	7376	Gypsy	LTR	1
2L_10553746_10553751_Quasimodo	Ovary	Bivalent	Increment	TOM-007	FBgn0051721	Intron	0	-0.367	0.714	-0.072	2	0.0425532	49.8237	7389	Gypsy	LTR	1.57143
2L_10592022_10592022_mdg1	Head	H3K9me3	Depletion	SLA-001	FBgn0051721	Intron	0	0.882	0.378	0.314	1	0.0212766	-10.3585	441	Gypsy	LTR	2
2L_10626527_10626527_Burdock	Ovary	H3K9me3	Increment	JUT-011	FBgn0037229	Intron	0	-1.666	0.0958	-0.575	1	0.0212766	84.555	6414	Gypsy	LTR	2.33333
2L_10626527_10626527_Burdock	Ovary	H3K9me3	Increment	JUT-011	FBgn0051721	Downstream	2	-1.419	0.156	-0.407	1	0.0212766	84.555	6414	Gypsy	LTR	2.33333
2L_10685222_10685222_Doc6	Gut	H3K9me3	Increment	JUT-011	FBgn0032282	Upstream	835	-2.115	0.0344	-3.549	1	0.0212766	38.247	4245	Jockey	LINE	1
2L_10685222_10685222_Doc6	Gut	H3K9me3	Increment	JUT-011	FBgn0032283	Downstream	917	-2.209	0.0272	-1.314	1	0.0212766	38.247	4245	Jockey	LINE	1
2L_10685222_10685222_Doc6	Head	Bivalent	Increment	JUT-011	FBgn0032282	Upstream	835	7.588	3.26e-14	1.196	1	0.0212766	43.1893	4245	Jockey	LINE	1
2L_10685222_10685222_Doc6	Head	Bivalent	Increment	JUT-011	FBgn0032283	Downstream	917	-4.471	7.78e-06	-1.836	1	0.0212766	43.1893	4245	Jockey	LINE	1
2L_10685222_10685222_Doc6	Ovary	H3K9me3	Increment	JUT-011	FBgn0032283	Downstream	917	-4.301	1.7e-05	-1.008	1	0.0212766	135.03	4245	Jockey	LINE	8.5
2L_10685222_10685222_Doc6	Ovary	H3K9me3	Increment	JUT-011	FBgn0032281	Downstream	2706	-1.367	0.172	-79.726	1	0.0212766	135.03	4245	Jockey	LINE	8.5
2L_10750133_10750138_BS2	Head	H3K9me3	Depletion	TOM-007	FBgn0032297	Intron	0	-0.947	0.344	-0.143	3	0.0638298	-17.225	241	Jockey	LINE	1
2L_10750133_10750138_BS2	Ovary	H3K9me3	Increment	TOM-007	FBgn0032297	Intron	0	-0.384	0.701	-0.084	3	0.0638298	32.462	241	Jockey	LINE	5
2L_10804379_10804379_Doc	Gut	Bivalent	Increment	JUT-011	FBgn0011676	Downstream	1	-4.216	2.49e-05	-2.533	1	0.0212766	63.1519	4724	Jockey	LINE	1.625
2L_10804379_10804379_Doc	Head	Bivalent	Increment	JUT-011	FBgn0011676	Downstream	1	-14.442	1.4e-47	-1.814	1	0.0212766	25.6967	4724	Jockey	LINE	1.16667
2L_10804379_10804379_Doc	Ovary	H3K9me3	Increment	JUT-011	FBgn0265792	Upstream	1582	-0.888	0.375	-0.312	1	0.0212766	123.938	4724	Jockey	LINE	8.75
2L_10804379_10804379_Doc	Ovary	H3K9me3	Increment	JUT-011	FBgn0051869	Upstream	3274	-3.483	0.000496	-0.459	1	0.0212766	123.938	4724	Jockey	LINE	8.75
2L_10804379_10804379_Doc	Ovary	H3K9me3	Increment	JUT-011	FBgn0011676	Downstream	1	-3.031	0.00243	-1.084	1	0.0212766	123.938	4724	Jockey	LINE	8.75
2L_10844349_10844349_F-element	Ovary	H3K9me3	Increment	JUT-011	FBgn0032305	Upstream	1766	3.729	0.000192	0.161	1	0.0212766	117.653	4692	Jockey	LINE	9.25
2L_10844349_10844349_F-element	Ovary	H3K9me3	Increment	JUT-011	FBgn0260453	5'UTR	0	-0.714	0.475	-0.896	1	0.0212766	117.653	4692	Jockey	LINE	9.25
2L_10844349_10844349_F-element	Ovary	H3K9me3	Increment	JUT-011	FBgn0069354	Downstream	1450	3.458	0.000545	1.095	1	0.0212766	117.653	4692	Jockey	LINE	9.25
2L_10931521_10931521_Nomad	Ovary	Bivalent	Increment	TOM-007	FBgn0261871	Intron	0	0.866	0.386	1.097	1	0.0212766	40.1981	7573	Gypsy	LTR	2.375
2L_11206357_11206357_mdg3	Gut	H3K9me3	Increment	MUN-016	FBgn0264441	Upstream	270	-0.775	0.439	-0.943	1	0.0212766	27.1075	5518	Gypsy	LTR	1.25
2L_11250154_11250154_H	Gut	H3K27ac	Increment	AKA-017	FBgn0264442	Intron	0	-1.485	0.138	-0.886	1	0.0212766	45.894	1819	hAT-hobo	TIR	7
2L_11250742_11250742_jockey	Ovary	Bivalent	Depletion	MUN-016	FBgn0264442	Intron	0	1.405	0.16	0.569	1	0.0212766	-29.2132	339	Jockey	LINE	4.83333
2L_1133260_1133260_1360	Gut	Bivalent	Increment	AKA-017	FBgn0031304	Downstream	843	1.83	0.0672	0.27	1	0.0212766	20.7716	1486	P	TIR	4.85714
2L_1133260_1133260_1360	Gut	Bivalent	Increment	AKA-017	FBgn0031306	Upstream	1435	-4.083	4.45e-05	-0.959	1	0.0212766	20.7716	1486	P	TIR	4.85714
2L_1133260_1133260_1360	Head	H3K9me3	Depletion	AKA-017	FBgn0031304	Downstream	843	-0.361	0.718	-0.019	1	0.0212766	-23.7323	1486	P	TIR	1.33333
2L_1158473_1158473_F-element	Gut	H3K9me3	Increment	AKA-017	FBgn0261458	Upstream	216	-0.178	0.859	-0.022	1	0.0212766	37.4957	2714	Jockey	LINE	11
2L_1158473_1158473_F-element	Gut	H3K9me3	Increment	AKA-017	FBgn0264267	Downstream	110	2.393	0.0167	1.776	1	0.0212766	37.4957	2714	Jockey	LINE	11
2L_1158473_1158473_F-element	Gut	H3K9me3	Increment	AKA-017	FBgn0031312	Upstream	195	2.529	0.0114	0.278	1	0.0212766	37.4957	2714	Jockey	LINE	11
2L_11603852_11603852_412	Ovary	H3K9me3	Increment	MUN-016	FBgn0015400	Intron	0	-0.995	0.32	-0.394	1	0.0212766	85.8445	7504	Gypsy	LTR	1.5
2L_11661104_11661104_I-element	Ovary	H3K9me3	Depletion	AKA-017	FBgn0265673	Upstream	895	-1.449	0.147	-79.726	1	0.0212766	-18.165	5365	I	LINE	1
2L_11836965_11836965_Ivk	Head	H3K9me3	Depletion	SLA-001	FBgn0266366	Upstream	165	0.056	0.955	0.09	1	0.0212766	-21.5683	4653	I	LINE	1
2L_11836965_11836965_Ivk	Head	H3K9me3	Depletion	SLA-001	FBgn0265349	Upstream	282	0.82	0.412	2.568	1	0.0212766	-21.5683	4653	I	LINE	1
2L_11836965_11836965_Ivk	Head	H3K9me3	Depletion	SLA-001	FBgn0259963	Upstream	753	-1.41	0.158	-79.726	1	0.0212766	-21.5683	4653	I	LINE	1
2L_11836965_11836965_Ivk	Head	H3K9me3	Depletion	SLA-001	FBgn0264815	Intron	0	0.84	0.401	0.257	1	0.0212766	-21.5683	4653	I	LINE	1
2L_11836965_11836965_Ivk	Ovary	H3K27ac	Depletion	SLA-001	FBgn0265349	Upstream	282	-1	0.317	-79.726	1	0.0212766	-28.099	4653	I	LINE	1
2L_11836965_11836965_Ivk	Ovary	H3K27ac	Depletion	SLA-001	FBgn0264815	Intron	0	10.096	2.87e-24	0.74	1	0.0212766	-28.099	4653	I	LINE	1
2L_11867371_11867373_BS	Head	H3K9me3	Depletion	MUN-016	FBgn0264815	Intron	0	1.404	0.16	0.066	5	0.106383	-9.70233	2966	Jockey	LINE	3
2L_11867371_11867373_BS	Ovary	H3K9me3	Depletion	MUN-016	FBgn0264815	Intron	0	-0.906	0.365	-0.206	5	0.106383	-16.772	2966	Jockey	LINE	2.66667
2L_11869788_11869792_G2	Head	H3K27ac	Increment	TOM-007	FBgn0264815	Intron	0	0.111	0.912	0.009	2	0.0425532	22.714	1725	Jockey	LINE	1.75
2L_11896133_11896133_Doc	Head	H3K9me3	Depletion	MUN-016	FBgn0264815	Intron	0	1.404	0.16	0.066	1	0.0212766	-16.8087	4726	Jockey	LINE	1
2L_11896133_11896133_Doc	Ovary	H3K9me3	Increment	MUN-016	FBgn0264815	Intron	0	-0.414	0.679	-0.092	1	0.0212766	92.209	4726	Jockey	LINE	2
2L_12267322_12267322_jockey	Gut	Bivalent	Increment	JUT-011	FBgn0000114	Intron	0	-0.238	0.812	-0.156	1	0.0212766	53.774	2420	Jockey	LINE	4.75
2L_12267322_12267322_jockey	Ovary	H3K9me3	Increment	JUT-011	FBgn0000114	Intron	0	1.451	0.147	0.1	1	0.0212766	278.366	2420	Jockey	LINE	5.5
2L_12282969_12282969_Quasimodo	Gut	H3K27ac	Depletion	MUN-016	FBgn0000114	Intron	0	0.885	0.376	0.254	1	0.0212766	-17.5325	7368	Gypsy	LTR	1.75
2L_12282969_12282969_Quasimodo	Ovary	H3K9me3	Increment	MUN-016	FBgn0000114	Intron	0	2.11	0.0349	0.165	1	0.0212766	36.693	7368	Gypsy	LTR	1
2L_12351194_12351194_Rt1b	Ovary	H3K9me3	Increment	MUN-016	FBgn0262475	Intron	0	1.879	0.0603	0.156	1	0.0212766	47.239	111	R1	LINE	2
2L_12454373_12454373_412	Ovary	H3K9me3	Increment	JUT-011	FBgn0032435	Downstream	2327	1.774	0.076	0.636	1	0.0212766	191.489	7449	Gypsy	LTR	4.25
2L_12454373_12454373_412	Ovary	H3K9me3	Increment	JUT-011	FBgn0032436	Upstream	1132	1.382	0.167	2.065	1	0.0212766	191.489	7449	Gypsy	LTR	4.25
2L_12454373_12454373_412	Ovary	H3K9me3	Increment	JUT-011	FBgn0259176	Downstream	1165	2.544	0.011	0.151	1	0.0212766	191.489	7449	Gypsy	LTR	4.25
2L_12523271_12523271_Doc6	Head	H3K27ac	Increment	TOM-007	FBgn0259176	Intron	0	0.431	0.666	0.04	1	0.0212766	36.56	230	Jockey	LINE	4.66667
2L_12668182_12668182_Doc	Head	H3K27ac	Increment	AKA-017	FBgn0032442	Downstream	1	-0.252	0.801	-0.349	1	0.0212766	15.877	4709	Jockey	LINE	1
2L_12668182_12668182_Doc	Head	H3K27ac	Increment	AKA-017	FBgn0004394	Intron	0	-8.855	4.19e-19	-0.851	1	0.0212766	15.877	4709	Jockey	LINE	1
2L_12668182_12668182_Doc	Ovary	H3K27ac	Increment	AKA-017	FBgn0004394	Intron	0	0.594	0.553	1.444	1	0.0212766	18.039	4709	Jockey	LINE	1
2L_12690146_12690146_Idefix	Gut	H3K9me3	Increment	TOM-007	FBgn0032444	Downstream	179	-0.719	0.472	-0.337	1	0.0212766	66.0208	7465	Gypsy	LTR	1.75
2L_12690146_12690146_Idefix	Ovary	H3K9me3	Increment	TOM-007	FBgn0032444	Downstream	179	-0.682	0.495	-0.027	1	0.0212766	109.233	7465	Gypsy	LTR	4
2L_12708868_12708868_Gypsy-2_Dsim	Gut	H3K9me3	Increment	JUT-011	FBgn0032453	Downstream	190	-2.28	0.0226	-0.278	1	0.0212766	27.8135	5261	Gypsy	LTR	1.5
2L_12708868_12708868_Gypsy-2_Dsim	Gut	H3K9me3	Increment	JUT-011	FBgn0032454	Downstream	2	1.836	0.0664	0.099	1	0.0212766	27.8135	5261	Gypsy	LTR	1.5
2L_12708868_12708868_Gypsy-2_Dsim	Head	H3K27ac	Depletion	JUT-011	FBgn0032452	Upstream	1159	11.81	1.72e-32	5.752	1	0.0212766	-13.2397	5261	Gypsy	LTR	2.66667
2L_12708868_12708868_Gypsy-2_Dsim	Head	H3K27ac	Depletion	JUT-011	FBgn0032453	Downstream	190	2.71	0.00674	0.435	1	0.0212766	-13.2397	5261	Gypsy	LTR	2.66667
2L_12708868_12708868_Gypsy-2_Dsim	Head	H3K27ac	Depletion	JUT-011	FBgn0032454	Downstream	2	2.764	0.00571	0.131	1	0.0212766	-13.2397	5261	Gypsy	LTR	2.66667
2L_12708868_12708868_Gypsy-2_Dsim	Ovary	Bivalent	Increment	JUT-011	FBgn0032452	Upstream	1159	11.461	1.03e-30	1.158	1	0.0212766	170.352	5261	Gypsy	LTR	5.14286
2L_12708868_12708868_Gypsy-2_Dsim	Ovary	Bivalent	Increment	JUT-011	FBgn0032453	Downstream	190	-11.342	4.06e-30	-0.637	1	0.0212766	170.352	5261	Gypsy	LTR	5.14286
2L_12708868_12708868_Gypsy-2_Dsim	Ovary	Bivalent	Increment	JUT-011	FBgn0032454	Downstream	2	-1.216	0.224	-0.072	1	0.0212766	170.352	5261	Gypsy	LTR	5.14286
2L_12747755_12747755_roo	Ovary	Bivalent	Depletion	MUN-016	FBgn0032456	Intron	0	-8.014	1.11e-15	-0.457	1	0.0212766	-20.1173	7554	Pao	LTR	1.5
2L_1278721_1278721_3S18	Gut	H3K9me3	Increment	TOM-007	FBgn0041097	Intron	0	-2.994	0.00276	-3.079	1	0.0212766	26.814	6126	Pao	LTR	1
2L_1278721_1278721_3S18	Ovary	H3K9me3	Increment	TOM-007	FBgn0041097	Intron	0	-1.848	0.0646	-79.726	1	0.0212766	188.385	6126	Pao	LTR	6
2L_12839073_12839073_blood	Ovary	H3K9me3	Increment	TOM-007	FBgn0266305	Upstream	1825	-0.932	0.351	-1.098	1	0.0212766	109.436	7410	Gypsy	LTR	5.5
2L_13019786_13019786_I-element	Gut	H3K27ac	Increment	TOM-007	FBgn0032467	Upstream	359	-0.261	0.794	-0.052	1	0.0212766	28.4862	5379	I	LINE	1.75
2L_13019786_13019786_I-element	Gut	H3K27ac	Increment	TOM-007	FBgn0028965	3'UTR	0	-0.835	0.404	-0.167	1	0.0212766	28.4862	5379	I	LINE	1.75
2L_13019786_13019786_I-element	Ovary	H3K9me3	Increment	TOM-007	FBgn0032467	Upstream	359	0.594	0.552	0.03	1	0.0212766	150.239	5379	I	LINE	6
2L_13019786_13019786_I-element	Ovary	H3K9me3	Increment	TOM-007	FBgn0028965	3'UTR	0	-7.175	7.21e-13	-0.457	1	0.0212766	150.239	5379	I	LINE	6
2L_13321024_13321042_H	Gut	Bivalent	Increment	AKA-017	FBgn0264308	Intron	0	-1.232	0.218	-0.84	2	0.0425532	39.9176	1519	hAT-hobo	TIR	2.5
2L_13422285_13422285_F-element	Head	H3K9me3	Depletion	MUN-016	FBgn0264432	Downstream	1647	0.633	0.527	0.14	1	0.0212766	-54.5217	394	Jockey	LINE	2.33333
2L_13422285_13422285_F-element	Head	H3K9me3	Depletion	MUN-016	FBgn0263354	Intron	0	3.545	0.000392	0.176	1	0.0212766	-54.5217	394	Jockey	LINE	2.33333
2L_13441804_13441804_Nomad	Gut	H3K27ac	Depletion	SLA-001	FBgn0267243	5'UTR	0	-5.525	3.29e-08	-1.315	1	0.0212766	-13.0732	8158	Gypsy	LTR	1.25
2L_13441804_13441804_Nomad	Gut	H3K27ac	Depletion	SLA-001	FBgn0263354	Intron	0	0.312	0.755	0.132	1	0.0212766	-13.0732	8158	Gypsy	LTR	1.25
2L_13602137_13602137_roo	Gut	Bivalent	Increment	JUT-011	FBgn0259984	Intron	0	-0.819	0.413	-0.181	1	0.0212766	45.3084	8626	Pao	LTR	1.42857
2L_13602137_13602137_roo	Head	H3K9me3	Increment	JUT-011	FBgn0259984	Intron	0	-3.308	0.000941	-0.385	1	0.0212766	32.7743	8626	Pao	LTR	2
2L_1362088_1362088_412	Ovary	H3K9me3	Increment	MUN-016	FBgn0051659	Upstream	2285	-1.807	0.0708	-2.88	1	0.0212766	256.056	7503	Gypsy	LTR	3
2L_1362088_1362088_412	Ovary	H3K9me3	Increment	MUN-016	FBgn0053126	Upstream	269	-2.336	0.0195	-0.439	1	0.0212766	256.056	7503	Gypsy	LTR	3
2L_13625540_13625540_BS	Gut	H3K27ac	Increment	AKA-017	FBgn0266869	5'UTR	0	-1.729	0.0837	-1.699	1	0.0212766	34.8057	5120	Jockey	LINE	1
2L_13625540_13625540_BS	Gut	H3K27ac	Increment	AKA-017	FBgn0259984	Intron	0	-2.006	0.0448	-0.668	1	0.0212766	34.8057	5120	Jockey	LINE	1
2L_13625540_13625540_BS	Head	H3K9me3	Increment	AKA-017	FBgn0266869	5'UTR	0	-2.546	0.0109	-0.66	1	0.0212766	19.7843	5120	Jockey	LINE	1
2L_13625540_13625540_BS	Head	H3K9me3	Increment	AKA-017	FBgn0259984	Intron	0	-1.432	0.152	-0.281	1	0.0212766	19.7843	5120	Jockey	LINE	1
2L_13760573_13760573_H	Ovary	H3K27ac	Increment	JUT-011	FBgn0028541	Intron	0	-1.088	0.277	-0.074	1	0.0212766	17.2287	2964	hAT-hobo	TIR	1.33333
2L_13839935_13839935_roo	Gut	H3K9me3	Increment	JUT-011	FBgn0053307	Downstream	2	-3.27	0.00108	-1.632	1	0.0212766	29.224	9105	Pao	LTR	2
2L_13839935_13839935_roo	Head	H3K9me3	Increment	JUT-011	FBgn0053307	Downstream	2	-3.705	0.000211	-1.26	1	0.0212766	22.6937	9105	Pao	LTR	1.66667
2L_13972051_13972051_Doc	Gut	H3K27ac	Increment	TOM-007	FBgn0028936	3'UTR	0	-0.328	0.743	-0.129	1	0.0212766	66.2127	4720	Jockey	LINE	7.5
2L_13972051_13972051_Doc	Gut	H3K27ac	Increment	TOM-007	FBgn0028430	Downstream	47	-2.357	0.0184	-1.892	1	0.0212766	66.2127	4720	Jockey	LINE	7.5
2L_13972051_13972051_Doc	Gut	H3K27ac	Increment	TOM-007	FBgn0259896	Downstream	1112	-1.926	0.054	-0.421	1	0.0212766	66.2127	4720	Jockey	LINE	7.5
2L_13972051_13972051_Doc	Ovary	H3K9me3	Increment	TOM-007	FBgn0028936	3'UTR	0	1.32	0.187	0.593	1	0.0212766	158.84	4720	Jockey	LINE	3.75
2L_13972051_13972051_Doc	Ovary	H3K9me3	Increment	TOM-007	FBgn0028430	Downstream	47	1.609	0.108	3.745	1	0.0212766	158.84	4720	Jockey	LINE	3.75
2L_13972051_13972051_Doc	Ovary	H3K9me3	Increment	TOM-007	FBgn0259896	Downstream	1112	-0.266	0.79	-0.147	1	0.0212766	158.84	4720	Jockey	LINE	3.75
2L_14042138_14042138_Doc	Gut	H3K27ac	Increment	MUN-016	FBgn0028875	Upstream	4	4.188	2.81e-05	1.787	1	0.0212766	42.6345	4723	Jockey	LINE	2.25
2L_14042138_14042138_Doc	Ovary	H3K9me3	Increment	MUN-016	FBgn0028875	Upstream	4	4.186	2.84e-05	5.03	1	0.0212766	116.153	4723	Jockey	LINE	4.5
2L_14049138_14049138_mdg1	Ovary	H3K9me3	Increment	JUT-011	FBgn0260011	Downstream	265	-1.775	0.076	-1.22	1	0.0212766	95.0155	7344	Gypsy	LTR	2.25
2L_14049138_14049138_mdg1	Ovary	H3K9me3	Increment	JUT-011	FBgn0028875	Intron	0	-1.468	0.142	-2.359	1	0.0212766	95.0155	7344	Gypsy	LTR	2.25
2L_14076087_14076091_F-element	Ovary	H3K9me3	Increment	JUT-011	FBgn0028875	Intron	0	-1.596	0.111	-2.732	6	0.12766	42.7213	4686	Jockey	LINE	3
2L_14076087_14076091_F-element	Ovary	H3K9me3	Increment	SLA-001	FBgn0028875	Intron	0	-1.758	0.0788	-3.492	6	0.12766	105.437	6411	Jockey	LINE	1.66667
2L_14088181_14088181_297	Ovary	H3K9me3	Increment	TOM-007	FBgn0028875	Intron	0	-1.623	0.105	-2.777	1	0.0212766	39.0265	2135	Gypsy	LTR	4.25
2L_14240546_14240546_blood	Gut	H3K27ac	Depletion	AKA-017	FBgn0265147	Upstream	520	-1.611	0.107	-2.828	1	0.0212766	-16.8243	7415	Gypsy	LTR	2.33333
2L_14240546_14240546_blood	Head	H3K9me3	Increment	AKA-017	FBgn0265147	Upstream	520	-2.009	0.0446	-7.115	1	0.0212766	19.2437	7415	Gypsy	LTR	1.66667
2L_14295484_14295489_F-element	Gut	H3K27ac	Depletion	AKA-017	FBgn0263649	Upstream	98	0.277	0.782	0.583	2	0.0425532	-15.9977	2943	Jockey	LINE	1
2L_14295484_14295489_F-element	Gut	H3K27ac	Depletion	AKA-017	FBgn0261563	Intron	0	-1.273	0.203	-0.317	2	0.0425532	-15.9977	2943	Jockey	LINE	1
2L_14599331_14599331_P-element	Gut	H3K9me3	Increment	JUT-011	FBgn0028911	Downstream	72	-1.957	0.0504	-79.726	1	0.0212766	98.5463	1218	P	TIR	4.66667
2L_14599331_14599331_P-element	Gut	H3K9me3	Increment	JUT-011	FBgn0003016	Downstream	2	0.714	0.475	0.1	1	0.0212766	98.5463	1218	P	TIR	4.66667
2L_14599331_14599331_P-element	Head	H3K9me3	Increment	JUT-011	FBgn0028912	Downstream	406	-1	0.317	-79.726	1	0.0212766	33.0842	1218	P	TIR	1
2L_14599331_14599331_P-element	Head	H3K9me3	Increment	JUT-011	FBgn0028911	Downstream	72	-0.295	0.768	-0.398	1	0.0212766	33.0842	1218	P	TIR	1
2L_14599331_14599331_P-element	Head	H3K9me3	Increment	JUT-011	FBgn0003016	Downstream	2	-1.774	0.076	-0.189	1	0.0212766	33.0842	1218	P	TIR	1
2L_14599331_14599331_P-element	Ovary	H3K9me3	Increment	JUT-011	FBgn0028911	Downstream	72	-1	0.317	-79.726	1	0.0212766	80.2353	1218	P	TIR	6.33333
2L_14599331_14599331_P-element	Ovary	H3K9me3	Increment	JUT-011	FBgn0003016	Downstream	2	6.495	8.29e-11	0.488	1	0.0212766	80.2353	1218	P	TIR	6.33333
2L_14612861_14612863_roo	Head	H3K9me3	Increment	AKA-017	FBgn0263330	Upstream	391	-2.048	0.0406	-0.317	2	0.0425532	29.3863	442	Pao	LTR	1.33333
2L_14612861_14612863_roo	Head	H3K9me3	Increment	AKA-017	FBgn0003016	Intron	0	-1.762	0.078	-0.174	2	0.0425532	29.3863	442	Pao	LTR	1.33333
2L_14625945_14625945_17-6	Head	H3K27ac	Increment	TOM-007	FBgn0003016	Intron	0	0.821	0.412	0.092	1	0.0212766	18.6567	7461	Gypsy	LTR	1
2L_14625945_14625945_17-6	Ovary	H3K9me3	Increment	TOM-007	FBgn0003016	Intron	0	0.222	0.824	0.022	1	0.0212766	39.4727	7461	Gypsy	LTR	2.25
2L_14812681_14812683_roo	Gut	H3K27ac	Increment	AKA-017	FBgn0053309	Downstream	86	-1	0.317	-79.726	2	0.0425532	22.1503	427	Pao	LTR	1
2L_14963520_14963520_17-6	Head	H3K9me3	Increment	JUT-011	FBgn0259213	Intron	0	-1.656	0.0978	-0.202	1	0.0212766	30.6747	7436	Gypsy	LTR	2
2L_15013255_15013255_297	Gut	H3K9me3	Increment	JUT-011	FBgn0264438	Upstream	762	1.788	0.0737	3.406	1	0.0212766	67.9387	4709	Gypsy	LTR	3
2L_15018880_15018880_roo	Gut	H3K9me3	Increment	JUT-011	FBgn0260446	Upstream	1	-3.447	0.000566	-2.182	1	0.0212766	82.4822	9100	Pao	LTR	5
2L_15018880_15018880_roo	Head	Bivalent	Increment	JUT-011	FBgn0260446	Upstream	1	-2.403	0.0163	-0.311	1	0.0212766	26.7027	9100	Pao	LTR	2.28571
2L_15018880_15018880_roo	Ovary	H3K9me3	Increment	JUT-011	FBgn0260446	Upstream	1	0.708	0.479	0.44	1	0.0212766	33.422	9100	Pao	LTR	4.33333
2L_15019927_15019929_BS	Ovary	H3K9me3	Depletion	AKA-017	FBgn0260446	Intron	0	-0.722	0.47	-0.195	2	0.0425532	-25.3613	319	Jockey	LINE	1.33333
2L_15168486_15168486_Tabor	Ovary	H3K9me3	Increment	MUN-016	FBgn0028888	Intron	0	-1.127	0.26	-1.256	1	0.0212766	98.4445	7312	Gypsy	LTR	2.25
2L_15182525_15182525_H	Gut	H3K27ac	Increment	AKA-017	FBgn0028888	Intron	0	-0.682	0.495	-0.31	1	0.0212766	30.472	223	hAT-hobo	TIR	1.75
2L_15182525_15182525_H	Head	H3K27ac	Depletion	AKA-017	FBgn0028888	Intron	0	-2.368	0.0179	-0.45	1	0.0212766	-20.5448	223	hAT-hobo	TIR	1
2L_15188982_15188982_Tabor	Gut	Bivalent	Increment	AKA-017	FBgn0028888	Intron	0	-0.682	0.495	-0.31	1	0.0212766	30.8873	505	Gypsy	LTR	1
2L_15236010_15236010_jockey	Gut	Bivalent	Depletion	SLA-001	FBgn0028862	Upstream	12720	0.852	0.394	0.258	1	0.0212766	-100	5003	Jockey	LINE	16.125
2L_15236010_15236010_jockey	Head	Bivalent	Depletion	SLA-001	FBgn0028862	Upstream	12720	-0.077	0.939	-0.021	1	0.0212766	-100	5003	Jockey	LINE	15.625
2L_15236010_15236010_jockey	Ovary	Bivalent	Depletion	SLA-001	FBgn0028862	Upstream	12720	-2.644	0.0082	-1.222	1	0.0212766	-100	5003	Jockey	LINE	15.5
2L_15284710_15284710_roo	Gut	H3K9me3	Increment	AKA-017	FBgn0028853	Upstream	297	-1.042	0.297	-0.907	1	0.0212766	40.8117	9124	Pao	LTR	1
2L_15284710_15284710_roo	Head	H3K9me3	Depletion	AKA-017	FBgn0028853	Upstream	297	-0.914	0.361	-1.243	1	0.0212766	-13.8983	9124	Pao	LTR	3
2L_15584324_15584324_H	Gut	H3K9me3	Depletion	MUN-016	FBgn0028370	Downstream	353	-0.588	0.556	-0.297	1	0.0212766	-18.397	1492	hAT-hobo	TIR	2
2L_15584324_15584324_H	Ovary	H3K9me3	Depletion	MUN-016	FBgn0028370	Downstream	353	-1.45	0.147	-79.726	1	0.0212766	-25.539	1492	hAT-hobo	TIR	5
2L_15635862_15635862_3S18	Gut	Bivalent	Increment	JUT-011	FBgn0028518	Downstream	878	-0.064	0.949	-0.014	1	0.0212766	29.0186	6127	Pao	LTR	1.85714
2L_15635862_15635862_3S18	Head	H3K9me3	Increment	JUT-011	FBgn0028518	Downstream	878	0.159	0.874	0.053	1	0.0212766	34.5395	6127	Pao	LTR	1.25
2L_15635862_15635862_3S18	Ovary	H3K9me3	Increment	JUT-011	FBgn0028518	Downstream	878	4.784	1.72e-06	1.632	1	0.0212766	255.976	6127	Pao	LTR	7
2L_15792359_15792359_Max-element	Ovary	H3K9me3	Increment	TOM-007	FBgn0028901	Downstream	2209	0.712	0.476	1.861	1	0.0212766	99.615	8631	Pao	LTR	5.5
2L_15955207_15955207_F-element	Ovary	H3K9me3	Increment	JUT-011	FBgn0028645	Intron	0	2.769	0.00562	0.559	1	0.0212766	39.333	4684	Jockey	LINE	5.66667
2L_16031134_16031134_H	Head	H3K27ac	Increment	JUT-011	FBgn0028644	Intron	0	-1.031	0.303	-0.148	1	0.0212766	21	1484	hAT-hobo	TIR	2
2L_16031134_16031134_H	Ovary	H3K27ac	Increment	JUT-011	FBgn0028644	Intron	0	0.805	0.421	0.308	1	0.0212766	27.3333	1484	hAT-hobo	TIR	2
2L_16036483_16036487_Doc6	Ovary	H3K9me3	Increment	TOM-007	FBgn0028644	Intron	0	-0.358	0.72	-0.34	2	0.0425532	62.1623	2629	Jockey	LINE	4
2L_16272087_16272087_Gypsy-2_Dsim	Gut	Bivalent	Depletion	AKA-017	FBgn0001994	Intron	0	-1.247	0.213	-0.2	1	0.0212766	-55.087	5088	Gypsy	LTR	2.5
2L_16272087_16272087_Gypsy-2_Dsim	Head	H3K27ac	Depletion	AKA-017	FBgn0001994	Intron	0	-0.669	0.504	-0.072	1	0.0212766	-37.831	5088	Gypsy	LTR	1.5
2L_16272087_16272087_Gypsy-2_Dsim	Ovary	Bivalent	Depletion	AKA-017	FBgn0001994	Intron	0	-2.608	0.00911	-0.095	1	0.0212766	-39.6921	5088	Gypsy	LTR	1.42857
2L_16283932_16283932_Gypsy-2_Dsim	Head	H3K9me3	Increment	JUT-011	FBgn0001994	Intron	0	-3.929	8.51e-05	-0.253	1	0.0212766	33.0225	5210	Gypsy	LTR	1.25
2L_16283932_16283932_Gypsy-2_Dsim	Ovary	H3K9me3	Increment	JUT-011	FBgn0001994	Intron	0	-0.322	0.748	-0.018	1	0.0212766	101.055	5210	Gypsy	LTR	2
2L_16284286_16284286_Gypsy-24_Dya	Ovary	H3K9me3	Increment	MUN-016	FBgn0001994	Intron	0	-1.163	0.245	-0.06	1	0.0212766	163.54	5283	Gypsy	LTR	1.75
2L_16286091_16286091_P-element	Gut	Bivalent	Increment	JUT-011	FBgn0001994	Intron	0	-2.769	0.00562	-0.269	1	0.0212766	47.6204	1150	P	TIR	1.57143
2L_16286091_16286091_P-element	Head	H3K27ac	Increment	JUT-011	FBgn0001994	Intron	0	-2.855	0.00431	-0.195	1	0.0212766	46.1987	1150	P	TIR	1.66667
2L_16400235_16400253_roo.t1	Gut	H3K9me3	Depletion	SLA-001	FBgn0028523	3'UTR	0	-1.528	0.127	-0.361	1	0.0212766	-74.245	8892	Pao	LTR	3
2L_16501914_16501914_roo	Gut	H3K9me3	Increment	JUT-011	FBgn0032586	Intron	0	-6.778	1.22e-11	-0.31	1	0.0212766	28.4833	427	Pao	LTR	4.66667
2L_16501914_16501914_roo	Ovary	H3K27ac	Depletion	JUT-011	FBgn0032586	Intron	0	-2.34	0.0193	-0.092	1	0.0212766	-17.499	427	Pao	LTR	2
2L_16556775_16556775_roo	Gut	Bivalent	Increment	JUT-011	FBgn0259735	Intron	0	1.031	0.303	0.14	1	0.0212766	54.8171	8218	Pao	LTR	1.5
2L_16556775_16556775_roo	Head	Bivalent	Increment	JUT-011	FBgn0259735	Intron	0	-0.957	0.339	-0.124	1	0.0212766	53.7559	8218	Pao	LTR	1
2L_16556775_16556775_roo	Ovary	H3K9me3	Increment	JUT-011	FBgn0259735	Intron	0	4.209	2.57e-05	0.418	1	0.0212766	89.361	8218	Pao	LTR	6
2L_16703298_16703298_P-element	Gut	H3K27ac	Increment	TOM-007	FBgn0062978	Downstream	993	-1.442	0.149	-0.578	1	0.0212766	80.4737	1152	P	TIR	2
2L_16703298_16703298_P-element	Head	H3K27ac	Increment	TOM-007	FBgn0062978	Downstream	993	-0.796	0.426	-0.17	1	0.0212766	51.0917	1152	P	TIR	1.33333
2L_16703298_16703298_P-element	Ovary	H3K27ac	Increment	TOM-007	FBgn0062978	Downstream	993	-2.929	0.00341	-0.559	1	0.0212766	28.4987	1152	P	TIR	2
2L_17156675_17156677_mdg3	Gut	H3K9me3	Increment	TOM-007	FBgn0083942	Intron	0	-2.553	0.0107	-2.105	2	0.0425532	26.6167	5519	Gypsy	LTR	1.33333
2L_17156675_17156677_mdg3	Gut	H3K9me3	Increment	TOM-007	FBgn0265607	Intron	0	-1	0.317	-79.726	2	0.0425532	26.6167	5519	Gypsy	LTR	1.33333
2L_17156675_17156677_mdg3	Head	H3K9me3	Increment	TOM-007	FBgn0083942	Intron	0	-0.895	0.371	-0.16	2	0.0425532	16.929	5519	Gypsy	LTR	1.33333
2L_17156675_17156677_mdg3	Head	H3K9me3	Increment	TOM-007	FBgn0265607	Intron	0	-0.397	0.691	-0.168	2	0.0425532	16.929	5519	Gypsy	LTR	1.33333
2L_17189224_17189227_pogo	Gut	H3K9me3	Depletion	AKA-017	FBgn0032629	3'UTR	0	-1.941	0.0522	-0.63	4	0.0851064	-20.775	1140	TcMar-Pogo	TIR	1
2L_17189224_17189227_pogo	Head	Bivalent	Increment	AKA-017	FBgn0032629	3'UTR	0	-1.332	0.183	-0.205	4	0.0851064	49.921	1140	TcMar-Pogo	TIR	1.83333
2L_1724649_1724649_Copia	Ovary	H3K9me3	Increment	JUT-011	FBgn0031359	Upstream	260	1.041	0.298	0.052	1	0.0212766	207.706	278	Copia	LTR	1
2L_1724649_1724649_Copia	Ovary	H3K9me3	Increment	JUT-011	FBgn0000579	Downstream	120	-1.113	0.266	-0.073	1	0.0212766	207.706	278	Copia	LTR	1
2L_17423368_17423375_Rt1b	Ovary	H3K9me3	Increment	TOM-007	FBgn0011274	Intron	0	-2.71	0.00673	-0.47	8	0.170213	27.1457	3716	R1	LINE	2
2L_17470536_17470536_HMS-Beagle	Gut	H3K9me3	Increment	TOM-007	FBgn0000183	5'UTR	0	-2.095	0.0362	-0.402	1	0.0212766	26.5347	7076	Gypsy	LTR	3.33333
2L_17470536_17470536_HMS-Beagle	Ovary	H3K9me3	Increment	TOM-007	FBgn0032640	Upstream	1070	2.037	0.0417	0.096	1	0.0212766	261.435	7076	Gypsy	LTR	4
2L_17470536_17470536_HMS-Beagle	Ovary	H3K9me3	Increment	TOM-007	FBgn0000183	5'UTR	0	-7.05	1.79e-12	-0.444	1	0.0212766	261.435	7076	Gypsy	LTR	4
2L_17503516_17503516_Doc6	Gut	H3K27ac	Increment	TOM-007	FBgn0013810	Intron	0	0.88	0.379	0.804	1	0.0212766	65.4292	4230	Jockey	LINE	2.5
2L_17503516_17503516_Doc6	Ovary	H3K9me3	Increment	TOM-007	FBgn0032646	Upstream	2409	-3.676	0.000237	-0.169	1	0.0212766	153.805	4230	Jockey	LINE	4.25
2L_17503516_17503516_Doc6	Ovary	H3K9me3	Increment	TOM-007	FBgn0013810	Intron	0	-3.661	0.000251	-0.63	1	0.0212766	153.805	4230	Jockey	LINE	4.25
2L_17785827_17785827_Max-element	Ovary	H3K9me3	Increment	JUT-011	FBgn0262018	Downstream	1180	-1.039	0.299	-1.375	1	0.0212766	160.703	8549	Pao	LTR	5.66667
2L_17988573_17988573_roo	Gut	Bivalent	Depletion	JUT-011	FBgn0032658	Downstream	1	-0.273	0.785	-0.576	1	0.0212766	-100	428	Pao	LTR	2
2L_17988573_17988573_roo	Head	Bivalent	Depletion	JUT-011	FBgn0032658	Downstream	1	3.892	9.93e-05	2.164	1	0.0212766	-100	428	Pao	LTR	2.16667
2L_17988573_17988573_roo	Ovary	Bivalent	Depletion	JUT-011	FBgn0032658	Downstream	1	-0.084	0.933	-0.172	1	0.0212766	-100	428	Pao	LTR	2.66667
2L_18062024_18062028_jockey	Gut	Bivalent	Increment	JUT-011	FBgn0243486	Intron	0	-2.998	0.00272	-1.292	2	0.0425532	54.8513	4969	Jockey	LINE	4.66667
2L_18062024_18062028_jockey	Ovary	H3K9me3	Increment	JUT-011	FBgn0243486	Intron	0	-1.171	0.242	-0.434	2	0.0425532	51.761	4969	Jockey	LINE	5
2L_18071235_18071288_F-element.t1	Gut	Bivalent	Depletion	SLA-001	FBgn0000120	Upstream	7031	1.249	0.212	0.956	1	0.0212766	-100	4684	Jockey	LINE	9.75
2L_18071235_18071288_F-element.t1	Head	Bivalent	Depletion	SLA-001	FBgn0000120	Upstream	7031	-1.043	0.297	-0.113	1	0.0212766	-100	4684	Jockey	LINE	9.75
2L_18124025_18124025_blood	Gut	Bivalent	Increment	JUT-011	FBgn0051785	Downstream	71	1.468	0.142	0.749	1	0.0212766	29.148	7414	Gypsy	LTR	2.5
2L_18124025_18124025_blood	Gut	Bivalent	Increment	JUT-011	FBgn0032666	Intron	0	5.77	7.94e-09	0.66	1	0.0212766	29.148	7414	Gypsy	LTR	2.5
2L_18192171_18192171_F-element	Gut	H3K27ac	Increment	JUT-011	FBgn0261804	Intron	0	3.84	0.000123	1.199	1	0.0212766	68.4338	4688	Jockey	LINE	4.25
2L_18192171_18192171_F-element	Head	Bivalent	Increment	JUT-011	FBgn0261804	Intron	0	-1.737	0.0824	-0.156	1	0.0212766	34.7164	4688	Jockey	LINE	1.5
2L_18213186_18213190_hopper	Ovary	H3K27ac	Depletion	MUN-016	FBgn0261804	Intron	0	-1.977	0.048	-79.726	2	0.0425532	-25.1588	1435	CMC-Transib	TIR	2.25
2L_18248029_18248029_blood	Head	H3K27ac	Depletion	MUN-016	FBgn0261804	Intron	0	1.094	0.274	0.088	1	0.0212766	-12.075	7418	Gypsy	LTR	1
2L_18248029_18248029_blood	Ovary	H3K9me3	Increment	MUN-016	FBgn0261804	Intron	0	-2.202	0.0276	-79.726	1	0.0212766	89.8603	7418	Gypsy	LTR	2.66667
2L_18266328_18266328_F-element	Gut	H3K27ac	Increment	JUT-011	FBgn0261804	Intron	0	2.412	0.0159	0.897	1	0.0212766	43.025	4690	Jockey	LINE	11.6667
2L_18469403_18469403_Copia	Ovary	H3K9me3	Increment	JUT-011	FBgn0262463	Upstream	2025	2.252	0.0244	0.563	1	0.0212766	92.015	5142	Copia	LTR	6
2L_18469403_18469403_Copia	Ovary	H3K9me3	Increment	JUT-011	FBgn0262456	Upstream	2906	-0.097	0.923	-0.009	1	0.0212766	92.015	5142	Copia	LTR	6
2L_18469403_18469403_Copia	Ovary	H3K9me3	Increment	JUT-011	FBgn0263049	Intron	0	1.774	0.0761	0.404	1	0.0212766	92.015	5142	Copia	LTR	6
2L_18469403_18469403_Copia	Ovary	H3K9me3	Increment	JUT-011	FBgn0032681	Downstream	3549	2.611	0.00902	0.393	1	0.0212766	92.015	5142	Copia	LTR	6
2L_1848592_1848592_F-element	Gut	H3K9me3	Increment	SLA-001	FBgn0051665	Intron	0	3.056	0.00225	1.966	1	0.0212766	17.551	4685	Jockey	LINE	1
2L_18655170_18655170_Doc	Ovary	H3K9me3	Increment	MUN-016	FBgn0032694	Intron	0	0.068	0.946	0.008	1	0.0212766	44.4487	4710	Jockey	LINE	1
2L_18657091_18657097_F-element	Ovary	H3K9me3	Depletion	JUT-011	FBgn0032694	Intron	0	9.863	3e-23	0.488	17	0.361702	-22.916	3322	Jockey	LINE	4
2L_18657091_18657097_F-element	Ovary	H3K9me3	Depletion	MUN-016	FBgn0032694	Intron	0	3.708	0.000209	0.359	17	0.361702	-23.7025	3324	Jockey	LINE	1
2L_18657091_18657097_F-element	Ovary	H3K9me3	Depletion	SLA-001	FBgn0032694	Intron	0	11.131	4.43e-29	0.502	17	0.361702	-27.0295	3319	Jockey	LINE	2
2L_18846005_18846005_H	Gut	Bivalent	Increment	AKA-017	FBgn0032719	Intron	0	0.055	0.956	0.016	1	0.0212766	43.9093	1590	hAT-hobo	TIR	1.375
2L_1922533_1922558_BS	Gut	H3K9me3	Depletion	MUN-016	FBgn0031374	Intron	0	4.676	2.92e-06	0.493	11	0.234043	-20.482	131	Jockey	LINE	3
2L_1922533_1922558_BS	Head	H3K9me3	Depletion	MUN-016	FBgn0031374	Intron	0	1.31	0.19	0.163	11	0.234043	-27.478	131	Jockey	LINE	4
2L_1922533_1922558_BS	Ovary	H3K27ac	Increment	MUN-016	FBgn0031374	Intron	0	-1.107	0.268	-0.075	11	0.234043	32.1323	131	Jockey	LINE	2.33333
2L_1945195_1945195_roo	Gut	H3K9me3	Increment	JUT-011	FBgn0040719	3'UTR	0	-1	0.317	-79.726	1	0.0212766	46.092	432	Pao	LTR	4.66667
2L_1945195_1945195_roo	Gut	H3K9me3	Increment	JUT-011	FBgn0031374	Downstream	908	0.307	0.759	0.054	1	0.0212766	46.092	432	Pao	LTR	4.66667
2L_2005482_2005485_412	Gut	H3K27ac	Increment	AKA-017	FBgn0053543	5'UTR	0	-1.845	0.065	-0.679	2	0.0425532	31.564	7512	Gypsy	LTR	1.66667
2L_2005482_2005485_412	Ovary	Bivalent	Increment	AKA-017	FBgn0053543	5'UTR	0	-1	0.317	-79.726	2	0.0425532	61.7239	7512	Gypsy	LTR	2.42857
2L_2161626_2161626_P-element	Ovary	H3K27ac	Depletion	AKA-017	FBgn0000097	Intron	0	-5.509	3.6e-08	-0.347	1	0.0212766	-14.9163	1148	P	TIR	1
2L_2331407_2331407_Doc	Gut	H3K27ac	Increment	AKA-017	FBgn0031413	Intron	0	-0.42	0.675	-0.089	1	0.0212766	13.893	4718	Jockey	LINE	1.66667
2L_2331407_2331407_Doc	Gut	H3K27ac	Increment	AKA-017	FBgn0031414	Intron	0	0.091	0.927	0.058	1	0.0212766	13.893	4718	Jockey	LINE	1.66667
2L_2331407_2331407_Doc	Ovary	H3K27ac	Increment	AKA-017	FBgn0031413	Intron	0	0.524	0.6	0.03	1	0.0212766	22.8495	4718	Jockey	LINE	1.75
2L_2331407_2331407_Doc	Ovary	H3K27ac	Increment	AKA-017	FBgn0031414	Intron	0	-2.567	0.0102	-1.608	1	0.0212766	22.8495	4718	Jockey	LINE	1.75
2L_2345709_2345711_hopper	Ovary	H3K9me3	Increment	TOM-007	FBgn0031413	Intron	0	-1.575	0.115	-0.071	4	0.0851064	43.0263	1349	CMC-Transib	TIR	3.33333
2L_2345709_2345711_hopper	Ovary	H3K9me3	Increment	TOM-007	FBgn0031414	Intron	0	-0.901	0.367	-0.642	4	0.0851064	43.0263	1349	CMC-Transib	TIR	3.33333
2L_2413072_2413074_297	Ovary	H3K9me3	Depletion	MUN-016	FBgn0031426	Intron	0	-2.164	0.0304	-79.726	2	0.0425532	-29.709	3052	Gypsy	LTR	1
2L_2636699_2636699_roo	Head	H3K27ac	Depletion	AKA-017	FBgn0284414	Downstream	958	-1	0.317	-79.726	1	0.0212766	-13.7173	9133	Pao	LTR	1.66667
2L_2710394_2710394_G2	Gut	H3K9me3	Increment	SLA-001	FBgn0051690	Intron	0	4.572	4.83e-06	2.177	1	0.0212766	22.744	4336	Jockey	LINE	2
2L_2710394_2710394_G2	Ovary	H3K27ac	Increment	SLA-001	FBgn0051690	Intron	0	-0.828	0.408	-0.377	1	0.0212766	65.825	4336	Jockey	LINE	4.66667
2L_2735297_2735297_P-element	Head	H3K9me3	Depletion	MUN-016	FBgn0031449	Intron	0	3.152	0.00162	0.601	1	0.0212766	-18.343	1356	P	TIR	1.66667
2L_2735539_2735539_jockey	Ovary	H3K9me3	Increment	TOM-007	FBgn0031449	Intron	0	-8.201	2.3e-16	-0.717	1	0.0212766	125.199	1423	Jockey	LINE	3.25
2L_2753051_2753133_P-element	Head	H3K27ac	Depletion	AKA-017	FBgn0250906	Upstream	67	-0.719	0.472	-0.127	3	0.0638298	-23.0673	1216	P	TIR	2.66667
2L_2753051_2753133_P-element	Head	H3K27ac	Depletion	AKA-017	FBgn0031453	Intron	0	-1.326	0.185	-0.108	3	0.0638298	-23.0673	1216	P	TIR	2.66667
2L_2834794_2834794_jockey	Gut	H3K27ac	Increment	JUT-011	FBgn0031466	Downstream	118	3.518	0.000435	1.511	1	0.0212766	86.222	2592	Jockey	LINE	3.75
2L_2834794_2834794_jockey	Ovary	H3K9me3	Increment	JUT-011	FBgn0031466	Downstream	118	0.284	0.777	0.511	1	0.0212766	246.75	2592	Jockey	LINE	4.25
2L_2887411_2887411_Gypsy-2_Dsim	Ovary	H3K9me3	Increment	TOM-007	FBgn0024947	Upstream	1563	-1.001	0.317	-0.036	1	0.0212766	154.17	5243	Gypsy	LTR	4.25
2L_2887411_2887411_Gypsy-2_Dsim	Ovary	H3K9me3	Increment	TOM-007	FBgn0041111	Upstream	1	1.237	0.216	0.094	1	0.0212766	154.17	5243	Gypsy	LTR	4.25
2L_2910784_2910784_Copia	Head	H3K27ac	Depletion	JUT-011	FBgn0041111	Intron	0	-2.64	0.00828	-0.507	1	0.0212766	-10.8337	275	Copia	LTR	4
2L_2910784_2910784_Copia	Ovary	H3K9me3	Increment	JUT-011	FBgn0041111	Intron	0	3.012	0.0026	0.249	1	0.0212766	86.7648	275	Copia	LTR	6
2L_2921231_2921238_FB4	Head	Bivalent	Depletion	SLA-001	FBgn0041111	Intron	0	-1.586	0.113	-0.516	3	0.0638298	-18.3927	4020	TcMar-Tc1	TIR	2
2L_3059396_3059399_P-element	Ovary	H3K9me3	Increment	SLA-001	FBgn0283427	Intron	0	-0.76	0.447	-0.168	2	0.0425532	53.968	1149	P	TIR	6.33333
2L_3059396_3059399_P-element	Ovary	H3K9me3	Increment	TOM-007	FBgn0283427	Intron	0	-1.661	0.0967	-0.264	2	0.0425532	211.717	1152	P	TIR	4.33333
2L_3087298_3087298_Copia	Gut	H3K9me3	Increment	TOM-007	FBgn0015600	Intron	0	2.52	0.0117	0.295	1	0.0212766	49.298	275	Copia	LTR	1
2L_3087298_3087298_Copia	Ovary	H3K9me3	Increment	TOM-007	FBgn0015600	Intron	0	0.236	0.814	0.021	1	0.0212766	121.943	275	Copia	LTR	3
2L_3103264_3103264_roo	Gut	H3K27ac	Increment	TOM-007	FBgn0015600	Intron	0	2.638	0.00835	0.331	1	0.0212766	17.555	437	Pao	LTR	3
2L_3128881_3128881_H	Ovary	H3K27ac	Increment	TOM-007	FBgn0015600	Intron	0	-0.372	0.71	-0.037	1	0.0212766	28.5127	1924	hAT-hobo	TIR	2
2L_3138029_3138029_Blastopia	Gut	H3K9me3	Increment	JUT-011	FBgn0015600	Intron	0	0.463	0.643	0.048	1	0.0212766	65.086	3481	Gypsy	LTR	2.5
2L_3138029_3138029_Blastopia	Head	H3K9me3	Increment	JUT-011	FBgn0015600	Intron	0	-2.456	0.014	-0.367	1	0.0212766	32.2843	3481	Gypsy	LTR	1.66667
2L_3140817_3140817_H	Ovary	H3K9me3	Depletion	MUN-016	FBgn0015600	Intron	0	-3.221	0.00128	-0.341	1	0.0212766	-39.633	2977	hAT-hobo	TIR	2
2L_3153255_3153255_1360	Ovary	Bivalent	Depletion	AKA-017	FBgn0011648	Intron	0	-5.058	4.24e-07	-0.349	1	0.0212766	-24.7543	1104	P	TIR	1.71429
2L_3154614_3154614_Doc	Ovary	H3K9me3	Increment	MUN-016	FBgn0011648	Intron	0	3.464	0.000532	0.23	1	0.0212766	117.55	4722	Jockey	LINE	2.66667
2L_3282559_3282559_roo	Head	H3K9me3	Depletion	SLA-001	FBgn0031514	Upstream	1999	-0.542	0.588	-0.21	1	0.0212766	-18.8973	430	Pao	LTR	3.33333
2L_3282559_3282559_roo	Ovary	H3K9me3	Depletion	SLA-001	FBgn0031514	Upstream	1999	1.151	0.25	1.102	1	0.0212766	-24.202	430	Pao	LTR	3.66667
2L_3295015_3295015_jockey	Gut	H3K9me3	Increment	JUT-011	FBgn0031516	Downstream	40	-4.211	2.54e-05	-0.708	1	0.0212766	42.8738	2511	Jockey	LINE	2
2L_3295015_3295015_jockey	Gut	H3K9me3	Increment	JUT-011	FBgn0031515	Upstream	337	8.565	5.41e-18	1.912	1	0.0212766	42.8738	2511	Jockey	LINE	2
2L_3295015_3295015_jockey	Ovary	H3K9me3	Increment	JUT-011	FBgn0031516	Downstream	40	2.283	0.0224	0.22	1	0.0212766	238.94	2511	Jockey	LINE	3
2L_3295015_3295015_jockey	Ovary	H3K9me3	Increment	JUT-011	FBgn0031515	Upstream	337	15.871	5.01e-57	3.011	1	0.0212766	238.94	2511	Jockey	LINE	3
2L_3359368_3359368_412	Gut	Bivalent	Increment	JUT-011	FBgn0031526	Downstream	982	-0.363	0.717	-0.265	1	0.0212766	37.2076	517	Gypsy	LTR	1
2L_3359368_3359368_412	Gut	Bivalent	Increment	JUT-011	FBgn0085423	3'UTR	0	-3.716	0.000203	-1.514	1	0.0212766	37.2076	517	Gypsy	LTR	1
2L_3359368_3359368_412	Head	Bivalent	Increment	JUT-011	FBgn0031526	Downstream	982	2.892	0.00382	0.631	1	0.0212766	25.679	517	Gypsy	LTR	1
2L_3359368_3359368_412	Head	Bivalent	Increment	JUT-011	FBgn0085423	3'UTR	0	-9.417	2.32e-21	-1.459	1	0.0212766	25.679	517	Gypsy	LTR	1
2L_3359368_3359368_412	Ovary	Bivalent	Increment	JUT-011	FBgn0031526	Downstream	982	-4.463	8.08e-06	-1.506	1	0.0212766	131.163	517	Gypsy	LTR	2.75
2L_3359368_3359368_412	Ovary	Bivalent	Increment	JUT-011	FBgn0085423	3'UTR	0	-11.665	9.65e-32	-0.807	1	0.0212766	131.163	517	Gypsy	LTR	2.75
2L_3421740_3421740_Idefix	Gut	H3K9me3	Increment	JUT-011	FBgn0031530	Intron	0	0.653	0.514	0.138	1	0.0212766	52.7403	7422	Gypsy	LTR	2.66667
2L_3421740_3421740_Idefix	Gut	H3K9me3	Increment	JUT-011	FBgn0262983	5'UTR	0	-1.749	0.0802	-4.688	1	0.0212766	52.7403	7422	Gypsy	LTR	2.66667
2L_3421740_3421740_Idefix	Head	H3K9me3	Increment	JUT-011	FBgn0031530	Intron	0	-1.667	0.0955	-0.15	1	0.0212766	38.3165	7422	Gypsy	LTR	3
2L_3421740_3421740_Idefix	Head	H3K9me3	Increment	JUT-011	FBgn0262983	5'UTR	0	-1.036	0.3	-0.674	1	0.0212766	38.3165	7422	Gypsy	LTR	3
2L_3703090_3703090_Gypsy-2_Dsim	Ovary	Bivalent	Increment	JUT-011	FBgn0262621	Downstream	841	0.994	0.32	7.458	1	0.0212766	28.2301	5203	Gypsy	LTR	3
2L_3703090_3703090_Gypsy-2_Dsim	Ovary	Bivalent	Increment	JUT-011	FBgn0265370	Downstream	143	10.845	1.06e-27	8.978	1	0.0212766	28.2301	5203	Gypsy	LTR	3
2L_3703090_3703090_Gypsy-2_Dsim	Ovary	Bivalent	Increment	JUT-011	FBgn0031564	Upstream	571	5.26	1.44e-07	2.506	1	0.0212766	28.2301	5203	Gypsy	LTR	3
2L_3755934_3755934_Copia	Head	H3K27ac	Increment	TOM-007	FBgn0031568	Downstream	1322	1.437	0.151	0.267	1	0.0212766	23.849	5143	Copia	LTR	2.33333
2L_3755934_3755934_Copia	Head	H3K27ac	Increment	TOM-007	FBgn0263846	Upstream	1329	8.888	3.11e-19	1.229	1	0.0212766	23.849	5143	Copia	LTR	2.33333
2L_3811000_3811000_412	Ovary	H3K9me3	Increment	MUN-016	FBgn0021800	Downstream	325	2.896	0.00378	0.199	1	0.0212766	250.637	7532	Gypsy	LTR	1
2L_3811000_3811000_412	Ovary	H3K9me3	Increment	MUN-016	FBgn0031573	CDS	0	-4.217	2.48e-05	-0.348	1	0.0212766	250.637	7532	Gypsy	LTR	1
2L_3895373_3895373_F-element	Head	H3K27ac	Increment	TOM-007	FBgn0000256	Intron	0	-0.926	0.355	-0.087	1	0.0212766	34.166	4692	Jockey	LINE	2.66667
2L_3895373_3895373_F-element	Ovary	Bivalent	Increment	TOM-007	FBgn0000256	Intron	0	-3.039	0.00237	-0.135	1	0.0212766	85.9414	4692	Jockey	LINE	1.14286
2L_3908473_3908499_jockey	Ovary	H3K9me3	Increment	TOM-007	FBgn0051774	Intron	0	-1.916	0.0554	-1.105	3	0.0638298	44.1533	344	Jockey	LINE	1.33333
2L_3970331_3970331_F-element	Ovary	H3K9me3	Increment	JUT-011	FBgn0051774	Intron	0	-3.838	0.000124	-2.575	1	0.0212766	72.357	4691	Jockey	LINE	2.66667
2L_4009486_4009492_pogo	Head	H3K9me3	Depletion	SLA-001	FBgn0264296	Downstream	394	0.599	0.549	0.827	4	0.0851064	-13.5947	189	TcMar-Pogo	TIR	1.33333
2L_4063035_4063044_Rt1b	Head	H3K27ac	Depletion	AKA-017	FBgn0000547	Intron	0	-1.713	0.0868	-0.322	2	0.0425532	-20.7137	5014	R1	LINE	8
2L_4063035_4063044_Rt1b	Head	H3K27ac	Depletion	JUT-011	FBgn0000547	Intron	0	-2.588	0.00966	-0.578	2	0.0425532	-11.2685	3797	R1	LINE	2
2L_4104362_4104362_Transpac	Gut	H3K9me3	Increment	JUT-011	FBgn0000547	Intron	0	-1.212	0.225	-0.263	1	0.0212766	26.782	5250	Gypsy	LTR	2.66667
2L_4104362_4104362_Transpac	Ovary	H3K9me3	Increment	JUT-011	FBgn0000547	Intron	0	5.07	3.98e-07	0.31	1	0.0212766	88.367	5250	Gypsy	LTR	3.5
2L_4112546_4112546_F-element	Ovary	H3K9me3	Increment	TOM-007	FBgn0000547	Intron	0	-1.39	0.165	-0.092	1	0.0212766	297.397	1798	Jockey	LINE	5.75
2L_4179713_4179811_jockey	Ovary	H3K9me3	Increment	AKA-017	FBgn0267441	Downstream	2906	-0.581	0.561	-0.257	3	0.0638298	174.133	5004	Jockey	LINE	6
2L_4179713_4179811_jockey	Ovary	H3K9me3	Increment	AKA-017	FBgn0264866	Upstream	3039	-7.931	2.2e-15	-1.65	3	0.0638298	174.133	5004	Jockey	LINE	6
2L_4179713_4179811_jockey	Ovary	H3K9me3	Increment	AKA-017	FBgn0051961	Downstream	3888	-2.794	0.00521	-0.266	3	0.0638298	174.133	5004	Jockey	LINE	6
2L_4282991_4282991_H	Gut	Bivalent	Increment	AKA-017	FBgn0031592	Upstream	1664	0.905	0.366	0.988	1	0.0212766	38.0955	1593	hAT-hobo	TIR	4.25
2L_4282991_4282991_H	Gut	Bivalent	Increment	AKA-017	FBgn0010473	Upstream	166	-0.933	0.351	-0.476	1	0.0212766	38.0955	1593	hAT-hobo	TIR	4.25
2L_4282991_4282991_H	Ovary	H3K9me3	Depletion	AKA-017	FBgn0010473	Upstream	166	1.866	0.062	0.247	1	0.0212766	-22.02	1593	hAT-hobo	TIR	1
2L_4290620_4290620_jockey	Ovary	H3K9me3	Depletion	SLA-001	FBgn0010473	Intron	0	0.088	0.93	0.011	1	0.0212766	-19.278	236	Jockey	LINE	1
2L_4311265_4311265_H	Gut	Bivalent	Increment	AKA-017	FBgn0010473	Intron	0	-0.933	0.351	-0.476	1	0.0212766	41.4994	1516	hAT-hobo	TIR	3.28571
2L_4417239_4417239_H	Gut	Bivalent	Increment	AKA-017	FBgn0031602	Intron	0	-1.297	0.194	-0.452	1	0.0212766	41.6556	1510	hAT-hobo	TIR	1
2L_4417239_4417239_H	Head	H3K27ac	Depletion	AKA-017	FBgn0031602	Intron	0	-3.224	0.00126	-0.32	1	0.0212766	-16.0807	1510	hAT-hobo	TIR	2.66667
2L_4430066_4430066_jockey	Gut	H3K9me3	Increment	TOM-007	FBgn0031602	Intron	0	1.03	0.303	0.426	1	0.0212766	41.1787	4826	Jockey	LINE	1.33333
2L_4430066_4430066_jockey	Ovary	H3K9me3	Increment	TOM-007	FBgn0031602	Intron	0	-0.514	0.607	-0.089	1	0.0212766	37.817	4826	Jockey	LINE	1
2L_4477469_4477469_Blastopia	Gut	H3K9me3	Increment	TOM-007	FBgn0011603	Upstream	451	-3.08	0.00207	-0.69	1	0.0212766	83.9425	5018	Gypsy	LTR	3.75
2L_4477469_4477469_Blastopia	Gut	H3K9me3	Increment	TOM-007	FBgn0053196	3'UTR	0	-0.391	0.695	-0.115	1	0.0212766	83.9425	5018	Gypsy	LTR	3.75
2L_4477469_4477469_Blastopia	Ovary	H3K9me3	Increment	TOM-007	FBgn0011603	Upstream	451	-1.756	0.079	-0.63	1	0.0212766	156.778	5018	Gypsy	LTR	2.25
2L_4477469_4477469_Blastopia	Ovary	H3K9me3	Increment	TOM-007	FBgn0053196	3'UTR	0	-2.569	0.0102	-0.768	1	0.0212766	156.778	5018	Gypsy	LTR	2.25
2L_4892108_4892108_P-element	Gut	Bivalent	Increment	TOM-007	FBgn0031644	Downstream	851	-0.347	0.729	-0.269	1	0.0212766	48.4432	1113	P	TIR	3.5
2L_4892108_4892108_P-element	Gut	Bivalent	Increment	TOM-007	FBgn0031645	Upstream	10	-2.306	0.0211	-0.661	1	0.0212766	48.4432	1113	P	TIR	3.5
2L_4892108_4892108_P-element	Ovary	H3K9me3	Increment	TOM-007	FBgn0031644	Downstream	851	-0.295	0.768	-0.413	1	0.0212766	185.945	1113	P	TIR	3
2L_4892108_4892108_P-element	Ovary	H3K9me3	Increment	TOM-007	FBgn0031645	Upstream	10	-9.065	6.23e-20	-1.363	1	0.0212766	185.945	1113	P	TIR	3
2L_5297149_5297149_P-element	Gut	Bivalent	Increment	TOM-007	FBgn0267294	Downstream	339	-2.2	0.0278	-1.915	1	0.0212766	38.9677	1152	P	TIR	2.28571
2L_5297149_5297149_P-element	Gut	Bivalent	Increment	TOM-007	FBgn0016076	Intron	0	-2.703	0.00687	-0.589	1	0.0212766	38.9677	1152	P	TIR	2.28571
2L_5297149_5297149_P-element	Ovary	H3K9me3	Increment	TOM-007	FBgn0267294	Downstream	339	0.125	0.901	0.106	1	0.0212766	133.577	1152	P	TIR	6.5
2L_5297149_5297149_P-element	Ovary	H3K9me3	Increment	TOM-007	FBgn0016076	Intron	0	0.76	0.447	0.139	1	0.0212766	133.577	1152	P	TIR	6.5
2L_5348399_5348399_I-element	Gut	H3K27ac	Increment	AKA-017	FBgn0016920	Intron	0	-1.196	0.232	-0.685	1	0.0212766	20.0695	727	I	LINE	1.75
2L_553854_553854_412	Ovary	Bivalent	Increment	TOM-007	FBgn0005660	Upstream	934	-2.567	0.0103	-0.902	1	0.0212766	146.245	7562	Gypsy	LTR	3.71429
2L_553854_553854_412	Ovary	Bivalent	Increment	TOM-007	FBgn0260933	Downstream	1	0.86	0.39	0.231	1	0.0212766	146.245	7562	Gypsy	LTR	3.71429
2L_5616972_5616972_Transpac	Head	H3K27ac	Depletion	SLA-001	FBgn0031725	Intron	0	0.135	0.892	0.039	1	0.0212766	-17.5903	334	Gypsy	LTR	1
2L_5649594_5649594_jockey	Gut	H3K27ac	Increment	AKA-017	FBgn0051646	Intron	0	-1.069	0.285	-0.785	1	0.0212766	52.1698	255	Jockey	LINE	2.75
2L_5757215_5757217_H	Head	H3K27ac	Increment	TOM-007	FBgn0031736	Intron	0	-2.35	0.0188	-0.166	2	0.0425532	22.889	1622	hAT-hobo	TIR	1.66667
2L_5794372_5794372_FB4	Gut	Bivalent	Depletion	AKA-017	FBgn0031738	Intron	0	-3.902	9.54e-05	-0.91	1	0.0212766	-25.3927	2271	TcMar-Tc1	TIR	2
2L_5794372_5794372_FB4	Head	H3K27ac	Depletion	AKA-017	FBgn0031738	Intron	0	-3.678	0.000235	-0.524	1	0.0212766	-19.5332	2271	TcMar-Tc1	TIR	2
2L_5810193_5810193_jockey	Head	H3K9me3	Depletion	SLA-001	FBgn0265787	Upstream	178	-1.864	0.0624	-79.726	1	0.0212766	-19.7673	2620	Jockey	LINE	1
2L_5810193_5810193_jockey	Ovary	H3K9me3	Increment	SLA-001	FBgn0265787	Upstream	178	-0.338	0.735	-0.548	1	0.0212766	57.4517	2620	Jockey	LINE	2
2L_6055468_6055468_blood	Ovary	H3K9me3	Increment	MUN-016	FBgn0031770	5'UTR	0	0.03	0.976	0.024	1	0.0212766	259.266	7414	Gypsy	LTR	2.75
2L_6055468_6055468_blood	Ovary	H3K9me3	Increment	MUN-016	FBgn0031769	Downstream	1596	-0.51	0.61	-0.037	1	0.0212766	259.266	7414	Gypsy	LTR	2.75
2L_6106213_6106213_Gypsy-2_Dsim	Gut	H3K27ac	Increment	TOM-007	FBgn0266521	Intron	0	1.118	0.263	0.455	1	0.0212766	28.5987	5253	Gypsy	LTR	2
2L_6106213_6106213_Gypsy-2_Dsim	Ovary	H3K9me3	Increment	TOM-007	FBgn0266521	Intron	0	-1.603	0.109	-0.078	1	0.0212766	109.003	5253	Gypsy	LTR	2.75
2L_6205128_6205128_Tirant	Gut	Bivalent	Increment	AKA-017	FBgn0085409	Intron	0	-2.883	0.00393	-0.862	1	0.0212766	27.8016	4977	Gypsy	LTR	4.625
2L_6262979_6262979_Doc6	Gut	H3K9me3	Depletion	MUN-016	FBgn0031792	Downstream	572	-0.753	0.452	-0.585	1	0.0212766	-23.2153	247	Jockey	LINE	1.33333
2L_6262979_6262979_Doc6	Gut	H3K9me3	Depletion	MUN-016	FBgn0053531	Intron	0	1.98	0.0477	1.008	1	0.0212766	-23.2153	247	Jockey	LINE	1.33333
2L_6262979_6262979_Doc6	Ovary	Bivalent	Depletion	MUN-016	FBgn0053531	Intron	0	0.893	0.372	0.664	1	0.0212766	-29.979	247	Jockey	LINE	3.375
2L_6310075_6310075_F-element	Head	H3K9me3	Depletion	MUN-016	FBgn0260452	Downstream	624	0.315	0.753	0.175	1	0.0212766	-15.2307	4695	Jockey	LINE	1
2L_6310075_6310075_F-element	Head	H3K9me3	Depletion	MUN-016	FBgn0053531	Intron	0	2.222	0.0263	0.188	1	0.0212766	-15.2307	4695	Jockey	LINE	1
2L_6310075_6310075_F-element	Ovary	H3K9me3	Increment	MUN-016	FBgn0053531	Intron	0	0.893	0.372	0.664	1	0.0212766	93.0433	4695	Jockey	LINE	3
2L_6377935_6377935_Quasimodo	Ovary	H3K9me3	Increment	MUN-016	FBgn0043854	Downstream	644	-3.165	0.00155	-0.268	1	0.0212766	247.258	7374	Gypsy	LTR	2.66667
2L_6377935_6377935_Quasimodo	Ovary	H3K9me3	Increment	MUN-016	FBgn0259714	Downstream	1	-3.404	0.000664	-0.891	1	0.0212766	247.258	7374	Gypsy	LTR	2.66667
2L_6508815_6508817_17-6	Gut	H3K9me3	Increment	TOM-007	FBgn0266001	Upstream	414	-1.578	0.115	-1.387	2	0.0425532	15.8397	5739	Gypsy	LTR	2.33333
2L_6508815_6508817_17-6	Gut	H3K9me3	Increment	TOM-007	FBgn0051637	Intron	0	-2.928	0.00342	-0.712	2	0.0425532	15.8397	5739	Gypsy	LTR	2.33333
2L_6508815_6508817_17-6	Head	H3K27ac	Increment	TOM-007	FBgn0266001	Upstream	414	-0.508	0.611	-0.299	2	0.0425532	25.8333	5739	Gypsy	LTR	6.33333
2L_6508815_6508817_17-6	Head	H3K27ac	Increment	TOM-007	FBgn0051637	Intron	0	0.418	0.676	0.052	2	0.0425532	25.8333	5739	Gypsy	LTR	6.33333
2L_6508815_6508817_17-6	Ovary	Bivalent	Increment	TOM-007	FBgn0266001	Upstream	414	1.191	0.234	1.829	2	0.0425532	59.0165	5739	Gypsy	LTR	4
2L_6508815_6508817_17-6	Ovary	Bivalent	Increment	TOM-007	FBgn0051637	Intron	0	2.231	0.0257	0.201	2	0.0425532	59.0165	5739	Gypsy	LTR	4
2L_6622829_6622829_F-element	Head	H3K9me3	Depletion	SLA-001	FBgn0085374	Upstream	274	-1.416	0.157	-1.361	1	0.0212766	-23.51	2619	Jockey	LINE	1
2L_6689273_6689273_roo	Gut	H3K27ac	Increment	SLA-001	FBgn0031850	5'UTR	0	2.651	0.00801	0.769	1	0.0212766	18.598	9092	Pao	LTR	1
2L_6916762_6916762_412	Gut	Bivalent	Increment	AKA-017	FBgn0052829	Upstream	316	-0.05	0.96	-0.029	1	0.0212766	26.9266	7505	Gypsy	LTR	2.5
2L_6916762_6916762_412	Gut	Bivalent	Increment	AKA-017	FBgn0026196	3'UTR	0	0.543	0.587	0.118	1	0.0212766	26.9266	7505	Gypsy	LTR	2.5
2L_6916762_6916762_412	Gut	Bivalent	Increment	AKA-017	FBgn0028554	3'UTR	0	-10.519	3.54e-26	-1.678	1	0.0212766	26.9266	7505	Gypsy	LTR	2.5
2L_6916762_6916762_412	Gut	Bivalent	Increment	AKA-017	FBgn0263467	Downstream	444	-0.4	0.689	-0.231	1	0.0212766	26.9266	7505	Gypsy	LTR	2.5
2L_7108695_7108695_Gypsy-2_Dsim	Ovary	H3K9me3	Depletion	MUN-016	FBgn0085407	Intron	0	5.416	6.11e-08	0.947	1	0.0212766	-24.1115	5294	Gypsy	LTR	2
2L_7117426_7117426_412	Ovary	Bivalent	Increment	TOM-007	FBgn0085407	Intron	0	1.491	0.136	0.264	1	0.0212766	153.313	7448	Gypsy	LTR	3.5
2L_7253709_7253711_3S18	Head	H3K9me3	Depletion	MUN-016	FBgn0031900	Upstream	740	1.396	0.163	1.939	2	0.0425532	-12.359	6129	Pao	LTR	1
2L_7253709_7253711_3S18	Ovary	H3K9me3	Increment	MUN-016	FBgn0031900	Upstream	740	-10.81	1.54e-27	-2.721	2	0.0425532	196.82	6129	Pao	LTR	4
2L_7253709_7253711_3S18	Ovary	H3K9me3	Increment	MUN-016	FBgn0010453	Downstream	1672	-1.672	0.0946	-0.345	2	0.0425532	196.82	6129	Pao	LTR	4
2L_742804_742804_Burdock	Gut	Bivalent	Increment	JUT-011	FBgn0026438	Intron	0	-5.392	6.98e-08	-1.912	1	0.0212766	19.8868	2582	Gypsy	LTR	2.33333
2L_742804_742804_Burdock	Ovary	H3K9me3	Increment	JUT-011	FBgn0026438	Intron	0	0.79	0.429	0.469	1	0.0212766	77.4007	2582	Gypsy	LTR	5.66667
2L_7430996_7430996_jockey	Gut	H3K27ac	Depletion	AKA-017	FBgn0283658	Downstream	672	-0.913	0.361	-0.08	1	0.0212766	-22.7047	2627	Jockey	LINE	1
2L_7430996_7430996_jockey	Gut	H3K27ac	Depletion	AKA-017	FBgn0031913	Downstream	2	2.038	0.0415	0.394	1	0.0212766	-22.7047	2627	Jockey	LINE	1
2L_7503416_7503416_F-element	Ovary	H3K27ac	Increment	MUN-016	FBgn0264895	Intron	0	-0.712	0.476	-0.059	1	0.0212766	35.9055	4615	Jockey	LINE	1
2L_7616362_7616362_blood	Gut	Bivalent	Increment	JUT-011	FBgn0031926	Downstream	1	-0.93	0.353	-0.352	1	0.0212766	49.6014	7411	Gypsy	LTR	1.71429
2L_7616362_7616362_blood	Head	H3K9me3	Increment	JUT-011	FBgn0031926	Downstream	1	8.848	4.45e-19	0.665	1	0.0212766	20.8672	7411	Gypsy	LTR	1.75
2L_7616362_7616362_blood	Ovary	H3K9me3	Increment	JUT-011	FBgn0031926	Downstream	1	-0.967	0.334	-0.142	1	0.0212766	276.952	7411	Gypsy	LTR	8.25
2L_7675747_7675747_H	Gut	H3K27ac	Depletion	MUN-016	FBgn0264087	Upstream	669	-0.446	0.655	-0.117	1	0.0212766	-22.564	1506	hAT-hobo	TIR	1
2L_7675747_7675747_H	Gut	H3K27ac	Depletion	MUN-016	FBgn0040299	Intron	0	-0.556	0.578	-0.115	1	0.0212766	-22.564	1506	hAT-hobo	TIR	1
2L_7675747_7675747_H	Ovary	Bivalent	Depletion	MUN-016	FBgn0264087	Upstream	669	-1.875	0.0608	-1.664	1	0.0212766	-26.4264	1506	hAT-hobo	TIR	1.14286
2L_7675747_7675747_H	Ovary	Bivalent	Depletion	MUN-016	FBgn0040299	Intron	0	0.436	0.663	0.414	1	0.0212766	-26.4264	1506	hAT-hobo	TIR	1.14286
2L_7775001_7775007_Quasimodo	Head	Bivalent	Increment	AKA-017	FBgn0031945	Downstream	1	-3.945	7.97e-05	-0.289	2	0.0425532	25.7446	7386	Gypsy	LTR	1
2L_7775001_7775007_Quasimodo	Head	Bivalent	Increment	AKA-017	FBgn0020880	Downstream	804	-0.432	0.666	-0.439	2	0.0425532	25.7446	7386	Gypsy	LTR	1
2L_7775001_7775007_Quasimodo	Ovary	H3K27ac	Increment	AKA-017	FBgn0031945	Downstream	1	0.309	0.757	0.594	2	0.0425532	20.3533	7386	Gypsy	LTR	2
2L_7790587_7790587_P-element	Gut	Bivalent	Increment	JUT-011	FBgn0031948	Upstream	38	0.01	0.992	0.001	1	0.0212766	39.331	674	P	TIR	2.57143
2L_7790587_7790587_P-element	Gut	Bivalent	Increment	JUT-011	FBgn0286198	Downstream	597	-2.447	0.0144	-0.452	1	0.0212766	39.331	674	P	TIR	2.57143
2L_7790587_7790587_P-element	Ovary	H3K27ac	Increment	JUT-011	FBgn0031948	Upstream	38	3.896	9.79e-05	0.652	1	0.0212766	33.1547	674	P	TIR	2
2L_7790587_7790587_P-element	Ovary	H3K27ac	Increment	JUT-011	FBgn0286198	Downstream	597	2.942	0.00326	0.317	1	0.0212766	33.1547	674	P	TIR	2
2L_7961488_7961488_Nomad	Ovary	Bivalent	Depletion	SLA-001	FBgn0085450	Intron	0	3.057	0.00223	0.465	1	0.0212766	-26.0394	3884	Gypsy	LTR	1.85714
2L_800597_800597_mdg3	Head	H3K9me3	Increment	MUN-016	FBgn0266797	Downstream	280	-0.966	0.334	-0.827	1	0.0212766	23.2142	5552	Gypsy	LTR	1.75
2L_8088516_8088516_Tirant	Head	Bivalent	Increment	JUT-011	FBgn0261822	5'UTR	0	-3.089	0.00201	-0.319	1	0.0212766	34.2978	4813	Gypsy	LTR	1.5
2L_809711_809711_jockey	Ovary	H3K27ac	Depletion	MUN-016	FBgn0051658	Upstream	874	4.5	6.8e-06	0.23	1	0.0212766	-32.2713	321	Jockey	LINE	10.25
2L_809711_809711_jockey	Ovary	H3K27ac	Depletion	MUN-016	FBgn0086130	Upstream	1880	0.247	0.805	0.012	1	0.0212766	-32.2713	321	Jockey	LINE	10.25
2L_809711_809711_jockey	Ovary	H3K27ac	Depletion	MUN-016	FBgn0031282	Upstream	6289	-2.754	0.00589	-0.09	1	0.0212766	-32.2713	321	Jockey	LINE	10.25
2L_809711_809711_jockey	Ovary	H3K27ac	Depletion	MUN-016	FBgn0031281	Downstream	3610	6.691	2.21e-11	0.307	1	0.0212766	-32.2713	321	Jockey	LINE	10.25
2L_8164445_8164448_FB4	Gut	H3K9me3	Increment	JUT-011	FBgn0264953	Intron	0	0.784	0.433	0.14	2	0.0425532	71.2025	2416	TcMar-Tc1	TIR	1.75
2L_8164445_8164448_FB4	Head	H3K9me3	Increment	JUT-011	FBgn0264953	Intron	0	-2.313	0.0207	-0.406	2	0.0425532	31.643	2416	TcMar-Tc1	TIR	2
2L_8164445_8164448_FB4	Ovary	H3K27ac	Depletion	JUT-011	FBgn0264953	Intron	0	3.218	0.00129	0.361	2	0.0425532	-31.5197	2416	TcMar-Tc1	TIR	1
2L_8188103_8188103_Bari1	Gut	H3K27ac	Increment	MUN-016	FBgn0264953	Intron	0	4.412	1.02e-05	0.691	1	0.0212766	22.6047	1731	TcMar-Tc1	TIR	1.5
2L_8188103_8188103_Bari1	Ovary	H3K9me3	Increment	MUN-016	FBgn0264953	Intron	0	1.718	0.0857	0.197	1	0.0212766	88.7122	1731	TcMar-Tc1	TIR	1.75
2L_8296182_8296182_17-6	Gut	H3K9me3	Depletion	TOM-007	FBgn0003502	Intron	0	0.92	0.358	0.108	1	0.0212766	-14.954	513	Gypsy	LTR	1
2L_8296182_8296182_17-6	Gut	H3K9me3	Depletion	TOM-007	FBgn0264083	Downstream	520	-0.603	0.547	-0.828	1	0.0212766	-14.954	513	Gypsy	LTR	1
2L_8296182_8296182_17-6	Ovary	Bivalent	Increment	TOM-007	FBgn0003502	Intron	0	1.339	0.181	0.113	1	0.0212766	47.9777	513	Gypsy	LTR	4.28571
2L_8296182_8296182_17-6	Ovary	Bivalent	Increment	TOM-007	FBgn0264083	Downstream	520	-1.075	0.282	-1.592	1	0.0212766	47.9777	513	Gypsy	LTR	4.28571
2L_8421229_8421229_I-element	Head	H3K9me3	Depletion	SLA-001	FBgn0027932	Intron	0	0.328	0.743	0.046	1	0.0212766	-17.264	5370	I	LINE	1.33333
2L_8590416_8590416_roo	Head	H3K9me3	Increment	AKA-017	FBgn0264437	Downstream	28	-6.023	1.71e-09	-1.771	1	0.0212766	50.75	427	Pao	LTR	1
2L_8590416_8590416_roo	Head	H3K9me3	Increment	AKA-017	FBgn0011259	Intron	0	-2.028	0.0425	-0.357	1	0.0212766	50.75	427	Pao	LTR	1
2L_8616756_8616756_Copia	Gut	H3K9me3	Increment	JUT-011	FBgn0011259	Intron	0	-3.231	0.00123	-0.972	1	0.0212766	24.3753	5144	Copia	LTR	1.66667
2L_8616756_8616756_Copia	Ovary	H3K9me3	Increment	JUT-011	FBgn0011259	Intron	0	-0.669	0.503	-0.108	1	0.0212766	39.8627	5144	Copia	LTR	2
2L_8620175_8620175_pogo	Ovary	H3K27ac	Increment	TOM-007	FBgn0011259	Intron	0	0.159	0.874	0.015	1	0.0212766	13.6663	1264	TcMar-Pogo	TIR	1
2L_8713954_8713954_297	Head	H3K9me3	Depletion	MUN-016	FBgn0003209	Intron	0	0.378	0.706	0.032	1	0.0212766	-31.58	6997	Gypsy	LTR	1
2L_8713954_8713954_297	Ovary	H3K27ac	Increment	MUN-016	FBgn0003209	Intron	0	-2.227	0.0259	-0.143	1	0.0212766	54.9442	6997	Gypsy	LTR	1
2L_8768847_8768847_412	Ovary	Bivalent	Increment	TOM-007	FBgn0032066	Upstream	138	19.638	3.66e-86	5.098	1	0.0212766	173.471	7441	Gypsy	LTR	6.75
2L_8768847_8768847_412	Ovary	Bivalent	Increment	TOM-007	FBgn0032067	Downstream	318	5.59	2.28e-08	2.468	1	0.0212766	173.471	7441	Gypsy	LTR	6.75
2L_8930616_8930616_mdg3	Gut	Bivalent	Increment	AKA-017	FBgn0085427	Intron	0	0.026	0.979	0.005	1	0.0212766	79.191	5518	Gypsy	LTR	2.14286
2L_8959917_8959989_Ivk	Gut	H3K27ac	Depletion	AKA-017	FBgn0032079	Upstream	927	-11.934	3.95e-33	-0.906	22	0.468085	-16.018	315	I	LINE	11
2L_8959917_8959989_Ivk	Gut	H3K27ac	Depletion	AKA-017	FBgn0032080	3'UTR	0	4.463	8.1e-06	1.932	22	0.468085	-16.018	315	I	LINE	11
2L_8959917_8959989_Ivk	Gut	H3K27ac	Depletion	SLA-001	FBgn0032079	Upstream	919	-5.396	6.83e-08	-0.718	22	0.468085	-22.127	315	I	LINE	1
2L_8959917_8959989_Ivk	Gut	H3K27ac	Depletion	SLA-001	FBgn0032080	3'UTR	0	-0.995	0.32	-1.107	22	0.468085	-22.127	315	I	LINE	1
2L_8959917_8959989_Ivk	Gut	H3K27ac	Depletion	TOM-007	FBgn0032079	Upstream	920	-5.605	2.09e-08	-1.188	22	0.468085	-27.054	4779	I	LINE	1
2L_8959917_8959989_Ivk	Gut	H3K27ac	Depletion	TOM-007	FBgn0032080	3'UTR	0	-1.113	0.266	-1.601	22	0.468085	-27.054	4779	I	LINE	1
2L_8959917_8959989_Ivk	Head	Bivalent	Increment	AKA-017	FBgn0032079	Upstream	927	-0.26	0.795	-0.044	22	0.468085	18.836	315	I	LINE	2
2L_8959917_8959989_Ivk	Head	Bivalent	Increment	AKA-017	FBgn0032080	3'UTR	0	-0.293	0.77	-0.347	22	0.468085	18.836	315	I	LINE	2
2L_8959917_8959989_Ivk	Head	Bivalent	Increment	JUT-011	FBgn0032079	Upstream	922	-2.55	0.0108	-0.431	22	0.468085	40.457	315	I	LINE	3
2L_8959917_8959989_Ivk	Head	Bivalent	Increment	JUT-011	FBgn0032080	3'UTR	0	0.544	0.586	0.508	22	0.468085	40.457	315	I	LINE	3
2L_8959917_8959989_Ivk	Head	Bivalent	Increment	TOM-007	FBgn0032079	Upstream	920	-0.711	0.477	-0.129	22	0.468085	33.3665	4779	I	LINE	1.5
2L_8959917_8959989_Ivk	Head	Bivalent	Increment	TOM-007	FBgn0032080	3'UTR	0	-0.91	0.363	-1.632	22	0.468085	33.3665	4779	I	LINE	1.5
2L_8967060_8967062_17-6	Gut	Bivalent	Depletion	TOM-007	FBgn0052984	Downstream	29	-3.893	9.91e-05	-5.571	3	0.0638298	-19.8037	5718	Gypsy	LTR	2.85714
2L_8967060_8967062_17-6	Gut	Bivalent	Depletion	TOM-007	FBgn0032082	Upstream	478	0.081	0.936	0.084	3	0.0638298	-19.8037	5718	Gypsy	LTR	2.85714
2L_8967060_8967062_17-6	Ovary	H3K9me3	Increment	TOM-007	FBgn0052984	Downstream	29	-2.257	0.024	-79.726	3	0.0638298	92.4933	5718	Gypsy	LTR	2.5
2L_8967060_8967062_17-6	Ovary	H3K9me3	Increment	TOM-007	FBgn0032082	Upstream	478	1.192	0.233	0.438	3	0.0638298	92.4933	5718	Gypsy	LTR	2.5
2L_9120154_9120154_Copia	Head	H3K9me3	Increment	JUT-011	FBgn0265827	Downstream	1400	1.411	0.158	2.96	1	0.0212766	21.3587	276	Copia	LTR	4.33333
2L_9259265_9259265_F-element.c1	Gut	Bivalent	Depletion	SLA-001	FBgn0267252	Upstream	17	1.099	0.272	0.22	1	0.0212766	-100	4678	Jockey	LINE	12.625
2L_9259265_9259265_F-element.c1	Head	Bivalent	Depletion	SLA-001	FBgn0266800	Upstream	13099	0.932	0.351	0.448	1	0.0212766	-100	4678	Jockey	LINE	16.375
2L_9259265_9259265_F-element.c1	Head	Bivalent	Depletion	SLA-001	FBgn0267252	Upstream	17	-16.041	3.29e-58	-0.357	1	0.0212766	-100	4678	Jockey	LINE	16.375
2L_9259265_9259265_F-element.c1	Ovary	Bivalent	Depletion	SLA-001	FBgn0267252	Upstream	17	1.741	0.0818	0.532	1	0.0212766	-100	4678	Jockey	LINE	10
2L_9537582_9537582_412	Ovary	Bivalent	Increment	TOM-007	FBgn0032123	3'UTR	0	-14.351	5.26e-47	-1.407	1	0.0212766	114.564	7509	Gypsy	LTR	3.25
2L_9547920_9547920_Nomad	Gut	H3K9me3	Increment	TOM-007	FBgn0032127	Downstream	495	-0.873	0.383	-1.672	1	0.0212766	47.8073	7624	Gypsy	LTR	1.75
2L_9547920_9547920_Nomad	Gut	H3K9me3	Increment	TOM-007	FBgn0032129	3'UTR	0	-1.388	0.165	-0.248	1	0.0212766	47.8073	7624	Gypsy	LTR	1.75
2L_9547920_9547920_Nomad	Head	H3K9me3	Increment	TOM-007	FBgn0032127	Downstream	495	-0.369	0.712	-0.169	1	0.0212766	38.628	7624	Gypsy	LTR	1
2L_9547920_9547920_Nomad	Head	H3K9me3	Increment	TOM-007	FBgn0032129	3'UTR	0	1.228	0.22	0.152	1	0.0212766	38.628	7624	Gypsy	LTR	1
2L_9547920_9547920_Nomad	Ovary	H3K9me3	Increment	TOM-007	FBgn0032127	Downstream	495	3.316	0.000912	0.658	1	0.0212766	62.0018	7624	Gypsy	LTR	1.5
2L_9547920_9547920_Nomad	Ovary	H3K9me3	Increment	TOM-007	FBgn0032129	3'UTR	0	-1.167	0.243	-0.226	1	0.0212766	62.0018	7624	Gypsy	LTR	1.5
2L_9561883_9561883_F-element	Ovary	H3K27ac	Increment	MUN-016	FBgn0032129	Intron	0	-7.768	7.97e-15	-0.818	1	0.0212766	10.448	946	Jockey	LINE	1
2L_9589642_9589642_Nomad	Gut	H3K27ac	Depletion	JUT-011	FBgn0032131	5'UTR	0	-11.569	2.96e-31	-8.22	1	0.0212766	-32.7323	2746	Gypsy	LTR	2
2L_9833387_9833387_Ivk	Gut	H3K27ac	Increment	JUT-011	FBgn0032151	Intron	0	-3.168	0.00154	-3.173	1	0.0212766	41.9787	5362	I	LINE	1
2R_10014832_10014834_Blastopia	Gut	H3K27ac	Depletion	AKA-017	FBgn0022382	Intron	0	-2.653	0.00797	-0.56	5	0.106383	-15.7762	4971	Gypsy	LTR	4.25
2R_10092925_10092925_297	Ovary	Bivalent	Increment	JUT-011	FBgn0033484	Intron	0	12.068	7.76e-34	3.175	1	0.0212766	49.9328	6991	Gypsy	LTR	3
2R_10343574_10343574_roo	Gut	H3K27ac	Increment	AKA-017	FBgn0261698	Intron	0	0.687	0.492	0.065	1	0.0212766	22.1097	8566	Pao	LTR	3
2R_10343574_10343574_roo	Ovary	H3K9me3	Increment	AKA-017	FBgn0261698	Intron	0	-9.938	1.42e-23	-0.789	1	0.0212766	24.6727	8566	Pao	LTR	1.66667
2R_10360522_10360522_roo	Gut	H3K9me3	Increment	JUT-011	FBgn0033512	Upstream	4713	-0.269	0.788	-0.156	1	0.0212766	84.731	7665	Pao	LTR	11.5
2R_10360522_10360522_roo	Gut	H3K9me3	Increment	JUT-011	FBgn0263271	Upstream	4713	-3.35	0.000807	-79.726	1	0.0212766	84.731	7665	Pao	LTR	11.5
2R_10360522_10360522_roo	Gut	H3K9me3	Increment	JUT-011	FBgn0261686	Upstream	3744	0.75	0.453	0.665	1	0.0212766	84.731	7665	Pao	LTR	11.5
2R_10360522_10360522_roo	Gut	H3K9me3	Increment	JUT-011	FBgn0263270	CDS	0	1.214	0.225	5.48	1	0.0212766	84.731	7665	Pao	LTR	11.5
2R_10360522_10360522_roo	Gut	H3K9me3	Increment	JUT-011	FBgn0041242	Upstream	1655	3.439	0.000585	3.981	1	0.0212766	84.731	7665	Pao	LTR	11.5
2R_10360522_10360522_roo	Gut	H3K9me3	Increment	JUT-011	FBgn0261698	Intron	0	-0.125	0.9	-0.009	1	0.0212766	84.731	7665	Pao	LTR	11.5
2R_10360522_10360522_roo	Head	Bivalent	Increment	JUT-011	FBgn0263270	CDS	0	0.392	0.695	0.432	1	0.0212766	33.5983	7665	Pao	LTR	1.125
2R_10360522_10360522_roo	Head	Bivalent	Increment	JUT-011	FBgn0261698	Intron	0	-2.242	0.025	-0.198	1	0.0212766	33.5983	7665	Pao	LTR	1.125
2R_10390077_10390077_jockey	Gut	Bivalent	Increment	JUT-011	FBgn0261698	Intron	0	-0.125	0.9	-0.009	1	0.0212766	23.9026	5004	Jockey	LINE	2.5
2R_10390077_10390077_jockey	Ovary	H3K9me3	Increment	JUT-011	FBgn0261698	Intron	0	5.088	3.62e-07	0.501	1	0.0212766	152.315	5004	Jockey	LINE	6.5
2R_10411406_10411409_Blastopia	Gut	H3K9me3	Increment	MUN-016	FBgn0053476	Upstream	861	-1.161	0.246	-79.726	2	0.0425532	33.5743	5028	Gypsy	LTR	1
2R_10411406_10411409_Blastopia	Gut	H3K9me3	Increment	MUN-016	FBgn0053475	Upstream	199	-0.243	0.808	-0.242	2	0.0425532	33.5743	5028	Gypsy	LTR	1
2R_10411406_10411409_Blastopia	Gut	H3K9me3	Increment	MUN-016	FBgn0261698	Intron	0	1.027	0.304	0.128	2	0.0425532	33.5743	5028	Gypsy	LTR	1
2R_10411406_10411409_Blastopia	Ovary	H3K9me3	Increment	MUN-016	FBgn0053476	Upstream	861	0.884	0.377	3.18	2	0.0425532	53.6637	5028	Gypsy	LTR	2
2R_10411406_10411409_Blastopia	Ovary	H3K9me3	Increment	MUN-016	FBgn0053475	Upstream	199	-2.268	0.0233	-1.137	2	0.0425532	53.6637	5028	Gypsy	LTR	2
2R_10411406_10411409_Blastopia	Ovary	H3K9me3	Increment	MUN-016	FBgn0261698	Intron	0	1.239	0.216	0.182	2	0.0425532	53.6637	5028	Gypsy	LTR	2
2R_10415058_10415058_FB4	Gut	H3K27ac	Depletion	TOM-007	FBgn0261698	Intron	0	-0.415	0.678	-0.102	1	0.0212766	-19.0595	3095	TcMar-Tc1	TIR	1.75
2R_10475767_10475767_P-element	Gut	Bivalent	Increment	JUT-011	FBgn0261862	Intron	0	0.989	0.323	0.432	1	0.0212766	53.6862	1149	P	TIR	3
2R_10475767_10475767_P-element	Head	H3K9me3	Depletion	JUT-011	FBgn0261862	Intron	0	2.102	0.0356	0.19	1	0.0212766	-12.8165	1149	P	TIR	1
2R_10534364_10534364_P-element	Gut	H3K9me3	Depletion	MUN-016	FBgn0283521	Intron	0	2.018	0.0436	0.417	1	0.0212766	-28.2727	1151	P	TIR	1
2R_10789041_10789045_Doc	Ovary	H3K27ac	Increment	MUN-016	FBgn0053144	Intron	0	-0.831	0.406	-0.085	4	0.0851064	69.1223	588	Jockey	LINE	2
2R_10789041_10789045_Doc	Ovary	H3K27ac	Increment	TOM-007	FBgn0053144	Intron	0	-0.207	0.836	-0.026	4	0.0851064	28.3645	589	Jockey	LINE	1.5
2R_10851015_10851015_pogo	Head	H3K9me3	Increment	JUT-011	FBgn0050015	Intron	0	-1.759	0.0787	-0.207	1	0.0212766	31.1233	186	TcMar-Pogo	TIR	1.33333
2R_11005599_11005599_H	Head	H3K9me3	Increment	AKA-017	FBgn0040765	Intron	0	-3.843	0.000121	-0.395	1	0.0212766	28.6427	1979	hAT-hobo	TIR	1
2R_11046799_11046799_Stalker2	Gut	H3K27ac	Increment	JUT-011	FBgn0040765	Intron	0	-0.571	0.568	-0.181	1	0.0212766	18.349	7847	Gypsy	LTR	2.33333
2R_11153717_11153717_Tirant	Ovary	H3K9me3	Increment	MUN-016	FBgn0033579	Intron	0	-3.361	0.000777	-0.838	1	0.0212766	44.2888	8452	Gypsy	LTR	1
2R_11191083_11191091_17-6	Gut	H3K9me3	Increment	SLA-001	FBgn0003396	Intron	0	-0.78	0.436	-0.17	7	0.148936	28.8877	7488	Gypsy	LTR	3
2R_11191083_11191091_17-6	Ovary	H3K9me3	Increment	SLA-001	FBgn0003396	Intron	0	2.804	0.00505	0.319	7	0.148936	26.6073	7488	Gypsy	LTR	1.33333
2R_11247277_11247277_roo	Gut	Bivalent	Depletion	AKA-017	FBgn0085256	Upstream	843	-1.482	0.138	-0.9	1	0.0212766	-100	9195	Pao	LTR	1.57143
2R_11247277_11247277_roo	Head	Bivalent	Depletion	AKA-017	FBgn0085256	Upstream	843	0.219	0.827	0.056	1	0.0212766	-98.1563	9195	Pao	LTR	1.42857
2R_11247277_11247277_roo	Ovary	H3K27ac	Depletion	AKA-017	FBgn0085256	Upstream	843	-0.865	0.387	-0.854	1	0.0212766	-98.5435	9195	Pao	LTR	1.75
2R_11380067_11380067_jockey	Ovary	H3K9me3	Increment	JUT-011	FBgn0033629	Upstream	911	-1.789	0.0737	-1.605	1	0.0212766	301.581	5007	Jockey	LINE	5.5
2R_11380067_11380067_jockey	Ovary	H3K9me3	Increment	JUT-011	FBgn0033631	Downstream	299	1.706	0.088	0.16	1	0.0212766	301.581	5007	Jockey	LINE	5.5
2R_11394154_11394156_pogo	Ovary	H3K9me3	Increment	TOM-007	FBgn0050257	Upstream	197	-1	0.317	-79.726	8	0.170213	60.3197	1346	TcMar-Pogo	TIR	5
2R_11394154_11394156_pogo	Ovary	H3K9me3	Increment	TOM-007	FBgn0082585	Intron	0	0.156	0.876	0.027	8	0.170213	60.3197	1346	TcMar-Pogo	TIR	5
2R_11478910_11478910_Tirant	Gut	Bivalent	Increment	JUT-011	FBgn0001269	Intron	0	0.593	0.553	0.133	1	0.0212766	35.3649	8344	Gypsy	LTR	2.625
2R_11478910_11478910_Tirant	Ovary	H3K27ac	Increment	JUT-011	FBgn0001269	Intron	0	-0.838	0.402	-0.5	1	0.0212766	24.7277	8344	Gypsy	LTR	5.33333
2R_11835656_11835656_I-element	Head	H3K27ac	Depletion	AKA-017	FBgn0033654	Intron	0	2.375	0.0175	0.271	1	0.0212766	-19.4577	5368	I	LINE	2
2R_11866704_11866707_1360	Gut	H3K9me3	Increment	TOM-007	FBgn0033659	Upstream	339	-3.336	0.000851	-0.486	5	0.106383	95.504	672	P	TIR	2.66667
2R_11866704_11866707_1360	Ovary	H3K9me3	Increment	TOM-007	FBgn0033659	Upstream	339	7.381	1.58e-13	1.785	5	0.106383	73.1293	672	P	TIR	6.66667
2R_11867400_11867407_roo	Gut	H3K9me3	Increment	JUT-011	FBgn0033661	Downstream	476	0.876	0.381	0.345	3	0.0638298	58.465	9055	Pao	LTR	3.33333
2R_11867400_11867407_roo	Head	Bivalent	Increment	JUT-011	FBgn0033661	Downstream	476	-5.683	1.33e-08	-0.715	3	0.0638298	33.272	9055	Pao	LTR	2
2R_11867400_11867407_roo	Ovary	H3K9me3	Increment	JUT-011	FBgn0033661	Downstream	476	11.944	3.48e-33	0.798	3	0.0638298	42.296	9055	Pao	LTR	1
2R_12006525_12006525_pogo	Gut	H3K27ac	Depletion	MUN-016	FBgn0004839	Intron	0	3.462	0.000536	0.657	1	0.0212766	-18.575	186	TcMar-Pogo	TIR	2.5
2R_12006525_12006525_pogo	Ovary	H3K27ac	Depletion	MUN-016	FBgn0004839	Intron	0	-4.947	7.55e-07	-1.392	1	0.0212766	-39.303	186	TcMar-Pogo	TIR	10.25
2R_12014137_12014137_mdg1	Gut	H3K27ac	Depletion	MUN-016	FBgn0265365	Upstream	954	-1.548	0.122	-2.519	1	0.0212766	-11.3387	7331	Gypsy	LTR	4
2R_12014137_12014137_mdg1	Gut	H3K27ac	Depletion	MUN-016	FBgn0004839	Intron	0	2.373	0.0177	0.516	1	0.0212766	-11.3387	7331	Gypsy	LTR	4
2R_12014137_12014137_mdg1	Head	H3K9me3	Depletion	MUN-016	FBgn0265365	Upstream	954	0.919	0.358	1.409	1	0.0212766	-24.3843	7331	Gypsy	LTR	1
2R_12014137_12014137_mdg1	Head	H3K9me3	Depletion	MUN-016	FBgn0004839	Intron	0	4.037	5.41e-05	0.609	1	0.0212766	-24.3843	7331	Gypsy	LTR	1
2R_12045159_12045159_Max-element	Gut	Bivalent	Increment	JUT-011	FBgn0024732	Upstream	1	-6.217	5.08e-10	-3.485	1	0.0212766	47.5079	8566	Pao	LTR	3.85714
2R_12045159_12045159_Max-element	Ovary	H3K9me3	Increment	JUT-011	FBgn0004463	Downstream	2539	3.088	0.00201	0.144	1	0.0212766	363.069	8566	Pao	LTR	9.25
2R_12045159_12045159_Max-element	Ovary	H3K9me3	Increment	JUT-011	FBgn0024732	Upstream	1	-29.44	8.57e-191	-5.339	1	0.0212766	363.069	8566	Pao	LTR	9.25
2R_12113803_12113810_Rt1b	Gut	H3K27ac	Increment	AKA-017	FBgn0086677	Intron	0	-3.118	0.00182	-1.745	7	0.148936	29.0452	1601	R1	LINE	4.25
2R_12319955_12319957_Invader4	Gut	H3K9me3	Depletion	AKA-017	FBgn0265375	Downstream	704	-0.494	0.621	-0.629	4	0.0851064	-36.615	3246	Gypsy	LTR	1
2R_12319955_12319957_Invader4	Ovary	H3K9me3	Depletion	AKA-017	FBgn0265375	Downstream	704	-2.23	0.0257	-79.726	4	0.0851064	-36.057	3246	Gypsy	LTR	1.33333
2R_12379537_12379537_Bari1	Head	H3K9me3	Increment	MUN-016	FBgn0050042	Downstream	142	-2.543	0.011	-1.282	1	0.0212766	22.4487	1730	TcMar-Tc1	TIR	1
2R_12379537_12379537_Bari1	Head	H3K9me3	Increment	MUN-016	FBgn0033723	Downstream	75	-3.67	0.000243	-0.88	1	0.0212766	22.4487	1730	TcMar-Tc1	TIR	1
2R_12443821_12443821_Gypsy-24_Dya	Head	H3K27ac	Depletion	JUT-011	FBgn0033739	Upstream	2	-6.826	8.73e-12	-0.662	1	0.0212766	-23.598	5291	Gypsy	LTR	2.33333
2R_12534578_12534580_FB4.t1	Gut	H3K27ac	Depletion	MUN-016	FBgn0011592	Intron	0	7.462	8.52e-14	1.342	1	0.0212766	-20.9737	2047	TcMar-Tc1	TIR	1
2R_12534578_12534580_FB4.t1	Ovary	H3K9me3	Depletion	MUN-016	FBgn0011592	Intron	0	0.316	0.752	0.037	1	0.0212766	-25.775	2047	TcMar-Tc1	TIR	5
2R_12545415_12545422_Nomad	Gut	H3K9me3	Depletion	AKA-017	FBgn0053752	Upstream	270	-1.42	0.156	-79.726	2	0.0425532	-23.1335	407	Gypsy	LTR	1.25
2R_12545415_12545422_Nomad	Gut	H3K9me3	Depletion	AKA-017	FBgn0011592	Intron	0	-1.831	0.0671	-0.528	2	0.0425532	-23.1335	407	Gypsy	LTR	1.25
2R_12545415_12545422_Nomad	Ovary	H3K27ac	Increment	AKA-017	FBgn0053752	Upstream	270	-1	0.317	-79.726	2	0.0425532	22.5567	407	Gypsy	LTR	2
2R_12545415_12545422_Nomad	Ovary	H3K27ac	Increment	AKA-017	FBgn0011592	Intron	0	-6.198	5.71e-10	-0.455	2	0.0425532	22.5567	407	Gypsy	LTR	2
2R_12587940_12587986_S-element	Gut	H3K9me3	Depletion	MUN-016	FBgn0022764	Intron	0	2.71	0.00673	0.245	2	0.0425532	-41.9012	453	TcMar-Tc1	TIR	4.25
2R_12587940_12587986_S-element	Head	H3K27ac	Depletion	MUN-016	FBgn0022764	Intron	0	2.234	0.0255	0.173	2	0.0425532	-22.956	453	TcMar-Tc1	TIR	1
2R_12705041_12705041_P-element	Ovary	H3K9me3	Increment	JUT-011	FBgn0261545	Upstream	133	4.018	5.86e-05	0.585	1	0.0212766	49.598	1049	P	TIR	2.66667
2R_12730821_12730823_Burdock	Ovary	H3K9me3	Increment	TOM-007	FBgn0261545	Intron	0	1.224	0.221	0.223	2	0.0425532	257.346	2400	Gypsy	LTR	6.75
2R_13007936_13007936_Gypsy-2_Dsim	Gut	H3K27ac	Depletion	MUN-016	FBgn0265623	Downstream	27	2.515	0.0119	0.362	1	0.0212766	-12.7263	5239	Gypsy	LTR	1.33333
2R_13007936_13007936_Gypsy-2_Dsim	Ovary	H3K9me3	Increment	MUN-016	FBgn0265623	Downstream	27	-1.307	0.191	-0.147	1	0.0212766	127.367	5239	Gypsy	LTR	4.75
2R_13026148_13026150_pogo	Gut	H3K27ac	Depletion	SLA-001	FBgn0033788	Upstream	10429	-2.823	0.00476	-0.708	2	0.0425532	-57.4828	1490	TcMar-Pogo	TIR	16.75
2R_13026148_13026150_pogo	Head	Bivalent	Depletion	SLA-001	FBgn0033788	Upstream	10429	0.038	0.969	0.024	2	0.0425532	-58.0981	1490	TcMar-Pogo	TIR	19.125
2R_13026148_13026150_pogo	Ovary	Bivalent	Depletion	SLA-001	FBgn0033788	Upstream	10429	0.613	0.54	1.008	2	0.0425532	-66.4995	1490	TcMar-Pogo	TIR	16.5
2R_13036638_13036638_I-element	Head	Bivalent	Depletion	SLA-001	FBgn0033789	Downstream	13954	-2.647	0.00812	-1.943	1	0.0212766	-77.0775	5376	I	LINE	18.25
2R_13049093_13049096_pogo	Gut	Bivalent	Depletion	SLA-001	FBgn0033789	Downstream	52	-3.087	0.00202	-2.745	2	0.0425532	-75.597	1488	TcMar-Pogo	TIR	4.5
2R_13049093_13049096_pogo	Head	Bivalent	Depletion	SLA-001	FBgn0033789	Downstream	52	-2.647	0.00812	-1.943	2	0.0425532	-82.4575	1488	TcMar-Pogo	TIR	4.75
2R_13049093_13049096_pogo	Ovary	Bivalent	Depletion	SLA-001	FBgn0033789	Downstream	52	-1.774	0.076	-3.417	2	0.0425532	-77.1525	1488	TcMar-Pogo	TIR	4.75
2R_13256100_13256103_Doc	Ovary	Bivalent	Depletion	MUN-016	FBgn0033820	Upstream	492	-2.922	0.00348	-2.331	2	0.0425532	-21.6706	1758	Jockey	LINE	2.85714
2R_13628904_13628904_Copia	Gut	H3K9me3	Increment	JUT-011	FBgn0000633	Intron	0	-1.409	0.159	-0.603	1	0.0212766	33.4915	5154	Copia	LTR	1.25
2R_13628904_13628904_Copia	Ovary	Bivalent	Increment	JUT-011	FBgn0000633	Intron	0	-2.926	0.00344	-1	1	0.0212766	53.5754	5154	Copia	LTR	2.14286
2R_13647640_13647640_roo	Gut	Bivalent	Increment	AKA-017	FBgn0000633	Intron	0	-3.139	0.0017	-1.162	1	0.0212766	69.1579	9093	Pao	LTR	2.875
2R_13675028_13675028_H	Head	H3K27ac	Depletion	JUT-011	FBgn0266392	Upstream	400	1.844	0.0652	5.761	1	0.0212766	-17.3	1493	hAT-hobo	TIR	2
2R_13675028_13675028_H	Head	H3K27ac	Depletion	JUT-011	FBgn0000633	Intron	0	-1.165	0.244	-0.139	1	0.0212766	-17.3	1493	hAT-hobo	TIR	2
2R_13677671_13677717_jockey	Ovary	Bivalent	Increment	TOM-007	FBgn0000633	Intron	0	0.337	0.736	0.166	2	0.0425532	34.1727	4055	Jockey	LINE	1.85714
2R_13693464_13693464_1360	Gut	H3K9me3	Increment	TOM-007	FBgn0033865	Upstream	102	0.583	0.56	1.337	1	0.0212766	84.5795	1106	P	TIR	4.25
2R_13693464_13693464_1360	Gut	H3K9me3	Increment	TOM-007	FBgn0000633	Intron	0	-1.702	0.0887	-0.909	1	0.0212766	84.5795	1106	P	TIR	4.25
2R_13711910_13711910_H	Ovary	Bivalent	Increment	SLA-001	FBgn0000633	Intron	0	1.424	0.154	0.5	1	0.0212766	38.5987	1540	hAT-hobo	TIR	7
2R_13925902_13925910_Kepler	Gut	H3K27ac	Depletion	AKA-017	FBgn0013733	Intron	0	-2.035	0.0418	-0.315	4	0.0851064	-31.4155	103	Gypsy	TRIM	3.5
2R_13935351_13935353_Tabor	Gut	Bivalent	Depletion	AKA-017	FBgn0013733	Intron	0	-2.035	0.0418	-0.315	2	0.0425532	-29.4914	7232	Gypsy	LTR	1
2R_13971538_13971543_blood	Gut	Bivalent	Increment	AKA-017	FBgn0033887	Upstream	286	-0.223	0.824	-0.287	2	0.0425532	33.3763	414	Gypsy	LTR	1
2R_13971538_13971543_blood	Gut	Bivalent	Increment	AKA-017	FBgn0033888	3'UTR	0	-1.942	0.0521	-0.491	2	0.0425532	33.3763	414	Gypsy	LTR	1
2R_13971538_13971543_blood	Head	H3K9me3	Depletion	AKA-017	FBgn0033887	Upstream	286	-1.535	0.125	-1.126	2	0.0425532	-24.2667	414	Gypsy	LTR	1
2R_13971538_13971543_blood	Head	H3K9me3	Depletion	AKA-017	FBgn0033888	3'UTR	0	1.35	0.177	0.219	2	0.0425532	-24.2667	414	Gypsy	LTR	1
2R_14121489_14121489_mdg3	Gut	Bivalent	Increment	JUT-011	FBgn0040752	Intron	0	6.872	6.32e-12	0.743	1	0.0212766	35.1429	5512	Gypsy	LTR	7
2R_14121489_14121489_mdg3	Ovary	H3K9me3	Increment	JUT-011	FBgn0040752	Intron	0	5.052	4.36e-07	0.359	1	0.0212766	190.518	5512	Gypsy	LTR	7.25
2R_14134155_14134155_roo	Head	H3K9me3	Depletion	MUN-016	FBgn0040752	Intron	0	-1.725	0.0846	-0.196	1	0.0212766	-30.2485	9075	Pao	LTR	1
2R_14134155_14134155_roo	Ovary	H3K27ac	Increment	MUN-016	FBgn0040752	Intron	0	0.497	0.619	0.046	1	0.0212766	32.5115	9075	Pao	LTR	4
2R_14332198_14332246_jockey	Ovary	H3K9me3	Increment	JUT-011	FBgn0085408	Intron	0	5.322	1.03e-07	0.489	5	0.106383	35.2968	2247	Jockey	LINE	5.75
2R_14362427_14362427_P-element	Ovary	H3K9me3	Increment	TOM-007	FBgn0033926	Upstream	1025	0.79	0.43	0.174	1	0.0212766	143.88	833	P	TIR	2.66667
2R_14362427_14362427_P-element	Ovary	H3K9me3	Increment	TOM-007	FBgn0033928	Upstream	3	-18.181	3.66e-74	-3.458	1	0.0212766	143.88	833	P	TIR	2.66667
2R_14362427_14362427_P-element	Ovary	H3K9me3	Increment	TOM-007	FBgn0033929	Upstream	1121	1.526	0.127	0.063	1	0.0212766	143.88	833	P	TIR	2.66667
2R_14373147_14373147_roo	Gut	H3K9me3	Increment	MUN-016	FBgn0050072	Downstream	144	5.756	8.6e-09	4.189	1	0.0212766	36.8625	7528	Pao	LTR	3
2R_14373147_14373147_roo	Gut	H3K9me3	Increment	MUN-016	FBgn0050074	Upstream	2	0.626	0.531	0.778	1	0.0212766	36.8625	7528	Pao	LTR	3
2R_14373147_14373147_roo	Gut	H3K9me3	Increment	MUN-016	FBgn0085214	Downstream	688	-0.635	0.526	-0.836	1	0.0212766	36.8625	7528	Pao	LTR	3
2R_14373147_14373147_roo	Gut	H3K9me3	Increment	MUN-016	FBgn0033931	Downstream	1321	-1.057	0.29	-1.244	1	0.0212766	36.8625	7528	Pao	LTR	3
2R_14380511_14380511_pogo	Ovary	H3K27ac	Increment	AKA-017	FBgn0033932	Intron	0	-1.495	0.135	-79.726	1	0.0212766	20.1233	185	TcMar-Pogo	TIR	5.33333
2R_14427193_14427193_jockey	Gut	Bivalent	Increment	AKA-017	FBgn0013725	Downstream	158	-0.529	0.597	-0.135	1	0.0212766	53.5305	5004	Jockey	LINE	6.25
2R_14427193_14427193_jockey	Gut	Bivalent	Increment	AKA-017	FBgn0033936	Downstream	2443	1.168	0.243	0.454	1	0.0212766	53.5305	5004	Jockey	LINE	6.25
2R_14484862_14484862_17-6	Gut	H3K9me3	Increment	TOM-007	FBgn0267824	Intron	0	-1.084	0.279	-0.445	1	0.0212766	22.9087	2486	Gypsy	LTR	2.66667
2R_14484862_14484862_17-6	Head	H3K27ac	Increment	TOM-007	FBgn0267824	Intron	0	2.49	0.0128	0.218	1	0.0212766	22.1385	2486	Gypsy	LTR	3.5
2R_14484862_14484862_17-6	Ovary	H3K9me3	Increment	TOM-007	FBgn0267824	Intron	0	-2.692	0.00711	-0.081	1	0.0212766	122.698	2486	Gypsy	LTR	2.75
2R_14491354_14491354_Doc	Gut	H3K27ac	Increment	JUT-011	FBgn0267824	Intron	0	-0.814	0.416	-0.077	1	0.0212766	40.8197	415	Jockey	LINE	4
2R_14491354_14491354_Doc	Head	Bivalent	Increment	JUT-011	FBgn0267824	Intron	0	-7.021	2.2e-12	-0.493	1	0.0212766	28.9662	415	Jockey	LINE	1.33333
2R_14536364_14536364_roo	Gut	H3K9me3	Increment	TOM-007	FBgn0265974	Intron	0	-0.507	0.612	-0.191	1	0.0212766	71.9133	9099	Pao	LTR	1.66667
2R_14536364_14536364_roo	Ovary	H3K9me3	Increment	TOM-007	FBgn0265974	Intron	0	1.337	0.181	0.137	1	0.0212766	102.119	9099	Pao	LTR	4.25
2R_14567031_14567031_roo	Gut	Bivalent	Increment	AKA-017	FBgn0265974	Intron	0	-2.004	0.045	-0.207	1	0.0212766	32.756	427	Pao	LTR	2
2R_14574607_14574607_P-element	Ovary	H3K9me3	Increment	TOM-007	FBgn0010397	Intron	0	-3.451	0.000558	-0.45	1	0.0212766	116.806	749	P	TIR	4
2R_14574607_14574607_P-element	Ovary	H3K9me3	Increment	TOM-007	FBgn0265974	Intron	0	1.337	0.181	0.137	1	0.0212766	116.806	749	P	TIR	4
2R_14595655_14595655_Doc	Gut	H3K27ac	Increment	TOM-007	FBgn0033943	Downstream	47	-1.777	0.0755	-1.042	1	0.0212766	83.1462	4718	Jockey	LINE	2.75
2R_14595655_14595655_Doc	Gut	H3K27ac	Increment	TOM-007	FBgn0019938	Downstream	1	-2.191	0.0285	-0.48	1	0.0212766	83.1462	4718	Jockey	LINE	2.75
2R_14595655_14595655_Doc	Ovary	Bivalent	Increment	TOM-007	FBgn0033943	Downstream	47	4.642	3.45e-06	1.42	1	0.0212766	209.191	4718	Jockey	LINE	6
2R_14595655_14595655_Doc	Ovary	Bivalent	Increment	TOM-007	FBgn0019938	Downstream	1	-11.363	3.21e-30	-1.208	1	0.0212766	209.191	4718	Jockey	LINE	6
2R_14691833_14691836_Copia	Gut	H3K9me3	Increment	JUT-011	FBgn0020269	Intron	0	-2.159	0.0309	-0.693	2	0.0425532	21.8985	5154	Copia	LTR	1.25
2R_14691833_14691836_Copia	Head	H3K9me3	Increment	JUT-011	FBgn0020269	Intron	0	2.017	0.0437	0.195	2	0.0425532	25.6552	5154	Copia	LTR	3
2R_14691833_14691836_Copia	Ovary	H3K9me3	Increment	JUT-011	FBgn0020269	Intron	0	-2.074	0.0381	-0.769	2	0.0425532	93.223	5154	Copia	LTR	4
2R_14799942_14799942_pogo	Head	H3K9me3	Depletion	SLA-001	FBgn0001319	Intron	0	0.517	0.605	0.157	1	0.0212766	-9.838	186	TcMar-Pogo	TIR	1
2R_14883304_14883308_BS2	Ovary	H3K9me3	Increment	TOM-007	FBgn0013771	Upstream	1965	-2.896	0.00378	-2.344	11	0.234043	121.314	4731	Jockey	LINE	3.33333
2R_14883304_14883308_BS2	Ovary	H3K9me3	Increment	TOM-007	FBgn0033980	Downstream	3	-7.056	1.71e-12	-2.159	11	0.234043	121.314	4731	Jockey	LINE	3.33333
2R_14883304_14883308_BS2	Ovary	H3K9me3	Increment	TOM-007	FBgn0033981	Downstream	1957	-2.337	0.0194	-3.105	11	0.234043	121.314	4731	Jockey	LINE	3.33333
2R_14930837_14930837_HMS-Beagle	Gut	Bivalent	Increment	AKA-017	FBgn0033983	3'UTR	0	-0.128	0.898	-0.058	1	0.0212766	38.175	6994	Gypsy	LTR	2.25
2R_14941141_14941141_gypsy1	Ovary	Bivalent	Increment	SLA-001	FBgn0033984	Downstream	420	2.583	0.00978	0.339	1	0.0212766	48.8784	9016	Gypsy	LTR	3.14286
2R_14970787_14970787_P-element	Gut	H3K9me3	Increment	JUT-011	FBgn0033987	Intron	0	0.233	0.816	0.042	1	0.0212766	17.771	1149	P	TIR	1
2R_14970787_14970787_P-element	Ovary	H3K9me3	Increment	JUT-011	FBgn0033987	Intron	0	3.795	0.000147	0.414	1	0.0212766	44.5632	1149	P	TIR	5
2R_15295472_15295472_Nomad	Gut	Bivalent	Increment	AKA-017	FBgn0265176	Upstream	291	-1	0.317	-79.726	1	0.0212766	21.0692	7612	Gypsy	LTR	1.66667
2R_15295472_15295472_Nomad	Gut	Bivalent	Increment	AKA-017	FBgn0265194	Intron	0	-0.281	0.779	-0.046	1	0.0212766	21.0692	7612	Gypsy	LTR	1.66667
2R_15295472_15295472_Nomad	Ovary	H3K27ac	Increment	AKA-017	FBgn0265176	Upstream	291	-1	0.317	-79.726	1	0.0212766	26.0083	7612	Gypsy	LTR	2.66667
2R_15295472_15295472_Nomad	Ovary	H3K27ac	Increment	AKA-017	FBgn0034007	Downstream	1260	-0.657	0.511	-0.595	1	0.0212766	26.0083	7612	Gypsy	LTR	2.66667
2R_15295472_15295472_Nomad	Ovary	H3K27ac	Increment	AKA-017	FBgn0265194	Intron	0	-1.226	0.22	-0.131	1	0.0212766	26.0083	7612	Gypsy	LTR	2.66667
2R_15329150_15329150_Doc	Gut	H3K27ac	Increment	MUN-016	FBgn0034011	Upstream	898	0.955	0.34	1.343	1	0.0212766	31.6523	4725	Jockey	LINE	1.66667
2R_15329150_15329150_Doc	Ovary	H3K9me3	Increment	MUN-016	FBgn0034011	Upstream	898	-0.071	0.944	-0.12	1	0.0212766	59.9637	4725	Jockey	LINE	1.75
2R_15363289_15363289_Quasimodo	Head	H3K27ac	Depletion	JUT-011	FBgn0034013	Intron	0	-1.97	0.0488	-0.173	1	0.0212766	-18.18	7365	Gypsy	LTR	1.33333
2R_15363289_15363289_Quasimodo	Ovary	H3K9me3	Increment	JUT-011	FBgn0034013	Intron	0	4.572	4.83e-06	1.014	1	0.0212766	78.469	7365	Gypsy	LTR	4.75
2R_15433898_15433992_jockey	Ovary	H3K9me3	Increment	TOM-007	FBgn0263980	Intron	0	-3.02	0.00253	-0.951	2	0.0425532	25.8163	2412	Jockey	LINE	2.33333
2R_15465197_15465197_pogo	Ovary	H3K27ac	Increment	JUT-011	FBgn0263980	Intron	0	1.74	0.0819	0.353	1	0.0212766	41.0877	187	TcMar-Pogo	TIR	3.66667
2R_15481817_15481819_Micropia.t1	Ovary	H3K9me3	Increment	MUN-016	FBgn0034021	5'UTR	0	-10.441	8.09e-26	-1.783	1	0.0212766	160.46	5399	Gypsy	LTR	2
2R_15500503_15500503_412	Gut	H3K27ac	Depletion	AKA-017	FBgn0034023	CDS	0	-0.999	0.318	-0.905	1	0.0212766	-11.8287	483	Gypsy	LTR	1
2R_15500503_15500503_412	Head	H3K27ac	Increment	AKA-017	FBgn0034023	CDS	0	6.008	1.87e-09	3.152	1	0.0212766	17.6977	483	Gypsy	LTR	1.66667
2R_15635566_15635566_H	Gut	Bivalent	Depletion	MUN-016	FBgn0260429	Intron	0	1.783	0.0746	0.219	1	0.0212766	-26.7455	1498	hAT-hobo	TIR	1.875
2R_15635566_15635566_H	Head	H3K27ac	Increment	MUN-016	FBgn0260429	Intron	0	0.158	0.874	0.046	1	0.0212766	16.7843	1498	hAT-hobo	TIR	2
2R_15635566_15635566_H	Ovary	Bivalent	Depletion	MUN-016	FBgn0260429	Intron	0	-0.734	0.463	-0.281	1	0.0212766	-32.7215	1498	hAT-hobo	TIR	7.25
2R_15652673_15652673_jockey	Ovary	Bivalent	Increment	TOM-007	FBgn0260429	Intron	0	0.116	0.908	0.037	1	0.0212766	33.1127	5000	Jockey	LINE	2.71429
2R_15669486_15669486_roo	Ovary	H3K9me3	Increment	MUN-016	FBgn0023441	Intron	0	-1.771	0.0765	-0.129	1	0.0212766	28.8183	8302	Pao	LTR	1.66667
2R_15700289_15700289_Transpac	Ovary	H3K9me3	Increment	TOM-007	FBgn0261538	5'UTR	0	1.236	0.217	3.113	1	0.0212766	95.159	5255	Gypsy	LTR	2
2R_15700289_15700289_Transpac	Ovary	H3K9me3	Increment	TOM-007	FBgn0286939	5'UTR	0	0.697	0.486	1.806	1	0.0212766	95.159	5255	Gypsy	LTR	2
2R_15786080_15786080_Nomad	Gut	H3K9me3	Increment	AKA-017	FBgn0265991	Intron	0	-1.524	0.127	-0.245	1	0.0212766	23.879	7607	Gypsy	LTR	6.25
2R_15811238_15811238_412	Gut	H3K9me3	Increment	AKA-017	FBgn0265991	Intron	0	-0.936	0.349	-0.157	1	0.0212766	15.7733	7449	Gypsy	LTR	1
2R_15811238_15811238_412	Gut	H3K9me3	Increment	AKA-017	FBgn0034046	Intron	0	-0.045	0.964	-0.01	1	0.0212766	15.7733	7449	Gypsy	LTR	1
2R_15811238_15811238_412	Ovary	H3K9me3	Increment	AKA-017	FBgn0265991	Intron	0	-0.368	0.713	-0.055	1	0.0212766	42.5347	7449	Gypsy	LTR	3
2R_15811238_15811238_412	Ovary	H3K9me3	Increment	AKA-017	FBgn0034046	Intron	0	-3.14	0.00169	-0.187	1	0.0212766	42.5347	7449	Gypsy	LTR	3
2R_15869749_15869749_Idefix	Gut	Bivalent	Increment	TOM-007	FBgn0050085	Upstream	589	0.077	0.938	0.015	1	0.0212766	117.145	7463	Gypsy	LTR	2.25
2R_15869749_15869749_Idefix	Gut	Bivalent	Increment	TOM-007	FBgn0264089	3'UTR	0	-0.743	0.458	-0.445	1	0.0212766	117.145	7463	Gypsy	LTR	2.25
2R_15869749_15869749_Idefix	Ovary	H3K27ac	Increment	TOM-007	FBgn0050085	Upstream	589	1.325	0.185	0.154	1	0.0212766	89.1497	7463	Gypsy	LTR	1.5
2R_15869749_15869749_Idefix	Ovary	H3K27ac	Increment	TOM-007	FBgn0264089	3'UTR	0	-3.776	0.00016	-0.641	1	0.0212766	89.1497	7463	Gypsy	LTR	1.5
2R_15895265_15895265_roo	Head	H3K27ac	Increment	TOM-007	FBgn0053463	Downstream	572	-1	0.317	-79.726	1	0.0212766	11.5453	7351	Pao	LTR	2
2R_15895265_15895265_roo	Head	H3K27ac	Increment	TOM-007	FBgn0264089	Intron	0	1.318	0.188	0.185	1	0.0212766	11.5453	7351	Pao	LTR	2
2R_16160800_16160803_mdg3	Head	H3K9me3	Increment	JUT-011	FBgn0034083	Intron	0	-1.876	0.0607	-0.243	2	0.0425532	23.6047	5600	Gypsy	LTR	2.66667
2R_16160800_16160803_mdg3	Ovary	H3K9me3	Increment	JUT-011	FBgn0034082	Upstream	2003	-0.338	0.736	-0.49	2	0.0425532	157.01	5600	Gypsy	LTR	7.5
2R_16160800_16160803_mdg3	Ovary	H3K9me3	Increment	JUT-011	FBgn0034083	Intron	0	5.852	4.86e-09	0.299	2	0.0425532	157.01	5600	Gypsy	LTR	7.5
2R_16226870_16226870_mdg1	Gut	H3K9me3	Increment	TOM-007	FBgn0034094	Upstream	2	0.403	0.687	0.103	1	0.0212766	56.299	7356	Gypsy	LTR	3
2R_16226870_16226870_mdg1	Ovary	H3K9me3	Increment	TOM-007	FBgn0264496	Downstream	3688	0.576	0.565	0.339	1	0.0212766	420.16	7356	Gypsy	LTR	5.25
2R_16226870_16226870_mdg1	Ovary	H3K9me3	Increment	TOM-007	FBgn0034092	Upstream	4252	0.364	0.716	0.721	1	0.0212766	420.16	7356	Gypsy	LTR	5.25
2R_16226870_16226870_mdg1	Ovary	H3K9me3	Increment	TOM-007	FBgn0034095	Upstream	3343	7.9	2.84e-15	1.644	1	0.0212766	420.16	7356	Gypsy	LTR	5.25
2R_16226870_16226870_mdg1	Ovary	H3K9me3	Increment	TOM-007	FBgn0034094	Upstream	2	1.928	0.0539	0.29	1	0.0212766	420.16	7356	Gypsy	LTR	5.25
2R_16248538_16248538_Gypsy-2_Dsim	Ovary	H3K9me3	Increment	JUT-011	FBgn0261612	Intron	0	6.333	2.4e-10	2.81	1	0.0212766	47.9345	348	Gypsy	LTR	3.25
2R_16392095_16392095_roo	Gut	H3K9me3	Increment	JUT-011	FBgn0264273	Intron	0	-3.893	9.92e-05	-1.828	1	0.0212766	62.785	9073	Pao	LTR	3.33333
2R_16392095_16392095_roo	Ovary	Bivalent	Increment	JUT-011	FBgn0264273	Intron	0	-2.643	0.00822	-0.65	1	0.0212766	28.698	9073	Pao	LTR	3.85714
2R_16538462_16538462_Copia	Ovary	H3K27ac	Increment	SLA-001	FBgn0259795	Downstream	1362	-1	0.317	-79.726	1	0.0212766	22.0487	5152	Copia	LTR	4
2R_16710209_16710209_Doc	Gut	H3K9me3	Increment	TOM-007	FBgn0050463	Intron	0	-1.483	0.138	-0.538	1	0.0212766	16.1813	294	Jockey	LINE	2
2R_16764633_16764633_I-element	Ovary	H3K9me3	Increment	TOM-007	FBgn0259738	Downstream	739	-0.149	0.882	-0.252	1	0.0212766	72.1077	5376	I	LINE	4.5
2R_16764633_16764633_I-element	Ovary	H3K9me3	Increment	TOM-007	FBgn0267002	Intron	0	0.264	0.792	0.027	1	0.0212766	72.1077	5376	I	LINE	4.5
2R_16764633_16764633_I-element	Ovary	H3K9me3	Increment	TOM-007	FBgn0034156	Upstream	2181	1.166	0.244	1.441	1	0.0212766	72.1077	5376	I	LINE	4.5
2R_16783105_16783105_F-element	Ovary	H3K9me3	Increment	MUN-016	FBgn0034158	Upstream	571	2.311	0.0208	0.205	1	0.0212766	66.253	3459	Jockey	LINE	1
2R_16829079_16829084_P-element	Gut	H3K9me3	Depletion	AKA-017	FBgn0263659	Upstream	24	-2.141	0.0322	-0.654	2	0.0425532	-29.3417	572	P	TIR	1
2R_16833728_16833876_Rt1b	Ovary	H3K27ac	Increment	MUN-016	FBgn0263659	Intron	0	0.804	0.421	0.196	5	0.106383	31.0253	398	R1	LINE	2.33333
2R_16888247_16888247_Max-element	Gut	H3K9me3	Depletion	TOM-007	FBgn0025833	Intron	0	3.862	0.000112	2.118	1	0.0212766	-21.7987	8629	Pao	LTR	1
2R_16888247_16888247_Max-element	Ovary	Bivalent	Increment	TOM-007	FBgn0025833	Intron	0	9.793	6.05e-23	8.87	1	0.0212766	119.722	8629	Pao	LTR	5.375
2R_16888247_16888247_Max-element	Ovary	Bivalent	Increment	TOM-007	FBgn0034166	Downstream	3587	-1.059	0.29	-0.761	1	0.0212766	119.722	8629	Pao	LTR	5.375
2R_16980103_16980105_Blastopia	Gut	H3K9me3	Increment	JUT-011	FBgn0004580	Intron	0	-2.12	0.034	-0.321	2	0.0425532	39.217	4630	Gypsy	LTR	3
2R_16980103_16980105_Blastopia	Head	H3K9me3	Increment	JUT-011	FBgn0004580	Intron	0	-1.971	0.0487	-0.396	2	0.0425532	36.193	4630	Gypsy	LTR	3
2R_16980103_16980105_Blastopia	Ovary	H3K9me3	Increment	JUT-011	FBgn0004580	Intron	0	-1.527	0.127	-0.894	2	0.0425532	104.012	4630	Gypsy	LTR	2.66667
2R_16980106_16980106_HMS-Beagle	Head	H3K9me3	Increment	AKA-017	FBgn0004580	Intron	0	-2.077	0.0378	-0.427	1	0.0212766	31.9453	7067	Gypsy	LTR	2
2R_17015864_17015864_P-element	Gut	H3K27ac	Increment	TOM-007	FBgn0034180	Upstream	1	-0.282	0.778	-0.092	1	0.0212766	67.8058	1151	P	TIR	1.75
2R_17015864_17015864_P-element	Gut	H3K27ac	Increment	TOM-007	FBgn0034181	Downstream	369	-1.058	0.29	-0.158	1	0.0212766	67.8058	1151	P	TIR	1.75
2R_17015864_17015864_P-element	Ovary	Bivalent	Increment	TOM-007	FBgn0034180	Upstream	1	-8.941	1.93e-19	-0.661	1	0.0212766	45.1709	1151	P	TIR	3.71429
2R_17015864_17015864_P-element	Ovary	Bivalent	Increment	TOM-007	FBgn0034181	Downstream	369	0.074	0.941	0.003	1	0.0212766	45.1709	1151	P	TIR	3.71429
2R_17097672_17097672_P-element	Head	H3K27ac	Increment	JUT-011	FBgn0010226	Intron	0	-2.582	0.00983	-0.708	1	0.0212766	52.0403	1150	P	TIR	1
2R_17187932_17187932_pogo	Head	H3K27ac	Increment	JUT-011	FBgn0265539	Downstream	869	0.55	0.582	1.224	1	0.0212766	33.9387	186	TcMar-Pogo	TIR	2.33333
2R_17298031_17298215_jockey	Gut	Bivalent	Increment	JUT-011	FBgn0265487	Intron	0	-0.72	0.472	-0.151	4	0.0851064	59.8404	4791	Jockey	LINE	4.25
2R_17298031_17298215_jockey	Head	H3K9me3	Increment	JUT-011	FBgn0265487	Intron	0	-1.98	0.0477	-0.226	4	0.0851064	48.6543	4791	Jockey	LINE	3
2R_17298031_17298215_jockey	Ovary	H3K9me3	Increment	JUT-011	FBgn0265487	Intron	0	4.504	6.66e-06	0.7	4	0.0851064	53.5583	4791	Jockey	LINE	6
2R_17345927_17346010_H	Gut	H3K27ac	Depletion	MUN-016	FBgn0265487	Intron	0	9.775	7.19e-23	0.832	2	0.0425532	-24.2697	2959	hAT-hobo	TIR	1
2R_17370103_17370103_jockey	Head	H3K9me3	Increment	AKA-017	FBgn0265487	Intron	0	-0.023	0.982	-0.003	1	0.0212766	27.064	5006	Jockey	LINE	1
2R_17394200_17394200_jockey	Ovary	H3K27ac	Depletion	JUT-011	FBgn0010620	Upstream	411	2.586	0.00972	0.191	1	0.0212766	-30.826	2293	Jockey	LINE	1
2R_17439956_17439956_Gypsy-2_Dsim	Gut	Bivalent	Increment	AKA-017	FBgn0034218	Upstream	345	-2.974	0.00294	-1.637	1	0.0212766	38.1679	5219	Gypsy	LTR	1.125
2R_17439956_17439956_Gypsy-2_Dsim	Gut	Bivalent	Increment	AKA-017	FBgn0027506	Intron	0	-1.122	0.262	-0.21	1	0.0212766	38.1679	5219	Gypsy	LTR	1.125
2R_17474623_17474623_roo	Gut	H3K9me3	Increment	JUT-011	FBgn0034224	Downstream	596	-0.757	0.449	-0.53	1	0.0212766	46.3663	9092	Pao	LTR	3
2R_17474623_17474623_roo	Gut	H3K9me3	Increment	JUT-011	FBgn0022987	Downstream	2	-1.387	0.165	-0.447	1	0.0212766	46.3663	9092	Pao	LTR	3
2R_17474623_17474623_roo	Head	Bivalent	Increment	JUT-011	FBgn0034224	Downstream	596	-0.969	0.333	-0.657	1	0.0212766	44.739	9092	Pao	LTR	1
2R_17474623_17474623_roo	Head	Bivalent	Increment	JUT-011	FBgn0022987	Downstream	2	-2.565	0.0103	-0.272	1	0.0212766	44.739	9092	Pao	LTR	1
2R_17474623_17474623_roo	Ovary	H3K9me3	Increment	JUT-011	FBgn0034224	Downstream	596	-4.991	5.99e-07	-79.726	1	0.0212766	41.4033	9092	Pao	LTR	5.33333
2R_17474623_17474623_roo	Ovary	H3K9me3	Increment	JUT-011	FBgn0022987	Downstream	2	-0.08	0.936	-0.007	1	0.0212766	41.4033	9092	Pao	LTR	5.33333
2R_17680985_17680991_Doc6	Ovary	H3K27ac	Depletion	JUT-011	FBgn0016059	Intron	0	5.454	4.92e-08	0.16	4	0.0851064	-29.594	227	Jockey	LINE	2.33333
2R_17872368_17872368_gypsy5	Ovary	H3K9me3	Increment	TOM-007	FBgn0034282	Upstream	353	-2.876	0.00403	-0.149	1	0.0212766	60.84	2540	Gypsy	LTR	2
2R_17872368_17872368_gypsy5	Ovary	H3K9me3	Increment	TOM-007	FBgn0011589	Upstream	1573	-2.69	0.00715	-1.075	1	0.0212766	60.84	2540	Gypsy	LTR	2
2R_17876384_17876387_jockey	Gut	H3K9me3	Depletion	AKA-017	FBgn0050325	Downstream	1165	-1	0.317	-79.726	2	0.0425532	-24.4793	470	Jockey	LINE	2.33333
2R_17876384_17876387_jockey	Gut	H3K9me3	Depletion	AKA-017	FBgn0011589	Intron	0	-0.69	0.49	-0.207	2	0.0425532	-24.4793	470	Jockey	LINE	2.33333
2R_17876384_17876387_jockey	Head	H3K9me3	Increment	AKA-017	FBgn0011589	Intron	0	-2.603	0.00925	-0.339	2	0.0425532	33.1823	470	Jockey	LINE	1
2R_17909882_17909882_Doc	Gut	H3K27ac	Increment	JUT-011	FBgn0011589	Intron	0	-0.837	0.402	-0.266	1	0.0212766	92.0263	4713	Jockey	LINE	14
2R_17909882_17909882_Doc	Ovary	H3K9me3	Increment	JUT-011	FBgn0011589	Intron	0	4.173	3e-05	1.526	1	0.0212766	95.5883	4713	Jockey	LINE	3.75
2R_18003036_18003036_Burdock	Gut	H3K27ac	Increment	TOM-007	FBgn0034286	Intron	0	-2.602	0.00927	-2.198	1	0.0212766	26.095	4174	Gypsy	LTR	1.66667
2R_18003036_18003036_Burdock	Ovary	H3K9me3	Increment	TOM-007	FBgn0034286	Intron	0	-2.947	0.00321	-1.237	1	0.0212766	92.2963	4174	Gypsy	LTR	2.25
2R_18003959_18003961_Micropia.t1	Ovary	H3K9me3	Increment	MUN-016	FBgn0034286	Intron	0	2.827	0.00469	1.074	1	0.0212766	59.4497	5336	Gypsy	LTR	1.33333
2R_18088471_18088471_roo	Gut	H3K9me3	Increment	JUT-011	FBgn0085415	Intron	0	1.546	0.122	0.327	1	0.0212766	65.8107	9097	Pao	LTR	2.5
2R_18088471_18088471_roo	Head	H3K9me3	Increment	JUT-011	FBgn0085415	Intron	0	-1.215	0.224	-0.369	1	0.0212766	31.1945	9097	Pao	LTR	1
2R_18231337_18231337_P-element	Gut	Bivalent	Increment	MUN-016	FBgn0266850	Upstream	117	-0.717	0.473	-0.844	1	0.0212766	34.9507	1151	P	TIR	1
2R_18231337_18231337_P-element	Gut	Bivalent	Increment	MUN-016	FBgn0286834	Upstream	233	1.633	0.103	3.286	1	0.0212766	34.9507	1151	P	TIR	1
2R_18231337_18231337_P-element	Ovary	H3K9me3	Increment	MUN-016	FBgn0266850	Upstream	117	4.072	4.66e-05	2.869	1	0.0212766	87.4723	1151	P	TIR	1
2R_18405498_18405498_Idefix	Gut	H3K9me3	Increment	TOM-007	FBgn0063495	Downstream	131	0.494	0.621	0.278	1	0.0212766	48.7803	7386	Gypsy	LTR	1.75
2R_18405498_18405498_Idefix	Gut	H3K9me3	Increment	TOM-007	FBgn0063494	Upstream	486	-3.236	0.00121	-1.305	1	0.0212766	48.7803	7386	Gypsy	LTR	1.75
2R_18405498_18405498_Idefix	Ovary	H3K9me3	Increment	TOM-007	FBgn0063496	Downstream	1379	1.41	0.158	1.29	1	0.0212766	61.561	7386	Gypsy	LTR	4
2R_18405498_18405498_Idefix	Ovary	H3K9me3	Increment	TOM-007	FBgn0063495	Downstream	131	0.18	0.857	0.058	1	0.0212766	61.561	7386	Gypsy	LTR	4
2R_18405498_18405498_Idefix	Ovary	H3K9me3	Increment	TOM-007	FBgn0063494	Upstream	486	-4.511	6.45e-06	-1.236	1	0.0212766	61.561	7386	Gypsy	LTR	4
2R_18405498_18405498_Idefix	Ovary	H3K9me3	Increment	TOM-007	FBgn0063493	Upstream	1399	-2.853	0.00434	-0.959	1	0.0212766	61.561	7386	Gypsy	LTR	4
2R_18480455_18480490_jockey	Ovary	Bivalent	Depletion	MUN-016	FBgn0028496	Intron	0	-2.185	0.0289	-0.502	2	0.0425532	-38.3626	1129	Jockey	LINE	1.625
2R_18485299_18485299_Burdock	Head	H3K27ac	Increment	TOM-007	FBgn0028496	Intron	0	1.877	0.0605	0.173	1	0.0212766	16.11	2635	Gypsy	LTR	1.66667
2R_18587496_18587496_412	Gut	Bivalent	Increment	JUT-011	FBgn0050115	Intron	0	-0.581	0.561	-0.09	1	0.0212766	42.7777	7568	Gypsy	LTR	3
2R_18587827_18587829_Stalker2.t1	Head	Bivalent	Increment	MUN-016	FBgn0050115	Intron	0	3.288	0.00101	0.187	1	0.0212766	29.6584	8390	Gypsy	LTR	1.75
2R_18587827_18587829_Stalker2.t1	Ovary	H3K9me3	Increment	MUN-016	FBgn0050115	Intron	0	-3.184	0.00145	-0.444	1	0.0212766	152.473	8390	Gypsy	LTR	3.33333
2R_18644213_18644213_roo	Gut	H3K9me3	Increment	TOM-007	FBgn0034371	3'UTR	0	-22.336	8.19e-111	-4.047	1	0.0212766	33.343	9126	Pao	LTR	2
2R_18644213_18644213_roo	Ovary	H3K9me3	Increment	TOM-007	FBgn0034371	3'UTR	0	-38.481	4.60535e-308	-3.132	1	0.0212766	137.959	9126	Pao	LTR	4.75
2R_18694792_18694794_BS	Gut	H3K27ac	Increment	JUT-011	FBgn0262103	Intron	0	0.534	0.594	0.099	3	0.0638298	30.4837	180	Jockey	LINE	2.33333
2R_18694792_18694794_BS	Ovary	H3K9me3	Increment	JUT-011	FBgn0262103	Intron	0	2.447	0.0144	0.256	3	0.0638298	29.9627	180	Jockey	LINE	4
2R_18774819_18774819_Burdock	Ovary	Bivalent	Increment	MUN-016	FBgn0264679	Upstream	591	0.692	0.489	0.543	1	0.0212766	117.401	6420	Gypsy	LTR	1.42857
2R_18774819_18774819_Burdock	Ovary	Bivalent	Increment	MUN-016	FBgn0034390	Downstream	849	-5.824	5.75e-09	-0.425	1	0.0212766	117.401	6420	Gypsy	LTR	1.42857
2R_18774819_18774819_Burdock	Ovary	Bivalent	Increment	MUN-016	FBgn0034389	3'UTR	0	-6.293	3.11e-10	-1.052	1	0.0212766	117.401	6420	Gypsy	LTR	1.42857
2R_18807888_18807894_BS	Gut	Bivalent	Increment	JUT-011	FBgn0265661	Downstream	681	2.023	0.0431	1.201	29	0.617021	191.075	741	Jockey	LINE	1.5
2R_18807888_18807894_BS	Gut	Bivalent	Increment	SLA-001	FBgn0265661	Downstream	680	1.503	0.133	0.51	29	0.617021	192.146	742	Jockey	LINE	1.75
2R_18807888_18807894_BS	Gut	Bivalent	Increment	SLA-001	FBgn0034394	Downstream	452	0.71	0.478	0.251	29	0.617021	192.146	742	Jockey	LINE	1.75
2R_18807888_18807894_BS	Gut	Bivalent	Increment	TOM-007	FBgn0265661	Downstream	680	0.27	0.787	0.247	29	0.617021	164.499	741	Jockey	LINE	3.25
2R_18807888_18807894_BS	Gut	Bivalent	Increment	TOM-007	FBgn0034394	Downstream	451	-1.636	0.102	-0.621	29	0.617021	164.499	741	Jockey	LINE	3.25
2R_18807888_18807894_BS	Head	H3K9me3	Increment	JUT-011	FBgn0265661	Downstream	681	1.234	0.217	0.462	29	0.617021	83.2765	741	Jockey	LINE	1.5
2R_18807888_18807894_BS	Head	H3K9me3	Increment	SLA-001	FBgn0265661	Downstream	680	1.845	0.065	2.44	29	0.617021	8.83	742	Jockey	LINE	1
2R_18807888_18807894_BS	Head	H3K9me3	Increment	SLA-001	FBgn0034394	Downstream	452	-5.843	5.12e-09	-1.816	29	0.617021	8.83	742	Jockey	LINE	1
2R_18807888_18807894_BS	Head	H3K9me3	Increment	TOM-007	FBgn0265661	Downstream	680	-0.624	0.533	-0.296	29	0.617021	78.7295	741	Jockey	LINE	1.5
2R_18807888_18807894_BS	Head	H3K9me3	Increment	TOM-007	FBgn0034394	Downstream	451	-1.789	0.0735	-0.49	29	0.617021	78.7295	741	Jockey	LINE	1.5
2R_18807888_18807894_BS	Ovary	Bivalent	Increment	JUT-011	FBgn0265661	Downstream	681	0.713	0.476	0.447	29	0.617021	154.022	741	Jockey	LINE	2
2R_18807888_18807894_BS	Ovary	Bivalent	Increment	SLA-001	FBgn0265661	Downstream	680	0.52	0.603	0.653	29	0.617021	108.907	742	Jockey	LINE	2.75
2R_18807888_18807894_BS	Ovary	Bivalent	Increment	SLA-001	FBgn0034394	Downstream	452	2.204	0.0276	1.114	29	0.617021	108.907	742	Jockey	LINE	2.75
2R_18807888_18807894_BS	Ovary	Bivalent	Increment	TOM-007	FBgn0265661	Downstream	680	2.005	0.0449	0.936	29	0.617021	80.085	741	Jockey	LINE	2
2R_18807888_18807894_BS	Ovary	Bivalent	Increment	TOM-007	FBgn0034394	Downstream	451	0.23	0.818	0.064	29	0.617021	80.085	741	Jockey	LINE	2
2R_18867118_18867118_Burdock	Ovary	H3K9me3	Increment	TOM-007	FBgn0262481	Upstream	1902	2.4	0.0164	0.95	1	0.0212766	171.146	2384	Gypsy	LTR	2.5
2R_18867118_18867118_Burdock	Ovary	H3K9me3	Increment	TOM-007	FBgn0004240	Downstream	860	0.352	0.725	0.559	1	0.0212766	171.146	2384	Gypsy	LTR	2.5
2R_18867118_18867118_Burdock	Ovary	H3K9me3	Increment	TOM-007	FBgn0034407	Upstream	272	1.139	0.255	1.708	1	0.0212766	171.146	2384	Gypsy	LTR	2.5
2R_18867118_18867118_Burdock	Ovary	H3K9me3	Increment	TOM-007	FBgn0262569	Downstream	729	0.424	0.672	0.832	1	0.0212766	171.146	2384	Gypsy	LTR	2.5
2R_19330318_19330325_Quasimodo2	Gut	H3K9me3	Increment	AKA-017	FBgn0264753	Intron	0	0.228	0.82	0.044	7	0.148936	32.9727	531	Gypsy	LTR	2.33333
2R_19330318_19330325_Quasimodo2	Gut	H3K9me3	Increment	AKA-017	FBgn0054045	Upstream	568	1.391	0.164	1.677	7	0.148936	32.9727	531	Gypsy	LTR	2.33333
2R_19335271_19335271_I-element	Gut	H3K9me3	Increment	AKA-017	FBgn0264753	Intron	0	0.228	0.82	0.044	1	0.0212766	16.7913	4077	I	LINE	2.33333
2R_19335271_19335271_I-element	Gut	H3K9me3	Increment	AKA-017	FBgn0054045	Downstream	91	1.391	0.164	1.677	1	0.0212766	16.7913	4077	I	LINE	2.33333
2R_19335271_19335271_I-element	Ovary	H3K27ac	Increment	AKA-017	FBgn0264753	Intron	0	-1.286	0.198	-0.181	1	0.0212766	25.917	4077	I	LINE	3
2R_19335271_19335271_I-element	Ovary	H3K27ac	Increment	AKA-017	FBgn0054045	Downstream	91	-1	0.317	-79.726	1	0.0212766	25.917	4077	I	LINE	3
2R_19514231_19514231_Doc	Gut	H3K9me3	Increment	SLA-001	FBgn0034458	Upstream	669	-1	0.317	-79.726	1	0.0212766	26.295	4703	Jockey	LINE	2.33333
2R_19535311_19535311_H	Gut	Bivalent	Depletion	MUN-016	FBgn0003435	3'UTR	0	-5.399	6.72e-08	-2.107	1	0.0212766	-84.0306	2709	hAT-hobo	TIR	19
2R_19535311_19535311_H	Head	Bivalent	Depletion	MUN-016	FBgn0003435	3'UTR	0	-10.097	2.84e-24	-3.386	1	0.0212766	-85.9475	2709	hAT-hobo	TIR	19
2R_19535311_19535311_H	Ovary	Bivalent	Depletion	MUN-016	FBgn0003435	3'UTR	0	-14.683	4.12e-49	-1.961	1	0.0212766	-84.6012	2709	hAT-hobo	TIR	19
2R_19819054_19819054_roo	Gut	Bivalent	Depletion	MUN-016	FBgn0034782	Downstream	8637	-2.881	0.00396	-4.505	1	0.0212766	-100	7999	Pao	LTR	11.25
2R_19819054_19819054_roo	Gut	Bivalent	Depletion	MUN-016	FBgn0034475	Downstream	2882	0.186	0.852	0.209	1	0.0212766	-100	7999	Pao	LTR	11.25
2R_19819054_19819054_roo	Head	Bivalent	Depletion	MUN-016	FBgn0050265	Downstream	10758	0.835	0.404	0.74	1	0.0212766	-100	7999	Pao	LTR	13.25
2R_19819054_19819054_roo	Head	Bivalent	Depletion	MUN-016	FBgn0034782	Downstream	8637	-1.294	0.196	-2.889	1	0.0212766	-100	7999	Pao	LTR	13.25
2R_19819054_19819054_roo	Head	Bivalent	Depletion	MUN-016	FBgn0034475	Downstream	2882	-2.908	0.00364	-0.758	1	0.0212766	-100	7999	Pao	LTR	13.25
2R_20089975_20089975_1360	Gut	H3K9me3	Increment	JUT-011	FBgn0265844	Upstream	826	0.807	0.42	2.472	1	0.0212766	83.1783	1107	P	TIR	5.5
2R_20158469_20158469_HMS-Beagle	Gut	Bivalent	Depletion	MUN-016	FBgn0034481	Downstream	11656	-0.773	0.439	-0.403	1	0.0212766	-100	7070	Gypsy	LTR	20
2R_20158469_20158469_HMS-Beagle	Head	Bivalent	Depletion	MUN-016	FBgn0034481	Downstream	11656	-7.157	8.27e-13	-0.958	1	0.0212766	-100	7070	Gypsy	LTR	20
2R_20158469_20158469_HMS-Beagle	Head	Bivalent	Depletion	MUN-016	FBgn0266764	Downstream	7537	-1.483	0.138	-79.726	1	0.0212766	-100	7070	Gypsy	LTR	20
2R_20158469_20158469_HMS-Beagle	Ovary	Bivalent	Depletion	MUN-016	FBgn0034481	Downstream	11656	-1.483	0.138	-79.726	1	0.0212766	-100	7070	Gypsy	LTR	20
2R_20312521_20312521_Doc	Ovary	H3K27ac	Increment	MUN-016	FBgn0034501	Intron	0	-3.446	0.000569	-0.395	1	0.0212766	14.875	1941	Jockey	LINE	1.25
2R_20344571_20344571_I-element	Ovary	H3K9me3	Increment	JUT-011	FBgn0034506	Intron	0	0.472	0.637	0.994	1	0.0212766	37.4247	619	I	LINE	2
2R_20448921_20448921_H	Ovary	H3K27ac	Increment	TOM-007	FBgn0086604	Intron	0	-5.351	8.77e-08	-1.844	1	0.0212766	22.1417	1620	hAT-hobo	TIR	1.66667
2R_20507829_20507829_Doc	Gut	H3K27ac	Increment	TOM-007	FBgn0043534	Downstream	2698	-3.991	6.58e-05	-1.108	1	0.0212766	61.1578	4728	Jockey	LINE	4
2R_20507829_20507829_Doc	Gut	H3K27ac	Increment	TOM-007	FBgn0043535	Downstream	2076	-2.39	0.0168	-0.421	1	0.0212766	61.1578	4728	Jockey	LINE	4
2R_20507829_20507829_Doc	Gut	H3K27ac	Increment	TOM-007	FBgn0265857	Upstream	671	-0.297	0.766	-0.148	1	0.0212766	61.1578	4728	Jockey	LINE	4
2R_20507829_20507829_Doc	Gut	H3K27ac	Increment	TOM-007	FBgn0265858	Upstream	1568	-1.738	0.0821	-79.726	1	0.0212766	61.1578	4728	Jockey	LINE	4
2R_20507829_20507829_Doc	Gut	H3K27ac	Increment	TOM-007	FBgn0265855	Upstream	1433	-2.085	0.0371	-0.836	1	0.0212766	61.1578	4728	Jockey	LINE	4
2R_20507829_20507829_Doc	Gut	H3K27ac	Increment	TOM-007	FBgn0265856	Downstream	933	-1.235	0.217	-0.574	1	0.0212766	61.1578	4728	Jockey	LINE	4
2R_20507829_20507829_Doc	Ovary	Bivalent	Increment	TOM-007	FBgn0265856	Downstream	933	0.267	0.789	0.508	1	0.0212766	87.5371	4728	Jockey	LINE	6
2R_20779520_20779520_Stalker2	Gut	H3K27ac	Increment	JUT-011	FBgn0263850	Upstream	36	3.039	0.00238	2.604	1	0.0212766	44.0847	7841	Gypsy	LTR	1
2R_20834374_20834374_H	Gut	H3K9me3	Depletion	AKA-017	FBgn0011674	Intron	0	0.994	0.32	0.169	1	0.0212766	-22.7723	1495	hAT-hobo	TIR	1.66667
2R_20834374_20834374_H	Gut	H3K9me3	Depletion	AKA-017	FBgn0016984	Intron	0	-2.483	0.013	-0.265	1	0.0212766	-22.7723	1495	hAT-hobo	TIR	1.66667
2R_20926945_20926945_mdg3	Gut	H3K9me3	Increment	JUT-011	FBgn0020617	Intron	0	-3.041	0.00236	-1.98	1	0.0212766	54.3937	4158	Gypsy	LTR	2.75
2R_21028341_21028341_F-element	Head	H3K27ac	Increment	MUN-016	FBgn0266641	Downstream	976	0.499	0.618	1.077	1	0.0212766	21.511	4693	Jockey	LINE	1.33333
2R_21028341_21028341_F-element	Ovary	H3K9me3	Increment	MUN-016	FBgn0266641	Downstream	976	-1.401	0.161	-79.726	1	0.0212766	35.627	4693	Jockey	LINE	1.33333
2R_21074276_21074278_Micropia.t1	Gut	Bivalent	Increment	TOM-007	FBgn0003748	5'UTR	0	-4.216	2.49e-05	-0.84	1	0.0212766	36.9387	5340	Gypsy	LTR	1.5
2R_21074276_21074278_Micropia.t1	Head	H3K27ac	Increment	TOM-007	FBgn0034583	Upstream	1485	3.538	0.000404	0.41	1	0.0212766	37.837	5340	Gypsy	LTR	2.66667
2R_21074276_21074278_Micropia.t1	Head	H3K27ac	Increment	TOM-007	FBgn0003748	5'UTR	0	3.858	0.000114	0.442	1	0.0212766	37.837	5340	Gypsy	LTR	2.66667
2R_21074276_21074278_Micropia.t1	Ovary	H3K9me3	Increment	TOM-007	FBgn0034583	Upstream	1485	4.697	2.64e-06	0.244	1	0.0212766	231.578	5340	Gypsy	LTR	2.75
2R_21074276_21074278_Micropia.t1	Ovary	H3K9me3	Increment	TOM-007	FBgn0003748	5'UTR	0	-13.491	8.84e-42	-1.032	1	0.0212766	231.578	5340	Gypsy	LTR	2.75
2R_21105984_21105984_Gypsy-2_Dsim	Gut	H3K9me3	Increment	TOM-007	FBgn0015721	Intron	0	-0.75	0.454	-0.402	1	0.0212766	19.725	5228	Gypsy	LTR	2
2R_21105984_21105984_Gypsy-2_Dsim	Ovary	Bivalent	Increment	TOM-007	FBgn0015721	Intron	0	0.378	0.706	0.13	1	0.0212766	40.847	5228	Gypsy	LTR	3.25
2R_21218115_21218115_gypsy1	Gut	H3K9me3	Increment	JUT-011	FBgn0034605	Upstream	337	8.696	1.72e-18	2.843	1	0.0212766	21.8383	7547	Gypsy	LTR	1
2R_21218115_21218115_gypsy1	Gut	H3K9me3	Increment	JUT-011	FBgn0034606	3'UTR	0	-8.927	2.18e-19	-2.682	1	0.0212766	21.8383	7547	Gypsy	LTR	1
2R_21218115_21218115_gypsy1	Ovary	H3K9me3	Increment	JUT-011	FBgn0034605	Upstream	337	14.528	4.01e-48	1.758	1	0.0212766	217.072	7547	Gypsy	LTR	5
2R_21218115_21218115_gypsy1	Ovary	H3K9me3	Increment	JUT-011	FBgn0034606	3'UTR	0	-22.739	9.14e-115	-1.262	1	0.0212766	217.072	7547	Gypsy	LTR	5
2R_21362110_21362110_Tirant	Ovary	H3K9me3	Increment	TOM-007	FBgn0000395	Intron	0	-1.903	0.0571	-0.606	1	0.0212766	104.548	5483	Gypsy	LTR	3
2R_21449326_21449326_roo	Gut	H3K9me3	Increment	JUT-011	FBgn0010415	Intron	0	-1.745	0.0809	-0.369	1	0.0212766	65.9225	8259	Pao	LTR	6.25
2R_21449326_21449326_roo	Ovary	H3K9me3	Increment	JUT-011	FBgn0010415	Intron	0	0.028	0.978	0.002	1	0.0212766	69.2923	8259	Pao	LTR	7.33333
2R_21462902_21462902_H	Ovary	H3K27ac	Increment	TOM-007	FBgn0010415	Intron	0	-0.42	0.675	-0.039	1	0.0212766	32.866	1518	hAT-hobo	TIR	3
2R_21476952_21476952_Transpac	Gut	H3K9me3	Increment	TOM-007	FBgn0010415	Intron	0	-2.181	0.0292	-0.708	1	0.0212766	45.4743	5253	Gypsy	LTR	2
2R_21476952_21476952_Transpac	Head	H3K27ac	Increment	TOM-007	FBgn0010415	Intron	0	-3.442	0.000578	-0.375	1	0.0212766	39.4163	5253	Gypsy	LTR	3.66667
2R_21476952_21476952_Transpac	Ovary	H3K9me3	Increment	TOM-007	FBgn0010415	Intron	0	-1.391	0.164	-0.132	1	0.0212766	260.767	5253	Gypsy	LTR	7
2R_21763191_21763191_Blastopia	Gut	H3K27ac	Increment	SLA-001	FBgn0264715	Downstream	1	1.361	0.174	2.163	1	0.0212766	19.6923	4968	Gypsy	LTR	1.66667
2R_21769270_21769270_Gypsy-2_Dsim	Head	H3K9me3	Increment	TOM-007	FBgn0050395	Downstream	2	-0.884	0.376	-1.323	1	0.0212766	47.197	5236	Gypsy	LTR	1.66667
2R_21769270_21769270_Gypsy-2_Dsim	Ovary	H3K9me3	Increment	TOM-007	FBgn0050395	Downstream	2	-1.51	0.131	-79.726	1	0.0212766	50.3267	5236	Gypsy	LTR	4.33333
2R_21834010_21834010_Doc	Gut	H3K27ac	Increment	TOM-007	FBgn0054040	Upstream	463	-0.866	0.387	-0.659	1	0.0212766	45.3717	4733	Jockey	LINE	2.66667
2R_21834010_21834010_Doc	Gut	H3K27ac	Increment	TOM-007	FBgn0034663	Downstream	221	1.058	0.29	0.737	1	0.0212766	45.3717	4733	Jockey	LINE	2.66667
2R_21834010_21834010_Doc	Ovary	H3K9me3	Increment	TOM-007	FBgn0034662	Upstream	2650	-1.841	0.0656	-2.096	1	0.0212766	156.148	4733	Jockey	LINE	6.25
2R_21834010_21834010_Doc	Ovary	H3K9me3	Increment	TOM-007	FBgn0054040	Upstream	463	1.364	0.173	1.029	1	0.0212766	156.148	4733	Jockey	LINE	6.25
2R_21834010_21834010_Doc	Ovary	H3K9me3	Increment	TOM-007	FBgn0034663	Downstream	221	-1.619	0.105	-4.525	1	0.0212766	156.148	4733	Jockey	LINE	6.25
2R_21834010_21834010_Doc	Ovary	H3K9me3	Increment	TOM-007	FBgn0034664	Downstream	1677	-1.549	0.121	-2.282	1	0.0212766	156.148	4733	Jockey	LINE	6.25
2R_21864306_21864306_Gypsy-2_Dsim	Ovary	H3K27ac	Depletion	SLA-001	FBgn0034667	Downstream	574	-1.509	0.131	-79.726	1	0.0212766	-10.42	5147	Gypsy	LTR	4.33333
2R_22090111_22090111_mdg1	Gut	H3K9me3	Increment	JUT-011	FBgn0265046	Downstream	687	-0.614	0.539	-0.562	1	0.0212766	83.1613	7357	Gypsy	LTR	1.66667
2R_22090111_22090111_mdg1	Ovary	H3K9me3	Increment	JUT-011	FBgn0034692	Upstream	1381	-2.334	0.0196	-79.726	1	0.0212766	214.747	7357	Gypsy	LTR	6.25
2R_22090111_22090111_mdg1	Ovary	H3K9me3	Increment	JUT-011	FBgn0265046	Downstream	687	-1	0.317	-79.726	1	0.0212766	214.747	7357	Gypsy	LTR	6.25
2R_22090111_22090111_mdg1	Ovary	H3K9me3	Increment	JUT-011	FBgn0034693	Downstream	1429	-1.881	0.0599	-1.074	1	0.0212766	214.747	7357	Gypsy	LTR	6.25
2R_22090675_22090675_Nomad	Gut	Bivalent	Increment	AKA-017	FBgn0034691	Downstream	4939	-0.972	0.331	-0.2	1	0.0212766	57.0108	3114	Gypsy	LTR	9.5
2R_22090675_22090675_Nomad	Gut	Bivalent	Increment	AKA-017	FBgn0034692	Upstream	1969	-0.118	0.906	-0.115	1	0.0212766	57.0108	3114	Gypsy	LTR	9.5
2R_22090675_22090675_Nomad	Gut	Bivalent	Increment	AKA-017	FBgn0265046	Downstream	85	-0.118	0.906	-0.106	1	0.0212766	57.0108	3114	Gypsy	LTR	9.5
2R_22090675_22090675_Nomad	Gut	Bivalent	Increment	AKA-017	FBgn0034693	Downstream	837	-2.562	0.0104	-0.399	1	0.0212766	57.0108	3114	Gypsy	LTR	9.5
2R_22119477_22119479_FB4	Gut	H3K27ac	Depletion	AKA-017	FBgn0243516	Intron	0	-0.496	0.62	-0.072	2	0.0425532	-27.989	2694	TcMar-Tc1	TIR	1.66667
2R_22235119_22235138_jockey	Head	H3K27ac	Increment	AKA-017	FBgn0265976	Downstream	1195	-2.247	0.0246	-79.726	3	0.0638298	25.2193	5004	Jockey	LINE	4
2R_22314583_22314583_Doc	Gut	H3K27ac	Depletion	AKA-017	FBgn0265979	Upstream	1	3.846	0.00012	1.017	1	0.0212766	-22.0687	4717	Jockey	LINE	6
2R_22314583_22314583_Doc	Ovary	Bivalent	Increment	AKA-017	FBgn0265979	Upstream	1	-1	0.317	-79.726	1	0.0212766	21.0575	4717	Jockey	LINE	1
2R_22371107_22371107_Gypsy-2_Dsim	Gut	H3K9me3	Increment	AKA-017	FBgn0034720	Upstream	40	-1.948	0.0514	-0.578	1	0.0212766	20.966	5270	Gypsy	LTR	1
2R_22371107_22371107_Gypsy-2_Dsim	Head	H3K27ac	Depletion	AKA-017	FBgn0034720	Upstream	40	0.005	0.996	0	1	0.0212766	-15.6327	5270	Gypsy	LTR	1
2R_22389299_22389299_F-element	Ovary	H3K9me3	Increment	TOM-007	FBgn0265978	Downstream	1417	1.164	0.244	3.918	1	0.0212766	36.3583	2443	Jockey	LINE	3.66667
2R_22389299_22389299_F-element	Ovary	H3K9me3	Increment	TOM-007	FBgn0034723	Intron	0	-2.155	0.0312	-0.475	1	0.0212766	36.3583	2443	Jockey	LINE	3.66667
2R_22478093_22478093_Burdock	Gut	H3K9me3	Increment	JUT-011	FBgn0266432	Upstream	1792	-2.487	0.0129	-79.726	1	0.0212766	27.125	6420	Gypsy	LTR	2.33333
2R_22478093_22478093_Burdock	Gut	H3K9me3	Increment	JUT-011	FBgn0266433	Upstream	811	-0.701	0.483	-1.108	1	0.0212766	27.125	6420	Gypsy	LTR	2.33333
2R_22478093_22478093_Burdock	Gut	H3K9me3	Increment	JUT-011	FBgn0034733	Upstream	296	1.032	0.302	0.29	1	0.0212766	27.125	6420	Gypsy	LTR	2.33333
2R_22768490_22768536_jockey	Gut	Bivalent	Depletion	MUN-016	FBgn0259145	Intron	0	-0.633	0.527	-0.319	2	0.0425532	-25.5749	346	Jockey	LINE	2.57143
2R_22768490_22768536_jockey	Ovary	Bivalent	Depletion	MUN-016	FBgn0259145	Intron	0	-5.541	3.02e-08	-2.662	2	0.0425532	-33.914	346	Jockey	LINE	6.85714
2R_22780333_22780333_mdg1	Head	H3K9me3	Depletion	MUN-016	FBgn0259145	Intron	0	-1.07	0.285	-0.145	1	0.0212766	-16.4047	7464	Gypsy	LTR	2.25
2R_22785738_22785741_Blastopia	Gut	H3K9me3	Increment	TOM-007	FBgn0259145	Intron	0	2.87	0.0041	1.299	3	0.0638298	32.188	5028	Gypsy	LTR	1
2R_22785738_22785741_Blastopia	Gut	H3K9me3	Increment	TOM-007	FBgn0061435	Downstream	798	-1	0.317	-79.726	3	0.0638298	32.188	5028	Gypsy	LTR	1
2R_22785738_22785741_Blastopia	Ovary	H3K9me3	Increment	TOM-007	FBgn0259145	Intron	0	3.531	0.000414	1.134	3	0.0638298	179.723	5028	Gypsy	LTR	5.75
2R_22790821_22790821_H	Head	H3K9me3	Increment	AKA-017	FBgn0259145	Intron	0	-3.353	0.0008	-0.495	1	0.0212766	18.2247	1512	hAT-hobo	TIR	1
2R_22790821_22790821_H	Ovary	H3K27ac	Increment	AKA-017	FBgn0259145	Intron	0	-1.04	0.298	-0.436	1	0.0212766	31.5477	1512	hAT-hobo	TIR	1
2R_22797789_22797789_P-element	Gut	H3K9me3	Increment	TOM-007	FBgn0259145	5'UTR	0	2.984	0.00284	1.462	1	0.0212766	31.5443	1152	P	TIR	1.33333
2R_22797789_22797789_P-element	Ovary	H3K9me3	Increment	TOM-007	FBgn0259145	5'UTR	0	3.531	0.000414	1.134	1	0.0212766	77.66	1152	P	TIR	3.75
2R_22836107_22836107_roo	Gut	Bivalent	Depletion	MUN-016	FBgn0034783	Upstream	1259	-4.678	2.9e-06	-5.799	1	0.0212766	-100	8735	Pao	LTR	3.5
2R_22836107_22836107_roo	Head	Bivalent	Depletion	MUN-016	FBgn0034783	Upstream	1259	-1.102	0.27	-79.726	1	0.0212766	-100	8735	Pao	LTR	2
2R_22836107_22836107_roo	Ovary	Bivalent	Depletion	MUN-016	FBgn0034783	Upstream	1259	-1.492	0.136	-79.726	1	0.0212766	-100	8735	Pao	LTR	8.66667
2R_22859611_22859634_jockey	Ovary	H3K27ac	Increment	JUT-011	FBgn0001263	Upstream	862	-1.395	0.163	-0.629	2	0.0425532	44.1063	1974	Jockey	LINE	2
2R_23022046_23022046_jockey	Ovary	H3K9me3	Increment	SLA-001	FBgn0003900	Intron	0	-1.958	0.0502	-79.726	1	0.0212766	11.042	146	Jockey	LINE	10.6667
2R_23022046_23022046_jockey	Ovary	H3K9me3	Increment	SLA-001	FBgn0261705	Intron	0	-1.991	0.0465	-79.726	1	0.0212766	11.042	146	Jockey	LINE	10.6667
2R_23044389_23044389_mdg3	Gut	H3K9me3	Increment	AKA-017	FBgn0003900	Intron	0	1.06	0.289	0.479	1	0.0212766	67.7527	5517	Gypsy	LTR	5.33333
2R_23044389_23044389_mdg3	Gut	H3K9me3	Increment	AKA-017	FBgn0261705	Upstream	1563	-2.659	0.00784	-1.73	1	0.0212766	67.7527	5517	Gypsy	LTR	5.33333
2R_23044389_23044389_mdg3	Head	H3K27ac	Increment	AKA-017	FBgn0003900	Intron	0	-0.292	0.77	-0.154	1	0.0212766	26.4067	5517	Gypsy	LTR	2
2R_23044389_23044389_mdg3	Ovary	H3K9me3	Increment	AKA-017	FBgn0003900	Intron	0	0.1	0.92	0.171	1	0.0212766	61.4055	5517	Gypsy	LTR	1.25
2R_23060022_23060022_Gypsy-24_Dya	Gut	Bivalent	Depletion	SLA-001	FBgn0265188	Downstream	1318	-0.702	0.483	-0.89	1	0.0212766	-100	5271	Gypsy	LTR	7.5
2R_23060022_23060022_Gypsy-24_Dya	Head	Bivalent	Depletion	SLA-001	FBgn0265188	Downstream	1318	0.102	0.919	0.093	1	0.0212766	-100	5271	Gypsy	LTR	8.125
2R_23060022_23060022_Gypsy-24_Dya	Head	Bivalent	Depletion	SLA-001	FBgn0265187	Upstream	4755	-1.226	0.22	-0.166	1	0.0212766	-100	5271	Gypsy	LTR	8.125
2R_23060022_23060022_Gypsy-24_Dya	Ovary	Bivalent	Depletion	SLA-001	FBgn0265188	Downstream	1318	-1	0.317	-79.726	1	0.0212766	-100	5271	Gypsy	LTR	8
2R_23060022_23060022_Gypsy-24_Dya	Ovary	Bivalent	Depletion	SLA-001	FBgn0265187	Upstream	4755	-0.86	0.39	-0.811	1	0.0212766	-100	5271	Gypsy	LTR	8
2R_23173291_23173291_roo	Gut	H3K9me3	Depletion	SLA-001	FBgn0085400	Intron	0	2.383	0.0172	0.429	1	0.0212766	-12.337	9077	Pao	LTR	1
2R_23329346_23329348_17-6	Ovary	H3K27ac	Increment	AKA-017	FBgn0050413	Downstream	198	0.837	0.402	2.709	2	0.0425532	22.8663	7488	Gypsy	LTR	5
2R_23410113_23410113_diver	Ovary	H3K9me3	Increment	TOM-007	FBgn0034859	Upstream	2791	2.447	0.0144	0.157	1	0.0212766	241.101	6132	Pao	LTR	4.5
2R_23410113_23410113_diver	Ovary	H3K9me3	Increment	TOM-007	FBgn0034860	Downstream	2231	0.187	0.852	0.181	1	0.0212766	241.101	6132	Pao	LTR	4.5
2R_23488942_23488942_jockey	Gut	Bivalent	Increment	AKA-017	FBgn0264339	Intron	0	-0.537	0.591	-0.341	1	0.0212766	43.8316	746	Jockey	LINE	7.71429
2R_23822967_23822976_Rt1b	Ovary	Bivalent	Increment	JUT-011	FBgn0034911	Intron	0	2.194	0.0283	1.805	16	0.340426	35.097	2325	R1	LINE	2.8
2R_23822967_23822976_Rt1b	Ovary	Bivalent	Increment	SLA-001	FBgn0034911	Intron	0	0.011	0.991	0.017	16	0.340426	32.223	2322	R1	LINE	3.16667
2R_23869987_23869987_P-element	Ovary	Bivalent	Increment	TOM-007	FBgn0011236	Upstream	291	2.323	0.0202	0.203	1	0.0212766	93.447	1219	P	TIR	2.5
2R_24253067_24253067_I-element	Head	H3K27ac	Increment	SLA-001	FBgn0050418	3'UTR	0	-12.579	1.37e-36	-2.262	1	0.0212766	35.0245	5366	I	LINE	1
2R_24253067_24253067_I-element	Ovary	Bivalent	Increment	SLA-001	FBgn0050418	3'UTR	0	-6.463	1.03e-10	-2.216	1	0.0212766	72.0496	5366	I	LINE	8.14286
2R_24266354_24266354_jockey	Gut	Bivalent	Increment	JUT-011	FBgn0034997	Downstream	1150	-2.099	0.0358	-0.312	1	0.0212766	71.9825	5517	Jockey	LINE	3
2R_24266354_24266354_jockey	Gut	Bivalent	Increment	JUT-011	FBgn0034998	Downstream	1033	-2.141	0.0323	-79.726	1	0.0212766	71.9825	5517	Jockey	LINE	3
2R_24293470_24293544_jockey	Gut	H3K9me3	Increment	TOM-007	FBgn0034999	Upstream	581	0.807	0.42	0.188	3	0.0638298	81.368	282	Jockey	LINE	1.66667
2R_24293470_24293544_jockey	Gut	H3K9me3	Increment	TOM-007	FBgn0263546	Upstream	715	-4.706	2.53e-06	-3.417	3	0.0638298	81.368	282	Jockey	LINE	1.66667
2R_24388810_24388936_jockey	Gut	H3K27ac	Increment	JUT-011	FBgn0000037	Upstream	28	-0.781	0.435	-0.361	3	0.0638298	66.5613	5002	Jockey	LINE	3.25
2R_24388810_24388936_jockey	Ovary	Bivalent	Increment	JUT-011	FBgn0000037	Upstream	28	0.044	0.965	0.034	3	0.0638298	156.518	5002	Jockey	LINE	9.57143
2R_24388810_24388936_jockey	Ovary	Bivalent	Increment	JUT-011	FBgn0266048	Upstream	1995	0.479	0.632	1.014	3	0.0638298	156.518	5002	Jockey	LINE	9.57143
2R_24388810_24388936_jockey	Ovary	Bivalent	Increment	JUT-011	FBgn0035001	Downstream	3347	6.541	6.1e-11	0.315	3	0.0638298	156.518	5002	Jockey	LINE	9.57143
2R_24472530_24472530_blood	Gut	H3K27ac	Increment	MUN-016	FBgn0035010	Intron	0	0.472	0.637	0.307	1	0.0212766	71.027	7418	Gypsy	LTR	3.33333
2R_24472530_24472530_blood	Head	H3K27ac	Increment	MUN-016	FBgn0035007	Upstream	184	2.517	0.0118	1.298	1	0.0212766	25.506	7418	Gypsy	LTR	2.25
2R_24472530_24472530_blood	Head	H3K27ac	Increment	MUN-016	FBgn0035008	Upstream	1768	0.319	0.749	0.097	1	0.0212766	25.506	7418	Gypsy	LTR	2.25
2R_24472530_24472530_blood	Head	H3K27ac	Increment	MUN-016	FBgn0035010	Intron	0	-2.59	0.0096	-0.263	1	0.0212766	25.506	7418	Gypsy	LTR	2.25
2R_24554696_24554696_297	Gut	H3K9me3	Increment	TOM-007	FBgn0035021	5'UTR	0	-1.027	0.304	-0.124	1	0.0212766	59.5252	5736	Gypsy	LTR	2.25
2R_24554696_24554696_297	Gut	H3K9me3	Increment	TOM-007	FBgn0035023	Intron	0	-1.849	0.0644	-0.588	1	0.0212766	59.5252	5736	Gypsy	LTR	2.25
2R_24554696_24554696_297	Ovary	H3K9me3	Increment	TOM-007	FBgn0035021	5'UTR	0	0.725	0.469	0.041	1	0.0212766	224.881	5736	Gypsy	LTR	4.25
2R_24554696_24554696_297	Ovary	H3K9me3	Increment	TOM-007	FBgn0035023	Intron	0	-2.456	0.014	-0.479	1	0.0212766	224.881	5736	Gypsy	LTR	4.25
2R_24554741_24554741_Tirant	Ovary	Bivalent	Increment	AKA-017	FBgn0035021	5'UTR	0	-1.751	0.0799	-0.074	1	0.0212766	85.2723	4770	Gypsy	LTR	1
2R_24554741_24554741_Tirant	Ovary	Bivalent	Increment	AKA-017	FBgn0035023	Intron	0	4.171	3.03e-05	0.815	1	0.0212766	85.2723	4770	Gypsy	LTR	1
2R_24686229_24686229_3S18	Ovary	H3K9me3	Increment	AKA-017	FBgn0035049	Intron	0	-2.986	0.00283	-0.61	1	0.0212766	273.368	2745	Pao	LTR	5.66667
2R_24694417_24694419_P-element	Gut	H3K9me3	Increment	JUT-011	FBgn0035050	Upstream	37	9.83	4.18e-23	4.449	2	0.0425532	26.0383	1149	P	TIR	1
2R_24694417_24694419_P-element	Gut	H3K9me3	Increment	JUT-011	FBgn0053988	Downstream	967	-2.796	0.00518	-1.612	2	0.0425532	26.0383	1149	P	TIR	1
2R_24694417_24694419_P-element	Ovary	H3K9me3	Increment	JUT-011	FBgn0035050	Upstream	37	0.837	0.403	2.703	2	0.0425532	43.3312	1149	P	TIR	3.75
2R_24694417_24694419_P-element	Ovary	H3K9me3	Increment	JUT-011	FBgn0053988	Downstream	967	0.758	0.448	0.724	2	0.0425532	43.3312	1149	P	TIR	3.75
2R_6554691_6554691_HMS-Beagle	Gut	H3K9me3	Increment	JUT-011	FBgn0086655	Intron	0	-0.262	0.793	-0.065	1	0.0212766	25.625	270	Gypsy	LTR	3
2R_6663277_6663277_P-element	Ovary	H3K9me3	Increment	TOM-007	FBgn0284249	Intron	0	-1.098	0.272	-0.051	1	0.0212766	235.843	1151	P	TIR	1
2R_6663277_6663277_P-element	Ovary	H3K9me3	Increment	TOM-007	FBgn0266621	Downstream	124	-2.136	0.0327	-0.658	1	0.0212766	235.843	1151	P	TIR	1
2R_6872100_6872100_P-element	Ovary	H3K9me3	Depletion	AKA-017	FBgn0265935	Intron	0	-3.99	6.61e-05	-0.163	1	0.0212766	-29.678	1151	P	TIR	1
2R_6872100_6872100_P-element	Ovary	H3K9me3	Depletion	AKA-017	FBgn0033110	Downstream	898	1.004	0.315	0.652	1	0.0212766	-29.678	1151	P	TIR	1
2R_6892328_6892328_mdg3	Ovary	H3K9me3	Increment	MUN-016	FBgn0050158	Upstream	2	0.861	0.389	2.923	1	0.0212766	89.8635	5518	Gypsy	LTR	2
2R_6918822_6918822_jockey	Gut	H3K27ac	Increment	TOM-007	FBgn0050158	Intron	0	-1.705	0.0883	-1.307	1	0.0212766	35.8282	1803	Jockey	LINE	2
2R_6969221_6969221_FB4	Gut	H3K9me3	Increment	TOM-007	FBgn0053558	Intron	0	0.195	0.845	0.045	1	0.0212766	41.9053	1597	TcMar-Tc1	TIR	2
2R_6969221_6969221_FB4	Gut	H3K9me3	Increment	TOM-007	FBgn0066292	Intron	0	1.108	0.268	0.491	1	0.0212766	41.9053	1597	TcMar-Tc1	TIR	2
2R_6969221_6969221_FB4	Ovary	H3K9me3	Increment	TOM-007	FBgn0053558	Intron	0	0.053	0.957	0.005	1	0.0212766	54.152	1597	TcMar-Tc1	TIR	3.75
2R_6969221_6969221_FB4	Ovary	H3K9me3	Increment	TOM-007	FBgn0066292	Intron	0	-2.892	0.00383	-0.775	1	0.0212766	54.152	1597	TcMar-Tc1	TIR	3.75
2R_6984363_6984370_HMS-Beagle2	Head	Bivalent	Increment	MUN-016	FBgn0050156	5'UTR	0	-4.091	4.29e-05	-0.767	3	0.0638298	27.8836	7404	Gypsy	LTR	1.5
2R_6984363_6984370_HMS-Beagle2	Head	Bivalent	Increment	MUN-016	FBgn0022960	Intron	0	-1.741	0.0818	-0.105	3	0.0638298	27.8836	7404	Gypsy	LTR	1.5
2R_6984363_6984370_HMS-Beagle2	Ovary	H3K9me3	Increment	MUN-016	FBgn0050156	5'UTR	0	-5.758	8.54e-09	-1.306	3	0.0638298	205.078	7404	Gypsy	LTR	2.75
2R_6984363_6984370_HMS-Beagle2	Ovary	H3K9me3	Increment	MUN-016	FBgn0033122	Upstream	1682	1.183	0.237	0.096	3	0.0638298	205.078	7404	Gypsy	LTR	2.75
2R_6984363_6984370_HMS-Beagle2	Ovary	H3K9me3	Increment	MUN-016	FBgn0022960	Intron	0	0.417	0.677	0.042	3	0.0638298	205.078	7404	Gypsy	LTR	2.75
2R_7103767_7103767_3S18	Ovary	H3K9me3	Increment	JUT-011	FBgn0263934	Intron	0	-1.445	0.149	-0.857	1	0.0212766	344.565	6135	Pao	LTR	10.25
2R_7363908_7363908_I-element	Gut	H3K27ac	Increment	TOM-007	FBgn0033159	CDS	0	0.523	0.601	0.27	1	0.0212766	15.5627	3569	I	LINE	1
2R_7380285_7380285_roo	Gut	H3K9me3	Increment	AKA-017	FBgn0033159	5'UTR	0	-3.381	0.000722	-0.757	1	0.0212766	14.2453	17756	Pao	LTR	1
2R_7547614_7547614_roo	Gut	H3K27ac	Depletion	MUN-016	FBgn0033192	Intron	0	2.779	0.00546	1.166	1	0.0212766	-16.459	8703	Pao	LTR	2.66667
2R_7547614_7547614_roo	Ovary	H3K27ac	Depletion	MUN-016	FBgn0033192	Intron	0	0.024	0.981	0.008	1	0.0212766	-22.6107	8703	Pao	LTR	5.25
2R_7551865_7551865_jockey	Gut	Bivalent	Increment	JUT-011	FBgn0033192	Intron	0	0.031	0.975	0.008	1	0.0212766	75.6316	5006	Jockey	LINE	3.57143
2R_7551865_7551865_jockey	Head	H3K27ac	Depletion	JUT-011	FBgn0033192	Intron	0	-0.797	0.425	-0.092	1	0.0212766	-12.262	5006	Jockey	LINE	1
2R_7551865_7551865_jockey	Ovary	H3K9me3	Increment	JUT-011	FBgn0033192	Intron	0	0.57	0.569	0.098	1	0.0212766	197.174	5006	Jockey	LINE	10
2R_7596098_7596100_S-element	Gut	H3K27ac	Increment	AKA-017	FBgn0261385	Downstream	857	0.418	0.676	0.118	3	0.0638298	27.6152	1740	TcMar-Tc1	TIR	4.25
2R_7596098_7596100_S-element	Gut	H3K27ac	Increment	AKA-017	FBgn0033196	3'UTR	0	-1.914	0.0556	-0.539	3	0.0638298	27.6152	1740	TcMar-Tc1	TIR	4.25
2R_7784798_7784798_Doc	Ovary	H3K9me3	Increment	MUN-016	FBgn0000337	Upstream	1	2.294	0.0218	4.381	1	0.0212766	105.366	4716	Jockey	LINE	1.75
2R_7784798_7784798_Doc	Ovary	H3K9me3	Increment	MUN-016	FBgn0266577	Downstream	1	-4.12	3.79e-05	-1.302	1	0.0212766	105.366	4716	Jockey	LINE	1.75
2R_7999982_7999982_roo	Gut	Bivalent	Increment	AKA-017	FBgn0033249	Downstream	507	0.449	0.653	0.24	1	0.0212766	39.6874	7934	Pao	LTR	5.71429
2R_7999982_7999982_roo	Gut	Bivalent	Increment	AKA-017	FBgn0027788	Upstream	1701	-1.915	0.0555	-1.177	1	0.0212766	39.6874	7934	Pao	LTR	5.71429
2R_8019964_8019966_Micropia.t1	Ovary	H3K9me3	Increment	MUN-016	FBgn0266805	5'UTR	0	4.322	1.54e-05	2.585	1	0.0212766	38.9158	5379	Gypsy	LTR	2
2R_8145213_8145213_297	Gut	H3K9me3	Increment	TOM-007	FBgn0263593	Intron	0	-1.761	0.0782	-0.397	1	0.0212766	29.971	5275	Gypsy	LTR	3.33333
2R_8145213_8145213_297	Ovary	H3K9me3	Increment	TOM-007	FBgn0263593	Intron	0	-4.929	8.27e-07	-0.349	1	0.0212766	235.137	5275	Gypsy	LTR	4.75
2R_8145213_8145213_297	Ovary	H3K9me3	Increment	TOM-007	FBgn0010504	Downstream	1703	2.624	0.0087	0.161	1	0.0212766	235.137	5275	Gypsy	LTR	4.75
2R_8146020_8146020_P-element	Head	H3K27ac	Increment	JUT-011	FBgn0010504	Downstream	905	2.172	0.0299	0.208	1	0.0212766	8.47333	1085	P	TIR	1
2R_8146020_8146020_P-element	Head	H3K27ac	Increment	JUT-011	FBgn0263593	Intron	0	2.806	0.00501	0.158	1	0.0212766	8.47333	1085	P	TIR	1
2R_8156574_8156574_P-element	Head	H3K9me3	Increment	AKA-017	FBgn0010504	5'UTR	0	-2.859	0.00425	-0.317	1	0.0212766	21.237	1149	P	TIR	1
2R_8156574_8156574_P-element	Head	H3K9me3	Increment	AKA-017	FBgn0264877	Upstream	588	-1.317	0.188	-0.968	1	0.0212766	21.237	1149	P	TIR	1
2R_8156574_8156574_P-element	Head	H3K9me3	Increment	AKA-017	FBgn0263593	5'UTR	0	-1.259	0.208	-0.123	1	0.0212766	21.237	1149	P	TIR	1
2R_8179703_8179705_FB4.t1	Gut	H3K9me3	Increment	TOM-007	FBgn0053087	Intron	0	-0.689	0.491	-0.176	1	0.0212766	47.8873	2364	TcMar-Tc1	TIR	1.75
2R_8179703_8179705_FB4.t1	Head	H3K27ac	Increment	TOM-007	FBgn0053087	Intron	0	0.589	0.556	0.121	1	0.0212766	21.5865	2364	TcMar-Tc1	TIR	3
2R_8179703_8179705_FB4.t1	Ovary	H3K9me3	Increment	TOM-007	FBgn0053087	Intron	0	0.384	0.701	0.055	1	0.0212766	42.0833	2364	TcMar-Tc1	TIR	4
2R_8186824_8186854_FB4	Gut	H3K27ac	Depletion	MUN-016	FBgn0053087	Intron	0	2.96	0.00308	0.864	2	0.0425532	-20.465	1940	TcMar-Tc1	TIR	1
2R_8186824_8186854_FB4	Ovary	H3K9me3	Depletion	MUN-016	FBgn0053087	Intron	0	-1.22	0.222	-0.211	2	0.0425532	-34.9672	1940	TcMar-Tc1	TIR	1
2R_8194146_8194146_mdg1	Gut	H3K9me3	Increment	TOM-007	FBgn0053087	Intron	0	-0.806	0.42	-0.237	1	0.0212766	22.583	7421	Gypsy	LTR	1.66667
2R_8194146_8194146_mdg1	Head	H3K27ac	Increment	TOM-007	FBgn0053087	Intron	0	3.257	0.00112	0.488	1	0.0212766	17.9167	7421	Gypsy	LTR	4
2R_8346629_8346629_roo	Gut	H3K9me3	Increment	TOM-007	FBgn0261588	Intron	0	-2.657	0.00788	-1.017	1	0.0212766	42.693	8085	Pao	LTR	4
2R_8565134_8565134_FB4	Ovary	H3K27ac	Depletion	MUN-016	FBgn0033302	Downstream	2	-2.805	0.00503	-2.807	1	0.0212766	-29.6673	2650	TcMar-Tc1	TIR	1.33333
2R_8572286_8572286_pogo	Gut	H3K27ac	Depletion	MUN-016	FBgn0033304	Downstream	144	-1.39	0.165	-0.18	1	0.0212766	-23.7377	1454	TcMar-Pogo	TIR	2
2R_8572286_8572286_pogo	Gut	H3K27ac	Depletion	MUN-016	FBgn0259226	Downstream	1085	0.575	0.565	0.342	1	0.0212766	-23.7377	1454	TcMar-Pogo	TIR	2
2R_8657164_8657164_Tirant	Gut	H3K9me3	Increment	TOM-007	FBgn0003892	Intron	0	-0.097	0.923	-0.058	1	0.0212766	27.763	5211	Gypsy	LTR	1.25
2R_8862096_8862098_pogo	Ovary	H3K9me3	Increment	AKA-017	FBgn0011286	Intron	0	3.427	0.000611	0.52	2	0.0425532	41.357	186	TcMar-Pogo	TIR	8
2R_9072913_9072916_Burdock	Head	H3K9me3	Depletion	AKA-017	FBgn0011746	Intron	0	-1.205	0.228	-0.077	3	0.0638298	-9.86367	279	Gypsy	LTR	1.33333
2R_9072913_9072916_Burdock	Ovary	H3K9me3	Depletion	AKA-017	FBgn0011746	Intron	0	0.537	0.591	0.104	3	0.0638298	-14.941	279	Gypsy	LTR	4
2R_9092012_9092014_Doc6	Ovary	H3K9me3	Increment	MUN-016	FBgn0033373	Upstream	3	-19.094	1.4e-81	-0.856	2	0.0425532	133.204	4242	Jockey	LINE	1.5
2R_9092012_9092014_Doc6	Ovary	H3K9me3	Increment	MUN-016	FBgn0033374	Downstream	497	0.111	0.912	0.009	2	0.0425532	133.204	4242	Jockey	LINE	1.5
2R_9124397_9124397_Nomad	Gut	H3K27ac	Depletion	JUT-011	FBgn0027561	3'UTR	0	-10.858	9.15e-28	-0.851	1	0.0212766	-20.8893	2760	Gypsy	LTR	1
2R_9124397_9124397_Nomad	Head	H3K27ac	Depletion	JUT-011	FBgn0027561	3'UTR	0	-1.984	0.0473	-0.169	1	0.0212766	-18.1315	2760	Gypsy	LTR	1.75
2R_9124397_9124397_Nomad	Ovary	Bivalent	Increment	JUT-011	FBgn0027561	3'UTR	0	-11.181	2.54e-29	-0.541	1	0.0212766	116.486	2760	Gypsy	LTR	3.71429
2R_9327087_9327089_mdg3	Ovary	H3K9me3	Increment	JUT-011	FBgn0033403	Intron	0	-2.69	0.00715	-1.949	3	0.0638298	119.437	4213	Gypsy	LTR	8.5
2R_9327087_9327089_mdg3	Ovary	H3K9me3	Increment	JUT-011	FBgn0033405	Intron	0	-1.095	0.273	-1.59	3	0.0638298	119.437	4213	Gypsy	LTR	8.5
2R_9334678_9334678_roo	Ovary	H3K27ac	Depletion	MUN-016	FBgn0033403	Intron	0	-1.754	0.0795	-1.447	1	0.0212766	-25.7243	9106	Pao	LTR	3.33333
2R_9334678_9334678_roo	Ovary	H3K27ac	Depletion	MUN-016	FBgn0033405	Intron	0	-1.668	0.0953	-3.642	1	0.0212766	-25.7243	9106	Pao	LTR	3.33333
2R_9390917_9390921_Nomad	Gut	H3K9me3	Increment	JUT-011	FBgn0010549	5'UTR	0	-6.152	7.63e-10	-6.107	2	0.0425532	44.1583	7509	Gypsy	LTR	1.5
2R_9428918_9428918_F-element	Ovary	H3K9me3	Increment	TOM-007	FBgn0017558	Intron	0	0.893	0.372	0.065	1	0.0212766	242.717	4693	Jockey	LINE	4.33333
2R_9540393_9540393_P-element	Head	H3K27ac	Depletion	SLA-001	FBgn0259246	3'UTR	0	0.232	0.817	0.104	1	0.0212766	-35.257	854	P	TIR	3
2R_9540393_9540393_P-element	Ovary	H3K27ac	Depletion	SLA-001	FBgn0259246	3'UTR	0	-2.082	0.0373	-3.263	1	0.0212766	-28.2393	854	P	TIR	2
2R_9605865_9605865_Doc	Gut	H3K27ac	Depletion	AKA-017	FBgn0265312	Upstream	10	-1.73	0.0836	-2.422	1	0.0212766	-18.9163	4723	Jockey	LINE	3
2R_9605865_9605865_Doc	Gut	H3K27ac	Depletion	AKA-017	FBgn0033434	Downstream	256	2.678	0.00741	0.655	1	0.0212766	-18.9163	4723	Jockey	LINE	3
2R_9605865_9605865_Doc	Gut	H3K27ac	Depletion	AKA-017	FBgn0050000	Upstream	115	-1.363	0.173	-0.125	1	0.0212766	-18.9163	4723	Jockey	LINE	3
2R_9605865_9605865_Doc	Head	H3K9me3	Increment	AKA-017	FBgn0265312	Upstream	10	-2.894	0.00381	-79.726	1	0.0212766	11.0417	4723	Jockey	LINE	1
2R_9605865_9605865_Doc	Head	H3K9me3	Increment	AKA-017	FBgn0033434	Downstream	256	-1.541	0.123	-0.159	1	0.0212766	11.0417	4723	Jockey	LINE	1
2R_9605865_9605865_Doc	Head	H3K9me3	Increment	AKA-017	FBgn0050000	Upstream	115	-1.523	0.128	-0.188	1	0.0212766	11.0417	4723	Jockey	LINE	1
2R_9684233_9684235_pogo	Head	H3K9me3	Increment	JUT-011	FBgn0033438	Upstream	378	1.003	0.316	0.101	2	0.0425532	39.7373	186	TcMar-Pogo	TIR	1.33333
2R_9709355_9709355_I-element	Ovary	H3K9me3	Increment	TOM-007	FBgn0033439	Downstream	1780	-0.488	0.625	-0.392	1	0.0212766	189.461	5374	I	LINE	4.75
2R_9709355_9709355_I-element	Ovary	H3K9me3	Increment	TOM-007	FBgn0033440	Downstream	638	-0.551	0.582	-0.509	1	0.0212766	189.461	5374	I	LINE	4.75
2R_9709355_9709355_I-element	Ovary	H3K9me3	Increment	TOM-007	FBgn0265338	Downstream	2	2.286	0.0223	0.776	1	0.0212766	189.461	5374	I	LINE	4.75
2R_9720838_9720838_diver	Gut	Bivalent	Increment	TOM-007	FBgn0259678	Intron	0	-1.103	0.27	-0.327	1	0.0212766	22.9342	3822	Pao	LTR	1.5
2R_9720838_9720838_diver	Ovary	H3K9me3	Increment	TOM-007	FBgn0259678	Intron	0	31.349	5.04e-216	2.14	1	0.0212766	119.002	3822	Pao	LTR	3
2R_9735181_9735181_mdg1	Head	H3K9me3	Depletion	SLA-001	FBgn0259678	Intron	0	0.832	0.406	0.12	1	0.0212766	-35.4243	7463	Gypsy	LTR	1.33333
2R_9735181_9735181_mdg1	Ovary	H3K9me3	Depletion	SLA-001	FBgn0259678	Intron	0	-1.972	0.0486	-0.959	1	0.0212766	-35.8357	7463	Gypsy	LTR	1.66667
2R_9768187_9768187_17-6	Gut	H3K27ac	Increment	AKA-017	FBgn0265103	Downstream	671	5.521	3.37e-08	2.67	1	0.0212766	29.9932	7507	Gypsy	LTR	6.5
2R_9768187_9768187_17-6	Gut	H3K27ac	Increment	AKA-017	FBgn0005614	Downstream	2670	-1.017	0.309	-0.256	1	0.0212766	29.9932	7507	Gypsy	LTR	6.5
2R_9768187_9768187_17-6	Gut	H3K27ac	Increment	AKA-017	FBgn0027589	3'UTR	0	-0.905	0.366	-0.682	1	0.0212766	29.9932	7507	Gypsy	LTR	6.5
2R_9816818_9816818_roo	Gut	H3K9me3	Increment	TOM-007	FBgn0040092	Downstream	227	-6.389	1.67e-10	-1.751	1	0.0212766	53.5317	9107	Pao	LTR	7.66667
2R_9816818_9816818_roo	Gut	H3K9me3	Increment	TOM-007	FBgn0040093	Upstream	492	-0.181	0.856	-0.129	1	0.0212766	53.5317	9107	Pao	LTR	7.66667
2R_9816818_9816818_roo	Gut	H3K9me3	Increment	TOM-007	FBgn0054033	Upstream	3777	-1.322	0.186	-79.726	1	0.0212766	53.5317	9107	Pao	LTR	7.66667
2R_9816818_9816818_roo	Gut	H3K9me3	Increment	TOM-007	FBgn0050001	Downstream	4382	1.378	0.168	0.703	1	0.0212766	53.5317	9107	Pao	LTR	7.66667
2R_9816818_9816818_roo	Gut	H3K9me3	Increment	TOM-007	FBgn0033446	5'UTR	0	-1.192	0.233	-0.71	1	0.0212766	53.5317	9107	Pao	LTR	7.66667
2R_9854081_9854092_pogo	Gut	H3K9me3	Increment	AKA-017	FBgn0027580	Intron	0	0.588	0.556	0.123	5	0.106383	31.5733	1482	TcMar-Pogo	TIR	2.66667
2R_9854081_9854092_pogo	Gut	H3K9me3	Increment	JUT-011	FBgn0027580	Intron	0	-4.3	1.7e-05	-1.023	5	0.106383	34.2263	1482	TcMar-Pogo	TIR	3
2R_9931298_9931298_Copia	Gut	H3K9me3	Increment	JUT-011	FBgn0011656	Intron	0	-1.068	0.285	-0.187	1	0.0212766	56.7302	5147	Copia	LTR	1.75
2R_9931298_9931298_Copia	Ovary	H3K9me3	Increment	JUT-011	FBgn0011656	Intron	0	-3.069	0.00215	-0.304	1	0.0212766	121.593	5147	Copia	LTR	7.5
2R_9950738_9950743_S-element	Gut	Bivalent	Increment	JUT-011	FBgn0011656	Intron	0	-1.068	0.285	-0.187	15	0.319149	44.6156	1744	TcMar-Tc1	TIR	2
2R_9950738_9950743_S-element	Ovary	H3K9me3	Increment	JUT-011	FBgn0011656	Intron	0	-3.069	0.00215	-0.304	15	0.319149	131.829	1744	TcMar-Tc1	TIR	6.5
3L_10018606_10018614_roo	Gut	H3K9me3	Increment	MUN-016	FBgn0040823	Intron	0	-2.415	0.0158	-1.578	3	0.0638298	35.1615	9083	Pao	LTR	2.25
3L_10018606_10018614_roo	Head	H3K9me3	Depletion	MUN-016	FBgn0040823	Intron	0	-0.432	0.666	-0.04	3	0.0638298	-18.127	9083	Pao	LTR	1.66667
3L_10018606_10018614_roo	Ovary	H3K9me3	Depletion	MUN-016	FBgn0040823	Intron	0	-5.306	1.12e-07	-3.732	3	0.0638298	-25.7473	9083	Pao	LTR	2.25
3L_10038068_10038068_ZAM	Head	H3K9me3	Increment	JUT-011	FBgn0040823	Intron	0	-0.769	0.442	-0.123	1	0.0212766	20.461	8749	Gypsy	LTR	1.66667
3L_10153447_10153449_pogo	Gut	H3K9me3	Increment	AKA-017	FBgn0036070	Downstream	465	1.992	0.0464	1.517	2	0.0425532	22.5067	186	TcMar-Pogo	TIR	3
3L_10153447_10153449_pogo	Gut	H3K9me3	Increment	AKA-017	FBgn0052057	Intron	0	-1.15	0.25	-0.507	2	0.0425532	22.5067	186	TcMar-Pogo	TIR	3
3L_10246043_10246043_Blastopia	Ovary	H3K9me3	Increment	TOM-007	FBgn0265732	Upstream	982	-1	0.317	-79.726	1	0.0212766	78.0925	5028	Gypsy	LTR	1.25
3L_10293145_10293145_I-element	Head	H3K9me3	Increment	JUT-011	FBgn0267665	Intron	0	1.72	0.0853	0.346	1	0.0212766	20.9487	135	I	LINE	1.33333
3L_10429600_10429600_F-element	Head	H3K9me3	Increment	JUT-011	FBgn0036083	Downstream	78	-0.91	0.363	-0.702	1	0.0212766	24.0775	4479	Jockey	LINE	2.5
3L_10429600_10429600_F-element	Ovary	Bivalent	Increment	JUT-011	FBgn0036083	Downstream	78	-1	0.317	-79.726	1	0.0212766	58.0279	4479	Jockey	LINE	2.14286
3L_1045966_1045966_H	Gut	H3K27ac	Increment	JUT-011	FBgn0004870	Intron	0	2.424	0.0153	0.277	1	0.0212766	47.0457	1693	hAT-hobo	TIR	5
3L_1045966_1045966_H	Ovary	H3K27ac	Increment	JUT-011	FBgn0004870	Intron	0	-0.194	0.846	-0.025	1	0.0212766	37.4008	1693	hAT-hobo	TIR	5.25
3L_10481669_10481669_blood	Gut	H3K27ac	Increment	TOM-007	FBgn0052062	Upstream	2	-0.447	0.655	-0.138	1	0.0212766	48.5627	7424	Gypsy	LTR	1.33333
3L_10481669_10481669_blood	Head	H3K27ac	Increment	TOM-007	FBgn0052062	Upstream	2	-0.687	0.492	-0.216	1	0.0212766	28.8863	7424	Gypsy	LTR	2.33333
3L_10481669_10481669_blood	Ovary	H3K9me3	Increment	TOM-007	FBgn0052062	Upstream	2	-1.902	0.0572	-0.172	1	0.0212766	197.866	7424	Gypsy	LTR	6.75
3L_10882687_10882687_pogo	Ovary	H3K9me3	Increment	TOM-007	FBgn0036106	Upstream	303	4.458	8.28e-06	0.976	1	0.0212766	48.0797	186	TcMar-Pogo	TIR	1.66667
3L_10882687_10882687_pogo	Ovary	H3K9me3	Increment	TOM-007	FBgn0036107	Upstream	202	-1.629	0.103	-0.132	1	0.0212766	48.0797	186	TcMar-Pogo	TIR	1.66667
3L_11185394_11185394_H	Ovary	Bivalent	Increment	TOM-007	FBgn0036144	Intron	0	1.457	0.145	0.108	1	0.0212766	48.547	2960	hAT-hobo	TIR	1.66667
3L_11215144_11215144_P-element	Gut	Bivalent	Increment	TOM-007	FBgn0261553	5'UTR	0	-3.043	0.00234	-0.735	1	0.0212766	70.4112	1360	P	TIR	1.66667
3L_11215144_11215144_P-element	Ovary	H3K9me3	Increment	TOM-007	FBgn0261553	5'UTR	0	-1.921	0.0547	-0.21	1	0.0212766	252.767	1360	P	TIR	2.66667
3L_11447535_11447535_I-element	Gut	H3K27ac	Depletion	AKA-017	FBgn0036159	Downstream	958	-1.422	0.155	-79.726	1	0.0212766	-24.3175	5374	I	LINE	1.25
3L_11447535_11447535_I-element	Head	H3K9me3	Increment	AKA-017	FBgn0036159	Downstream	958	0.616	0.538	1.451	1	0.0212766	41.9877	5374	I	LINE	1
3L_11557074_11557074_Burdock	Ovary	H3K9me3	Increment	MUN-016	FBgn0259481	Intron	0	-1.354	0.176	-0.066	1	0.0212766	146.355	2380	Gypsy	LTR	4
3L_11600123_11600123_Doc	Gut	Bivalent	Depletion	SLA-001	FBgn0036178	Upstream	62	-1	0.317	-79.726	1	0.0212766	-100	2775	Jockey	LINE	10.75
3L_11600123_11600123_Doc	Head	Bivalent	Depletion	SLA-001	FBgn0266991	Upstream	7513	-2.789	0.00529	-79.726	1	0.0212766	-99.1725	2775	Jockey	LINE	10.875
3L_11600123_11600123_Doc	Head	Bivalent	Depletion	SLA-001	FBgn0267232	Upstream	7506	0.606	0.544	0.215	1	0.0212766	-99.1725	2775	Jockey	LINE	10.875
3L_11600123_11600123_Doc	Head	Bivalent	Depletion	SLA-001	FBgn0266992	Upstream	6437	2.048	0.0406	0.531	1	0.0212766	-99.1725	2775	Jockey	LINE	10.875
3L_11600123_11600123_Doc	Head	Bivalent	Depletion	SLA-001	FBgn0267231	Upstream	6440	-2.559	0.0105	-79.726	1	0.0212766	-99.1725	2775	Jockey	LINE	10.875
3L_11600123_11600123_Doc	Head	Bivalent	Depletion	SLA-001	FBgn0286914	Downstream	1311	1.106	0.269	0.97	1	0.0212766	-99.1725	2775	Jockey	LINE	10.875
3L_11600123_11600123_Doc	Head	Bivalent	Depletion	SLA-001	FBgn0036178	Upstream	62	1.847	0.0648	0.592	1	0.0212766	-99.1725	2775	Jockey	LINE	10.875
3L_11600123_11600123_Doc	Ovary	Bivalent	Depletion	SLA-001	FBgn0267232	Upstream	7506	-1	0.317	-79.726	1	0.0212766	-99.442	2775	Jockey	LINE	10.25
3L_11600123_11600123_Doc	Ovary	Bivalent	Depletion	SLA-001	FBgn0286914	Downstream	1311	-1.483	0.138	-79.726	1	0.0212766	-99.442	2775	Jockey	LINE	10.25
3L_11664610_11664610_Transpac	Head	H3K27ac	Increment	TOM-007	FBgn0052085	Intron	0	1.257	0.209	0.105	1	0.0212766	18.6763	5257	Gypsy	LTR	4.33333
3L_11664610_11664610_Transpac	Ovary	Bivalent	Increment	TOM-007	FBgn0052085	Intron	0	-0.323	0.747	-0.102	1	0.0212766	35.572	5257	Gypsy	LTR	2
3L_11743317_11743317_roo	Gut	Bivalent	Increment	AKA-017	FBgn0036202	Intron	0	-2.527	0.0115	-1.145	1	0.0212766	25.3288	8292	Pao	LTR	3.33333
3L_11819174_11819184_17-6	Ovary	H3K9me3	Depletion	MUN-016	FBgn0036211	Intron	0	-4.798	1.6e-06	-0.261	6	0.12766	-37.212	513	Gypsy	LTR	2
3L_11819665_11819665_Gypsy-2_Dsim	Ovary	H3K9me3	Increment	AKA-017	FBgn0036211	Intron	0	6.268	3.65e-10	0.377	1	0.0212766	258.973	349	Gypsy	LTR	2.5
3L_11819665_11819665_Gypsy-2_Dsim	Ovary	H3K9me3	Increment	AKA-017	FBgn0036212	Downstream	676	2.948	0.0032	0.242	1	0.0212766	258.973	349	Gypsy	LTR	2.5
3L_11914475_11914475_H	Ovary	H3K27ac	Increment	JUT-011	FBgn0266100	Intron	0	-1.659	0.0971	-79.726	1	0.0212766	67.7673	1516	hAT-hobo	TIR	1
3L_11939924_11939926_Transpac	Gut	H3K27ac	Increment	TOM-007	FBgn0266100	Upstream	1055	-2.704	0.00685	-2.008	2	0.0425532	20.5583	5253	Gypsy	LTR	2
3L_1199611_1199611_roo	Gut	H3K9me3	Increment	MUN-016	FBgn0040281	Downstream	288	0.008	0.993	0.004	1	0.0212766	67.0535	9072	Pao	LTR	1
3L_12008832_12008832_Copia	Gut	H3K27ac	Increment	MUN-016	FBgn0036240	Downstream	780	0.479	0.632	0.083	1	0.0212766	35.6847	5159	Copia	LTR	1.33333
3L_12008832_12008832_Copia	Gut	H3K27ac	Increment	MUN-016	FBgn0041096	Downstream	1	-0.779	0.436	-0.127	1	0.0212766	35.6847	5159	Copia	LTR	1.33333
3L_12008832_12008832_Copia	Ovary	H3K9me3	Increment	MUN-016	FBgn0036240	Downstream	780	-2.477	0.0132	-0.177	1	0.0212766	99.126	5159	Copia	LTR	1.25
3L_12008832_12008832_Copia	Ovary	H3K9me3	Increment	MUN-016	FBgn0041096	Downstream	1	-0.58	0.562	-0.075	1	0.0212766	99.126	5159	Copia	LTR	1.25
3L_12033245_12033245_F-element	Head	H3K9me3	Increment	JUT-011	FBgn0264725	Downstream	268	-2.126	0.0335	-79.726	1	0.0212766	27.64	4685	Jockey	LINE	1.5
3L_12033245_12033245_F-element	Head	H3K9me3	Increment	JUT-011	FBgn0041096	Intron	0	-2.071	0.0383	-0.22	1	0.0212766	27.64	4685	Jockey	LINE	1.5
3L_12033245_12033245_F-element	Ovary	H3K9me3	Increment	JUT-011	FBgn0264725	Downstream	268	1.508	0.131	2.39	1	0.0212766	90.725	4685	Jockey	LINE	5.25
3L_12033245_12033245_F-element	Ovary	H3K9me3	Increment	JUT-011	FBgn0041096	Intron	0	7.198	6.09e-13	0.591	1	0.0212766	90.725	4685	Jockey	LINE	5.25
3L_12178761_12178763_Micropia.t1	Gut	Bivalent	Depletion	SLA-001	FBgn0036262	Upstream	6198	-3.028	0.00246	-1.319	1	0.0212766	-100	5322	Gypsy	LTR	18.25
3L_12178761_12178763_Micropia.t1	Gut	Bivalent	Depletion	SLA-001	FBgn0000592	Upstream	9941	-3.461	0.000538	-1.458	1	0.0212766	-100	5322	Gypsy	LTR	18.25
3L_12178761_12178763_Micropia.t1	Gut	Bivalent	Depletion	SLA-001	FBgn0000594	Upstream	11856	-0.676	0.499	-0.535	1	0.0212766	-100	5322	Gypsy	LTR	18.25
3L_12178761_12178763_Micropia.t1	Gut	Bivalent	Depletion	SLA-001	FBgn0036263	Upstream	7861	-3.594	0.000325	-0.944	1	0.0212766	-100	5322	Gypsy	LTR	18.25
3L_12178761_12178763_Micropia.t1	Gut	Bivalent	Depletion	SLA-001	FBgn0267310	Downstream	16904	-1	0.317	-79.726	1	0.0212766	-100	5322	Gypsy	LTR	18.25
3L_12178761_12178763_Micropia.t1	Head	Bivalent	Depletion	SLA-001	FBgn0036262	Upstream	6198	-3.652	0.00026	-0.963	1	0.0212766	-100	5322	Gypsy	LTR	19.75
3L_12178761_12178763_Micropia.t1	Head	Bivalent	Depletion	SLA-001	FBgn0000592	Upstream	9941	-9.774	7.25e-23	-0.996	1	0.0212766	-100	5322	Gypsy	LTR	19.75
3L_12178761_12178763_Micropia.t1	Head	Bivalent	Depletion	SLA-001	FBgn0000594	Upstream	11856	-1.743	0.0814	-0.54	1	0.0212766	-100	5322	Gypsy	LTR	19.75
3L_12178761_12178763_Micropia.t1	Head	Bivalent	Depletion	SLA-001	FBgn0036263	Upstream	7861	-2.992	0.00277	-0.592	1	0.0212766	-100	5322	Gypsy	LTR	19.75
3L_12178761_12178763_Micropia.t1	Head	Bivalent	Depletion	SLA-001	FBgn0267310	Downstream	16904	-2.347	0.0189	-1.775	1	0.0212766	-100	5322	Gypsy	LTR	19.75
3L_12178761_12178763_Micropia.t1	Ovary	Bivalent	Depletion	SLA-001	FBgn0036262	Upstream	6198	0.369	0.712	0.188	1	0.0212766	-100	5322	Gypsy	LTR	19.375
3L_12178761_12178763_Micropia.t1	Ovary	Bivalent	Depletion	SLA-001	FBgn0000592	Upstream	9941	-0.173	0.863	-0.101	1	0.0212766	-100	5322	Gypsy	LTR	19.375
3L_12178761_12178763_Micropia.t1	Ovary	Bivalent	Depletion	SLA-001	FBgn0000594	Upstream	11856	9.967	1.07e-23	2.826	1	0.0212766	-100	5322	Gypsy	LTR	19.375
3L_12178761_12178763_Micropia.t1	Ovary	Bivalent	Depletion	SLA-001	FBgn0036263	Upstream	7861	-25.246	6.34e-141	-0.756	1	0.0212766	-100	5322	Gypsy	LTR	19.375
3L_1219027_1219027_F-element	Gut	H3K9me3	Increment	AKA-017	FBgn0004429	Upstream	336	-0.799	0.424	-0.661	1	0.0212766	32.933	3340	Jockey	LINE	2.25
3L_1219027_1219027_F-element	Gut	H3K9me3	Increment	AKA-017	FBgn0264272	Intron	0	-3.766	0.000166	-2.87	1	0.0212766	32.933	3340	Jockey	LINE	2.25
3L_12225500_12225500_roo	Gut	H3K9me3	Increment	TOM-007	FBgn0260941	Intron	0	-1.137	0.256	-0.17	1	0.0212766	28.5003	9103	Pao	LTR	1.66667
3L_12225500_12225500_roo	Head	H3K27ac	Increment	TOM-007	FBgn0260941	Intron	0	-0.749	0.454	-0.083	1	0.0212766	20.919	9103	Pao	LTR	1
3L_12225500_12225500_roo	Ovary	H3K9me3	Increment	TOM-007	FBgn0260941	Intron	0	-1.521	0.128	-0.148	1	0.0212766	47.032	9103	Pao	LTR	3.66667
3L_12392104_12392104_jockey	Ovary	Bivalent	Increment	TOM-007	FBgn0036279	Upstream	681	-9.92	1.71e-23	-0.667	1	0.0212766	53.8523	1996	Jockey	LINE	2.83333
3L_12538865_12538870_Idefix	Gut	H3K9me3	Increment	TOM-007	FBgn0036302	3'UTR	0	-1.857	0.0633	-0.583	2	0.0425532	29.9317	7423	Gypsy	LTR	1
3L_12568371_12568371_Doc	Gut	H3K27ac	Increment	TOM-007	FBgn0036302	Intron	0	-1.755	0.0793	-0.554	1	0.0212766	23.5545	4718	Jockey	LINE	2
3L_12568371_12568371_Doc	Ovary	Bivalent	Increment	TOM-007	FBgn0036302	Intron	0	-18.572	2.69e-77	-0.536	1	0.0212766	101.439	4718	Jockey	LINE	2.875
3L_12628853_12628855_Doc6	Gut	Bivalent	Depletion	MUN-016	FBgn0052111	Intron	0	-0.384	0.701	-0.171	4	0.0851064	-23.9601	169	Jockey	LINE	1
3L_12704378_12704380_pogo	Ovary	H3K9me3	Depletion	MUN-016	FBgn0014343	Intron	0	1.375	0.169	0.153	2	0.0425532	-24.845	185	TcMar-Pogo	TIR	2.33333
3L_12797889_12797889_mdg3	Gut	H3K9me3	Increment	TOM-007	FBgn0260945	Intron	0	0.287	0.774	0.081	1	0.0212766	28.9887	5517	Gypsy	LTR	1.75
3L_12797889_12797889_mdg3	Head	H3K27ac	Increment	TOM-007	FBgn0260945	Intron	0	2.402	0.0163	0.173	1	0.0212766	15.5045	5517	Gypsy	LTR	2
3L_12797889_12797889_mdg3	Ovary	H3K9me3	Increment	TOM-007	FBgn0261674	Downstream	1808	-0.343	0.731	-0.023	1	0.0212766	179.214	5517	Gypsy	LTR	4.25
3L_12797889_12797889_mdg3	Ovary	H3K9me3	Increment	TOM-007	FBgn0260945	Intron	0	0.959	0.338	0.068	1	0.0212766	179.214	5517	Gypsy	LTR	4.25
3L_13022267_13022269_gtwin	Gut	H3K9me3	Increment	JUT-011	FBgn0036337	Intron	0	-2.064	0.039	-0.315	4	0.0851064	42.4607	500	Gypsy	LTR	1.5
3L_13022267_13022269_gtwin	Ovary	H3K9me3	Increment	JUT-011	FBgn0036337	Intron	0	17.001	4.05e-65	0.479	4	0.0851064	313.208	500	Gypsy	LTR	1.25
3L_13293433_13293433_Nomad	Ovary	H3K9me3	Increment	JUT-011	FBgn0264513	Upstream	1663	-1.494	0.135	-79.726	1	0.0212766	33.5457	7590	Gypsy	LTR	7
3L_13299934_13299955_Idefix	Ovary	H3K9me3	Depletion	MUN-016	FBgn0266789	Downstream	1229	0.198	0.843	0.364	2	0.0425532	-32.4313	7459	Gypsy	LTR	3.66667
3L_13559377_13559377_jockey	Gut	H3K27ac	Increment	AKA-017	FBgn0264001	Intron	0	-1.359	0.174	-0.309	1	0.0212766	20.2883	4958	Jockey	LINE	7.33333
3L_13559377_13559377_jockey	Ovary	Bivalent	Increment	AKA-017	FBgn0264001	Intron	0	1.486	0.137	0.237	1	0.0212766	34.9221	4958	Jockey	LINE	3.85714
3L_13565674_13565680_jockey	Gut	H3K27ac	Depletion	MUN-016	FBgn0264001	Intron	0	7.322	2.44e-13	0.932	3	0.0638298	-22.0863	253	Jockey	LINE	2.66667
3L_13565674_13565680_jockey	Ovary	H3K27ac	Depletion	MUN-016	FBgn0264001	Intron	0	-0.612	0.541	-0.116	3	0.0638298	-33.662	253	Jockey	LINE	10.5
3L_13572010_13572010_H	Gut	H3K9me3	Depletion	JUT-011	FBgn0264001	Intron	0	-1.453	0.146	-0.365	1	0.0212766	-14.526	1510	hAT-hobo	TIR	3
3L_13572010_13572010_H	Ovary	H3K9me3	Depletion	JUT-011	FBgn0264001	Intron	0	2.35	0.0188	0.492	1	0.0212766	-25.3157	1510	hAT-hobo	TIR	1.66667
3L_13584595_13584610_Tabor	Ovary	H3K9me3	Increment	MUN-016	FBgn0264001	Intron	0	-0.612	0.541	-0.116	2	0.0425532	188.788	7236	Gypsy	LTR	4.75
3L_13643148_13643182_jockey	Ovary	H3K9me3	Increment	AKA-017	FBgn0264001	Intron	0	1.486	0.137	0.237	2	0.0425532	34.3118	2648	Jockey	LINE	1
3L_13644661_13644661_H	Gut	H3K27ac	Increment	AKA-017	FBgn0264001	Intron	0	-1.359	0.174	-0.309	1	0.0212766	23.1293	2965	hAT-hobo	TIR	1
3L_13650481_13650481_Rt1b	Head	H3K27ac	Depletion	TOM-007	FBgn0264001	Intron	0	-0.865	0.387	-0.112	1	0.0212766	-4.738	2875	R1	LINE	1
3L_13677136_13677136_hopper	Gut	H3K27ac	Increment	AKA-017	FBgn0264001	Intron	0	-1.359	0.174	-0.309	1	0.0212766	20.6273	1429	CMC-Transib	TIR	1
3L_13700181_13700184_412	Gut	H3K9me3	Depletion	MUN-016	FBgn0264001	Intron	0	10.042	4.99e-24	0.926	3	0.0638298	-13.1797	7219	Gypsy	LTR	2.66667
3L_13729198_13729200_H	Ovary	H3K27ac	Depletion	MUN-016	FBgn0264001	Intron	0	-2.964	0.00304	-0.345	3	0.0638298	-26.6257	1619	hAT-hobo	TIR	15
3L_13729233_13729233_jockey	Ovary	H3K9me3	Increment	TOM-007	FBgn0264001	Intron	0	-2.286	0.0223	-0.734	1	0.0212766	150.029	5003	Jockey	LINE	3.5
3L_13739835_13739838_Rt1a	Head	H3K9me3	Depletion	MUN-016	FBgn0264001	Intron	0	4.54	5.62e-06	0.527	4	0.0851064	-7.85933	1873	R1	LINE	1
3L_13739835_13739838_Rt1a	Ovary	Bivalent	Depletion	MUN-016	FBgn0264001	Intron	0	-0.612	0.541	-0.116	4	0.0851064	-26.5087	1873	R1	LINE	5.25
3L_1374628_1374628_mdg3	Gut	H3K9me3	Increment	TOM-007	FBgn0003295	Intron	0	-1.137	0.255	-0.831	1	0.0212766	86.531	5520	Gypsy	LTR	1.25
3L_1374628_1374628_mdg3	Gut	H3K9me3	Increment	TOM-007	FBgn0267487	Intron	0	-0.038	0.97	-0.003	1	0.0212766	86.531	5520	Gypsy	LTR	1.25
3L_1374628_1374628_mdg3	Ovary	H3K9me3	Increment	TOM-007	FBgn0003295	Intron	0	4.138	3.51e-05	0.792	1	0.0212766	154.102	5520	Gypsy	LTR	4
3L_1374628_1374628_mdg3	Ovary	H3K9me3	Increment	TOM-007	FBgn0267487	Intron	0	-0.415	0.678	-0.024	1	0.0212766	154.102	5520	Gypsy	LTR	4
3L_13942223_13942223_Micropia	Gut	H3K9me3	Increment	JUT-011	FBgn0052137	Intron	0	0.012	0.991	0.002	1	0.0212766	26.4288	370	Gypsy	LTR	1.5
3L_13942223_13942223_Micropia	Ovary	H3K9me3	Increment	JUT-011	FBgn0052137	Intron	0	-1.107	0.268	-0.117	1	0.0212766	143.585	370	Gypsy	LTR	4.5
3L_13946184_13946184_Gypsy-2_Dsim	Gut	H3K27ac	Depletion	AKA-017	FBgn0052137	Intron	0	-0.563	0.574	-0.135	1	0.0212766	-21.9425	349	Gypsy	LTR	6
3L_1397042_1397046_Doc6	Gut	H3K27ac	Increment	MUN-016	FBgn0267487	Intron	0	2.257	0.024	0.321	4	0.0851064	9.546	1149	Jockey	LINE	1
3L_13997006_13997006_Invader3	Gut	H3K9me3	Increment	AKA-017	FBgn0036395	Upstream	188	-0.01	0.992	-0.004	1	0.0212766	29.6467	5524	Gypsy	LTR	1.66667
3L_13997006_13997006_Invader3	Gut	H3K9me3	Increment	AKA-017	FBgn0036396	Downstream	894	0.322	0.747	0.091	1	0.0212766	29.6467	5524	Gypsy	LTR	1.66667
3L_13997006_13997006_Invader3	Gut	H3K9me3	Increment	AKA-017	FBgn0250848	Downstream	436	0.259	0.796	0.138	1	0.0212766	29.6467	5524	Gypsy	LTR	1.66667
3L_13997006_13997006_Invader3	Head	H3K27ac	Depletion	AKA-017	FBgn0036395	Upstream	188	1.991	0.0465	0.362	1	0.0212766	-17.6027	5524	Gypsy	LTR	1
3L_13997006_13997006_Invader3	Head	H3K27ac	Depletion	AKA-017	FBgn0036396	Downstream	894	-0.11	0.913	-0.016	1	0.0212766	-17.6027	5524	Gypsy	LTR	1
3L_13997006_13997006_Invader3	Head	H3K27ac	Depletion	AKA-017	FBgn0250848	Downstream	436	-2.766	0.00567	-0.223	1	0.0212766	-17.6027	5524	Gypsy	LTR	1
3L_14050243_14050245_pogo	Ovary	H3K27ac	Depletion	MUN-016	FBgn0283503	Upstream	137	0.345	0.73	0.027	13	0.276596	-20.736	1138	TcMar-Pogo	TIR	4
3L_14056546_14056548_FB4.t1	Gut	H3K9me3	Increment	TOM-007	FBgn0267795	Intron	0	-0.634	0.526	-0.183	2	0.0425532	47.879	1650	TcMar-Tc1	TIR	1.25
3L_14056546_14056548_FB4.t1	Ovary	H3K9me3	Increment	TOM-007	FBgn0267795	Intron	0	0.309	0.758	0.021	2	0.0425532	75.5137	1650	TcMar-Tc1	TIR	1
3L_14094059_14094059_hopper	Head	H3K27ac	Increment	AKA-017	FBgn0000639	Downstream	538	-2.17	0.03	-4.991	1	0.0212766	22.8537	1428	CMC-Transib	TIR	2
3L_14094059_14094059_hopper	Ovary	H3K27ac	Increment	AKA-017	FBgn0000639	Downstream	538	-1.128	0.259	-79.726	1	0.0212766	26.4513	1428	CMC-Transib	TIR	1.66667
3L_14364283_14364283_blood	Gut	H3K27ac	Depletion	AKA-017	FBgn0001085	Intron	0	-1.246	0.213	-0.359	1	0.0212766	-20.696	6718	Gypsy	LTR	1.66667
3L_14364283_14364283_blood	Head	H3K9me3	Increment	AKA-017	FBgn0001085	Intron	0	-2.212	0.027	-0.434	1	0.0212766	14.086	6718	Gypsy	LTR	2
3L_14364283_14364283_blood	Ovary	Bivalent	Increment	AKA-017	FBgn0001085	Intron	0	-1.559	0.119	-0.141	1	0.0212766	38.6013	6718	Gypsy	LTR	2.14286
3L_14442544_14442544_jockey	Head	Bivalent	Depletion	SLA-001	FBgn0087007	Intron	0	-0.543	0.587	-0.151	1	0.0212766	-22.535	344	Jockey	LINE	1.16667
3L_14442544_14442544_jockey	Ovary	H3K27ac	Depletion	SLA-001	FBgn0087007	Intron	0	-0.225	0.822	-0.031	1	0.0212766	-23.02	344	Jockey	LINE	1
3L_14478215_14478215_BS	Gut	H3K27ac	Depletion	AKA-017	FBgn0087007	Intron	0	-1.419	0.156	-0.424	1	0.0212766	-15.8147	455	Jockey	LINE	3.66667
3L_14478215_14478215_BS	Ovary	H3K27ac	Increment	AKA-017	FBgn0087007	Intron	0	1.353	0.176	0.138	1	0.0212766	21.0623	455	Jockey	LINE	4.66667
3L_14550411_14550411_F-element	Head	H3K9me3	Increment	JUT-011	FBgn0036428	Intron	0	-3.746	0.00018	-0.534	1	0.0212766	23.97	455	Jockey	LINE	2
3L_14644421_14644421_roo	Gut	Bivalent	Increment	JUT-011	FBgn0041604	Intron	0	1.57	0.116	0.175	1	0.0212766	19.0024	429	Pao	LTR	2.28571
3L_14644421_14644421_roo	Head	H3K9me3	Increment	JUT-011	FBgn0041604	Intron	0	2.836	0.00457	0.264	1	0.0212766	13.8327	429	Pao	LTR	2
3L_14708972_14708974_297	Gut	H3K9me3	Increment	JUT-011	FBgn0259175	Intron	0	-0.372	0.71	-0.06	2	0.0425532	37.5318	3053	Gypsy	LTR	3
3L_14708972_14708974_297	Head	Bivalent	Increment	JUT-011	FBgn0259175	Intron	0	0.007	0.995	0.001	2	0.0425532	24.8047	3053	Gypsy	LTR	1.66667
3L_14708972_14708974_297	Ovary	H3K9me3	Increment	JUT-011	FBgn0259175	Intron	0	4.429	9.49e-06	0.516	2	0.0425532	49.2675	3053	Gypsy	LTR	3.5
3L_14781980_14781980_jockey	Ovary	H3K9me3	Increment	TOM-007	FBgn0036450	Upstream	4849	-2.004	0.0451	-0.096	1	0.0212766	134.558	3297	Jockey	LINE	6
3L_14781980_14781980_jockey	Ovary	H3K9me3	Increment	TOM-007	FBgn0036449	Intron	0	1.4	0.161	0.124	1	0.0212766	134.558	3297	Jockey	LINE	6
3L_14970816_14970816_rover	Ovary	H3K9me3	Increment	TOM-007	FBgn0026320	Downstream	433	0.287	0.774	0.449	1	0.0212766	143.076	7469	Pao	LTR	2.75
3L_14970816_14970816_rover	Ovary	H3K9me3	Increment	TOM-007	FBgn0000216	Upstream	1679	0.862	0.389	2.017	1	0.0212766	143.076	7469	Pao	LTR	2.75
3L_15148205_15148205_Blastopia	Head	H3K9me3	Depletion	SLA-001	FBgn0036485	Intron	0	0.487	0.627	0.155	1	0.0212766	-23.205	276	Gypsy	LTR	1.75
3L_15148205_15148205_Blastopia	Ovary	H3K9me3	Depletion	SLA-001	FBgn0036485	Intron	0	1.356	0.175	0.663	1	0.0212766	-18.331	276	Gypsy	LTR	1.25
3L_15401418_15401418_412	Gut	Bivalent	Increment	JUT-011	FBgn0036734	CDS	0	-1.792	0.0731	-1.086	1	0.0212766	22.9835	7502	Gypsy	LTR	1.66667
3L_15401418_15401418_412	Gut	Bivalent	Increment	JUT-011	FBgn0053267	CDS	0	-2.764	0.00571	-1.675	1	0.0212766	22.9835	7502	Gypsy	LTR	1.66667
3L_15401418_15401418_412	Ovary	H3K9me3	Increment	JUT-011	FBgn0036734	CDS	0	-3.297	0.000977	-3.141	1	0.0212766	131.947	7502	Gypsy	LTR	3.25
3L_15401418_15401418_412	Ovary	H3K9me3	Increment	JUT-011	FBgn0053267	CDS	0	-3.53	0.000416	-2.706	1	0.0212766	131.947	7502	Gypsy	LTR	3.25
3L_15547705_15547705_297	Gut	Bivalent	Depletion	AKA-017	FBgn0004396	Intron	0	-1.037	0.3	-0.289	1	0.0212766	-18.381	5695	Gypsy	LTR	1.125
3L_15615277_15615280_jockey	Ovary	H3K9me3	Increment	MUN-016	FBgn0259236	Intron	0	-5.012	5.39e-07	-1.876	3	0.0638298	96.3657	2651	Jockey	LINE	1.66667
3L_15615277_15615280_jockey	Ovary	H3K9me3	Increment	TOM-007	FBgn0259236	Intron	0	-1.407	0.159	-0.386	3	0.0638298	164.24	2651	Jockey	LINE	3.33333
3L_1576455_1576455_G2	Head	H3K27ac	Depletion	SLA-001	FBgn0035236	Downstream	126	2.808	0.00499	0.251	1	0.0212766	-21.734	1401	Jockey	LINE	1.33333
3L_1576455_1576455_G2	Head	H3K27ac	Depletion	SLA-001	FBgn0035237	Upstream	243	-0.337	0.736	-0.117	1	0.0212766	-21.734	1401	Jockey	LINE	1.33333
3L_15895544_15895544_F-element	Gut	H3K9me3	Increment	JUT-011	FBgn0264908	Intron	0	-0.929	0.353	-0.328	1	0.0212766	33.9827	2532	Jockey	LINE	1.33333
3L_15895544_15895544_F-element	Head	H3K9me3	Increment	JUT-011	FBgn0264908	Intron	0	-3.329	0.00087	-0.604	1	0.0212766	31.782	2532	Jockey	LINE	1.66667
3L_15895544_15895544_F-element	Ovary	Bivalent	Increment	JUT-011	FBgn0264908	Intron	0	-5.907	3.48e-09	-3.164	1	0.0212766	30.7999	2532	Jockey	LINE	2.14286
3L_15920380_15920380_Tabor	Gut	H3K9me3	Increment	JUT-011	FBgn0036544	Intron	0	-3.76	0.00017	-1.399	1	0.0212766	66.411	505	Gypsy	LTR	3.33333
3L_15920380_15920380_Tabor	Ovary	H3K9me3	Increment	JUT-011	FBgn0036544	Intron	0	-2.875	0.00404	-0.671	1	0.0212766	169.006	505	Gypsy	LTR	3
3L_16060618_16060618_FB4	Gut	H3K9me3	Increment	TOM-007	FBgn0005536	Intron	0	-0.854	0.393	-0.186	1	0.0212766	64.1192	3280	TcMar-Tc1	TIR	2.5
3L_16060618_16060618_FB4	Head	H3K27ac	Increment	TOM-007	FBgn0005536	Intron	0	1.167	0.243	0.119	1	0.0212766	27.37	3280	TcMar-Tc1	TIR	2.25
3L_16157145_16157150_pogo	Gut	H3K27ac	Depletion	MUN-016	FBgn0036576	Intron	0	-1.916	0.0553	-0.313	4	0.0851064	-11.9573	185	TcMar-Pogo	TIR	6.66667
3L_16157145_16157150_pogo	Ovary	H3K9me3	Depletion	MUN-016	FBgn0036576	Intron	0	-1.021	0.307	-0.153	4	0.0851064	-39.2143	185	TcMar-Pogo	TIR	3
3L_16171063_16171066_roo	Head	H3K27ac	Depletion	MUN-016	FBgn0053796	Upstream	961	-1.346	0.178	-79.726	2	0.0425532	-39.453	8999	Pao	LTR	1
3L_16171063_16171066_roo	Head	H3K27ac	Depletion	MUN-016	FBgn0053795	Upstream	2	-2.304	0.0212	-79.726	2	0.0425532	-39.453	8999	Pao	LTR	1
3L_16467805_16467805_jockey	Gut	H3K27ac	Increment	AKA-017	FBgn0053158	Intron	0	0.219	0.827	0.021	1	0.0212766	24.543	5005	Jockey	LINE	1.33333
3L_16467805_16467805_jockey	Ovary	H3K9me3	Increment	AKA-017	FBgn0053158	Intron	0	-1.133	0.257	-0.041	1	0.0212766	133.537	5005	Jockey	LINE	2.75
3L_16478721_16478732_297	Gut	H3K9me3	Increment	AKA-017	FBgn0053158	Intron	0	0.219	0.827	0.021	2	0.0425532	24.1953	6808	Gypsy	LTR	1.66667
3L_16478721_16478732_297	Gut	H3K9me3	Increment	AKA-017	FBgn0004569	Intron	0	-4.441	8.95e-06	-0.59	2	0.0425532	24.1953	6808	Gypsy	LTR	1.66667
3L_16478721_16478732_297	Head	H3K9me3	Increment	AKA-017	FBgn0053158	Intron	0	2.962	0.00305	0.261	2	0.0425532	24.1208	6808	Gypsy	LTR	1.5
3L_16478721_16478732_297	Head	H3K9me3	Increment	AKA-017	FBgn0004569	Intron	0	-5.687	1.29e-08	-0.429	2	0.0425532	24.1208	6808	Gypsy	LTR	1.5
3L_16539375_16539375_roo	Gut	Bivalent	Depletion	JUT-011	FBgn0036681	CDS	0	-2.017	0.0437	-1.805	1	0.0212766	-88.3114	9099	Pao	LTR	15.5
3L_16539375_16539375_roo	Head	Bivalent	Depletion	JUT-011	FBgn0036681	CDS	0	2.72	0.00652	1.431	1	0.0212766	-89.7061	9099	Pao	LTR	12.25
3L_16539375_16539375_roo	Ovary	Bivalent	Depletion	JUT-011	FBgn0036681	CDS	0	-0.672	0.502	-0.649	1	0.0212766	-86.629	9099	Pao	LTR	15.5
3L_16639735_16639735_roo	Ovary	H3K27ac	Depletion	SLA-001	FBgn0000017	Intron	0	2.655	0.00794	0.353	1	0.0212766	-28.7275	9115	Pao	LTR	3.5
3L_16639735_16639735_roo	Ovary	H3K27ac	Depletion	SLA-001	FBgn0036681	CDS	0	5.859	4.65e-09	2.217	1	0.0212766	-28.7275	9115	Pao	LTR	3.5
3L_16644464_16644464_FB4	Head	H3K9me3	Increment	AKA-017	FBgn0000017	Intron	0	-3.172	0.00152	-0.425	1	0.0212766	31.0422	2172	TcMar-Tc1	TIR	3
3L_16772553_16772555_FB4.t1	Gut	H3K9me3	Increment	TOM-007	FBgn0004108	Intron	0	-0.05	0.96	-0.031	1	0.0212766	43.5973	1851	TcMar-Tc1	TIR	2.25
3L_16772553_16772555_FB4.t1	Ovary	H3K9me3	Increment	TOM-007	FBgn0004108	Intron	0	1.247	0.212	0.126	1	0.0212766	28.3525	1851	TcMar-Tc1	TIR	2
3L_1688715_1688732_P-element	Ovary	H3K27ac	Increment	MUN-016	FBgn0035260	Intron	0	5.443	5.24e-08	1.553	3	0.0638298	24.412	2905	P	TIR	1
3L_1688715_1688732_P-element	Ovary	H3K27ac	Increment	SLA-001	FBgn0035260	Intron	0	-2.295	0.0217	-1.17	3	0.0638298	18.5855	1148	P	TIR	1
3L_17012252_17012252_Copia	Gut	H3K27ac	Increment	JUT-011	FBgn0036684	5'UTR	0	-0.554	0.58	-0.071	1	0.0212766	40.5962	5145	Copia	LTR	1
3L_17012252_17012252_Copia	Gut	H3K27ac	Increment	JUT-011	FBgn0036685	Downstream	634	-0.483	0.629	-0.059	1	0.0212766	40.5962	5145	Copia	LTR	1
3L_17012252_17012252_Copia	Ovary	H3K9me3	Increment	JUT-011	FBgn0036684	5'UTR	0	1.488	0.137	0.158	1	0.0212766	101.516	5145	Copia	LTR	1.33333
3L_17012252_17012252_Copia	Ovary	H3K9me3	Increment	JUT-011	FBgn0036685	Downstream	634	1.429	0.153	0.066	1	0.0212766	101.516	5145	Copia	LTR	1.33333
3L_17024103_17024103_Gypsy-24_Dya	Head	H3K9me3	Increment	MUN-016	FBgn0011293	Upstream	367	-0.505	0.613	-0.068	1	0.0212766	43.9013	5283	Gypsy	LTR	2.33333
3L_17024103_17024103_Gypsy-24_Dya	Head	H3K9me3	Increment	MUN-016	FBgn0036688	Upstream	227	1.213	0.225	0.168	1	0.0212766	43.9013	5283	Gypsy	LTR	2.33333
3L_17024103_17024103_Gypsy-24_Dya	Head	H3K9me3	Increment	MUN-016	FBgn0036687	Upstream	1252	-1.741	0.0817	-0.448	1	0.0212766	43.9013	5283	Gypsy	LTR	2.33333
3L_17024103_17024103_Gypsy-24_Dya	Ovary	H3K9me3	Increment	MUN-016	FBgn0011293	Upstream	367	1.307	0.191	1.138	1	0.0212766	89.5993	5283	Gypsy	LTR	2.33333
3L_17024103_17024103_Gypsy-24_Dya	Ovary	H3K9me3	Increment	MUN-016	FBgn0036688	Upstream	227	-0.629	0.53	-0.062	1	0.0212766	89.5993	5283	Gypsy	LTR	2.33333
3L_17127233_17127233_gypsy1	Ovary	Bivalent	Increment	SLA-001	FBgn0260943	Intron	0	4.259	2.05e-05	0.659	1	0.0212766	34.268	7306	Gypsy	LTR	7
3L_17181221_17181221_Ivk	Head	H3K27ac	Increment	SLA-001	FBgn0260943	Intron	0	0.869	0.385	0.337	1	0.0212766	1166.19	5356	I	LINE	2.66667
3L_17181221_17181221_Ivk	Ovary	H3K27ac	Increment	SLA-001	FBgn0260943	Intron	0	6.859	6.95e-12	0.879	1	0.0212766	254.437	5356	I	LINE	5.66667
3L_17256890_17256892_jockey	Gut	H3K9me3	Depletion	MUN-016	FBgn0264462	Intron	0	5.272	1.35e-07	1.251	2	0.0425532	-30.7943	4448	Jockey	LINE	1.33333
3L_17256890_17256892_jockey	Ovary	Bivalent	Depletion	MUN-016	FBgn0264462	Intron	0	0.54	0.589	0.596	2	0.0425532	-30.372	4448	Jockey	LINE	6.875
3L_17260728_17260728_roo	Gut	H3K9me3	Increment	TOM-007	FBgn0264466	Downstream	274	-1.746	0.0808	-1.358	1	0.0212766	44.7923	9100	Pao	LTR	5.75
3L_17260728_17260728_roo	Gut	H3K9me3	Increment	TOM-007	FBgn0264462	Downstream	2	-7.145	9.01e-13	-2.35	1	0.0212766	44.7923	9100	Pao	LTR	5.75
3L_17379726_17379728_Tabor	Gut	Bivalent	Increment	AKA-017	FBgn0036716	Downstream	301	-1.867	0.0619	-2.102	2	0.0425532	39.6896	7246	Gypsy	LTR	4.85714
3L_17379726_17379728_Tabor	Gut	Bivalent	Increment	AKA-017	FBgn0036715	Upstream	202	0.356	0.722	0.402	2	0.0425532	39.6896	7246	Gypsy	LTR	4.85714
3L_17379726_17379728_Tabor	Head	H3K27ac	Increment	AKA-017	FBgn0036716	Downstream	301	-0.642	0.521	-0.876	2	0.0425532	13.3372	7246	Gypsy	LTR	1
3L_17379726_17379728_Tabor	Head	H3K27ac	Increment	AKA-017	FBgn0036715	Upstream	202	-3.688	0.000226	-0.624	2	0.0425532	13.3372	7246	Gypsy	LTR	1
3L_17442453_17442453_BS	Gut	H3K27ac	Increment	JUT-011	FBgn0036725	Intron	0	-1.808	0.0706	-0.864	1	0.0212766	27.7507	135	Jockey	LINE	3.33333
3L_17492257_17492257_Transpac	Ovary	H3K9me3	Increment	SLA-001	FBgn0036732	Intron	0	-1.171	0.242	-0.194	1	0.0212766	69.6647	5252	Gypsy	LTR	3.33333
3L_17503187_17503190_pogo	Head	H3K27ac	Depletion	MUN-016	FBgn0036732	Intron	0	6.72	1.82e-11	0.936	9	0.191489	-16.1807	1293	TcMar-Pogo	TIR	1
3L_17503187_17503190_pogo	Head	H3K27ac	Depletion	SLA-001	FBgn0036732	Intron	0	-1.41	0.159	-0.221	9	0.191489	-29.6537	1291	TcMar-Pogo	TIR	1
3L_17795548_17795548_mdg3	Head	H3K9me3	Increment	MUN-016	FBgn0261998	Upstream	2	-5.929	3.04e-09	-1.03	1	0.0212766	32.695	5519	Gypsy	LTR	1
3L_17940293_17940293_412	Ovary	H3K9me3	Increment	AKA-017	FBgn0053267	CDS	0	-4.6	4.22e-06	-79.726	1	0.0212766	177.467	7515	Gypsy	LTR	4
3L_17940293_17940293_412	Ovary	H3K9me3	Increment	AKA-017	FBgn0036734	CDS	0	-2.628	0.00859	-2.016	1	0.0212766	177.467	7515	Gypsy	LTR	4
3L_17983397_17983400_P-element	Gut	Bivalent	Depletion	MUN-016	FBgn0000568	Intron	0	3.808	0.00014	0.634	2	0.0425532	-24.3432	1151	P	TIR	2.66667
3L_18136408_18136408_F-element	Gut	Bivalent	Increment	JUT-011	FBgn0265880	Upstream	183	-1.703	0.0885	-79.726	1	0.0212766	45.4143	4678	Jockey	LINE	2.14286
3L_18136408_18136408_F-element	Head	Bivalent	Increment	JUT-011	FBgn0265880	Upstream	183	-1.76	0.0785	-79.726	1	0.0212766	37.1151	4678	Jockey	LINE	1
3L_18173798_18173800_Tirant	Ovary	H3K9me3	Increment	MUN-016	FBgn0003997	Intron	0	0.147	0.883	0.021	2	0.0425532	369.123	5692	Gypsy	LTR	4.75
3L_18454134_18454134_412	Gut	H3K27ac	Increment	MUN-016	FBgn0053267	Intron	0	1.54	0.123	0.669	1	0.0212766	31.1163	7542	Gypsy	LTR	1
3L_18454134_18454134_412	Ovary	H3K9me3	Increment	MUN-016	FBgn0053267	Intron	0	5.927	3.09e-09	1.634	1	0.0212766	259.868	7542	Gypsy	LTR	3.75
3L_18460614_18460614_H	Ovary	H3K9me3	Increment	MUN-016	FBgn0265881	Upstream	3843	-1.382	0.167	-79.726	1	0.0212766	104.457	794	hAT-hobo	TIR	6.25
3L_18460614_18460614_H	Ovary	H3K9me3	Increment	MUN-016	FBgn0265882	Upstream	3094	-1	0.317	-79.726	1	0.0212766	104.457	794	hAT-hobo	TIR	6.25
3L_18460614_18460614_H	Ovary	H3K9me3	Increment	MUN-016	FBgn0036787	Downstream	1349	1.476	0.14	0.421	1	0.0212766	104.457	794	hAT-hobo	TIR	6.25
3L_18479165_18479167_roo	Gut	H3K9me3	Increment	MUN-016	FBgn0265884	Downstream	188	-1.466	0.143	-79.726	2	0.0425532	30.79	8461	Pao	LTR	4
3L_18479165_18479167_roo	Head	H3K27ac	Depletion	MUN-016	FBgn0265884	Downstream	188	-1.039	0.299	-0.46	2	0.0425532	-17.367	8461	Pao	LTR	1
3L_18500543_18500543_jockey	Ovary	H3K9me3	Increment	TOM-007	FBgn0036789	Intron	0	-1.614	0.107	-79.726	1	0.0212766	20.1193	343	Jockey	LINE	1.66667
3L_1850680_1850680_jockey	Ovary	H3K9me3	Depletion	SLA-001	FBgn0035282	Downstream	256	-0.586	0.558	-0.288	1	0.0212766	-17.1677	278	Jockey	LINE	1.66667
3L_18562436_18562436_hopper	Gut	H3K27ac	Depletion	JUT-011	FBgn0036790	Intron	0	-1.975	0.0483	-0.63	1	0.0212766	-29.4273	1378	CMC-Transib	TIR	1
3L_18562436_18562436_hopper	Head	H3K9me3	Depletion	JUT-011	FBgn0036790	Intron	0	0.735	0.462	0.072	1	0.0212766	-17.3787	1378	CMC-Transib	TIR	1
3L_18610541_18610543_Tirant	Gut	H3K27ac	Increment	MUN-016	FBgn0052201	CDS	0	2.689	0.00716	4.931	2	0.0425532	29.189	8451	Gypsy	LTR	2
3L_18610541_18610543_Tirant	Gut	H3K27ac	Increment	MUN-016	FBgn0036793	Intron	0	1.116	0.264	0.602	2	0.0425532	29.189	8451	Gypsy	LTR	2
3L_18610541_18610543_Tirant	Gut	H3K27ac	Increment	MUN-016	FBgn0036799	Intron	0	0.948	0.343	0.728	2	0.0425532	29.189	8451	Gypsy	LTR	2
3L_18610541_18610543_Tirant	Ovary	H3K27ac	Increment	MUN-016	FBgn0052201	CDS	0	-1.369	0.171	-0.869	2	0.0425532	31.1277	8451	Gypsy	LTR	1.66667
3L_18610541_18610543_Tirant	Ovary	H3K27ac	Increment	MUN-016	FBgn0036793	Intron	0	6.142	8.15e-10	0.383	2	0.0425532	31.1277	8451	Gypsy	LTR	1.66667
3L_18610541_18610543_Tirant	Ovary	H3K27ac	Increment	MUN-016	FBgn0036799	Intron	0	1.019	0.308	0.055	2	0.0425532	31.1277	8451	Gypsy	LTR	1.66667
3L_18629577_18629577_Rt1b	Gut	Bivalent	Depletion	AKA-017	FBgn0036801	Intron	0	-0.793	0.428	-0.149	1	0.0212766	-24.4533	3295	R1	LINE	1
3L_18629577_18629577_Rt1b	Ovary	H3K9me3	Increment	AKA-017	FBgn0036801	Intron	0	-6.448	1.13e-10	-0.399	1	0.0212766	32.592	3295	R1	LINE	1.75
3L_18633743_18633743_FB4	Gut	H3K27ac	Depletion	AKA-017	FBgn0036801	Intron	0	-1.859	0.063	-0.301	1	0.0212766	-30.6963	1489	TcMar-Tc1	TIR	2
3L_18633743_18633743_FB4	Ovary	H3K9me3	Increment	AKA-017	FBgn0036801	Intron	0	-6.02	1.74e-09	-0.416	1	0.0212766	48.573	1489	TcMar-Tc1	TIR	1.33333
3L_18816227_18816227_FB4	Gut	H3K9me3	Increment	JUT-011	FBgn0036814	Intron	0	-0.359	0.72	-0.053	1	0.0212766	42.8723	2092	TcMar-Tc1	TIR	1
3L_18825059_18825061_pogo	Gut	H3K27ac	Depletion	AKA-017	FBgn0000261	Intron	0	-2.237	0.0253	-0.483	3	0.0638298	-19.772	186	TcMar-Pogo	TIR	1
3L_18947215_18947227_jockey	Gut	H3K27ac	Increment	JUT-011	FBgn0036834	Upstream	3423	-0.215	0.83	-0.044	3	0.0638298	58.5247	5002	Jockey	LINE	5.66667
3L_18947215_18947227_jockey	Gut	H3K27ac	Increment	JUT-011	FBgn0052204	Upstream	1190	-1.172	0.241	-0.454	3	0.0638298	58.5247	5002	Jockey	LINE	5.66667
3L_1914636_1914636_roo	Ovary	H3K27ac	Increment	MUN-016	FBgn0003042	5'UTR	0	2.41	0.0159	0.983	1	0.0212766	22.386	9094	Pao	LTR	1
3L_2153059_2153059_jockey	Head	H3K9me3	Depletion	MUN-016	FBgn0035308	Downstream	157	0.946	0.344	0.109	1	0.0212766	-18.233	2337	Jockey	LINE	1
3L_2153059_2153059_jockey	Ovary	H3K9me3	Increment	MUN-016	FBgn0035308	Downstream	157	1.996	0.0459	0.106	1	0.0212766	220.75	2337	Jockey	LINE	4
3L_2153059_2153059_jockey	Ovary	H3K9me3	Increment	MUN-016	FBgn0052311	Upstream	1369	-2.903	0.0037	-0.947	1	0.0212766	220.75	2337	Jockey	LINE	4
3L_2167649_2167649_blood	Gut	H3K9me3	Increment	TOM-007	FBgn0035309	3'UTR	0	7.875	3.37e-15	1.37	1	0.0212766	55.4492	4468	Gypsy	LTR	3.5
3L_2167649_2167649_blood	Ovary	H3K9me3	Increment	TOM-007	FBgn0035309	3'UTR	0	1.07	0.285	0.243	1	0.0212766	254.698	4468	Gypsy	LTR	5
3L_2338512_2338512_Blastopia	Gut	H3K9me3	Increment	JUT-011	FBgn0035331	Intron	0	0.831	0.406	1.244	1	0.0212766	24.7943	4938	Gypsy	LTR	2.66667
3L_2338512_2338512_Blastopia	Ovary	H3K9me3	Increment	JUT-011	FBgn0035331	Intron	0	-1.998	0.0457	-0.982	1	0.0212766	84.0327	4938	Gypsy	LTR	4.5
3L_2419462_2419464_roo	Ovary	Bivalent	Increment	MUN-016	FBgn0266696	Intron	0	-2.305	0.0212	-0.193	2	0.0425532	51.0169	9083	Pao	LTR	2
3L_2426710_2426713_pogo	Gut	H3K9me3	Increment	TOM-007	FBgn0266696	Intron	0	-1.014	0.311	-0.325	9	0.191489	19.1463	2123	TcMar-Pogo	TIR	1.66667
3L_2426710_2426713_pogo	Head	H3K27ac	Increment	TOM-007	FBgn0266696	Intron	0	3.414	0.00064	0.224	9	0.191489	13.343	2123	TcMar-Pogo	TIR	2.66667
3L_2485883_2486040_jockey	Gut	Bivalent	Increment	JUT-011	FBgn0266696	Intron	0	1.114	0.265	0.211	15	0.319149	70.2958	5006	Jockey	LINE	3.16667
3L_2517442_2517442_roo	Head	H3K27ac	Increment	TOM-007	FBgn0266680	5'UTR	0	-1.966	0.0493	-0.571	1	0.0212766	23.681	7455	Pao	LTR	2.66667
3L_2517442_2517442_roo	Head	H3K27ac	Increment	TOM-007	FBgn0010905	Intron	0	1.091	0.275	0.127	1	0.0212766	23.681	7455	Pao	LTR	2.66667
3L_2517442_2517442_roo	Ovary	Bivalent	Increment	TOM-007	FBgn0266680	5'UTR	0	1.224	0.221	1.804	1	0.0212766	56.6717	7455	Pao	LTR	3.85714
3L_2517442_2517442_roo	Ovary	Bivalent	Increment	TOM-007	FBgn0010905	Intron	0	-0.109	0.913	-0.009	1	0.0212766	56.6717	7455	Pao	LTR	3.85714
3L_2528421_2528421_Doc	Ovary	H3K9me3	Depletion	MUN-016	FBgn0010905	Intron	0	-1.503	0.133	-0.181	1	0.0212766	-18.003	1147	Jockey	LINE	5.33333
3L_2579656_2579656_Copia	Ovary	H3K9me3	Increment	JUT-011	FBgn0010909	Intron	0	3.665	0.000247	0.141	1	0.0212766	76.4207	5144	Copia	LTR	5
3L_2617411_2617411_roo	Ovary	H3K9me3	Depletion	TOM-007	FBgn0011828	Intron	0	-0.337	0.736	-0.156	1	0.0212766	-43.4923	433	Pao	LTR	5.66667
3L_2670739_2670739_Nomad	Gut	H3K9me3	Increment	TOM-007	FBgn0264606	3'UTR	0	0.832	0.405	0.261	1	0.0212766	25.1717	7624	Gypsy	LTR	1.33333
3L_2708618_2708618_3S18	Gut	H3K9me3	Increment	JUT-011	FBgn0264606	Intron	0	-6.767	1.31e-11	-2.217	1	0.0212766	34.2177	362	Pao	LTR	4
3L_2708618_2708618_3S18	Head	H3K9me3	Increment	JUT-011	FBgn0264606	Intron	0	-0.507	0.612	-0.061	1	0.0212766	31.9027	362	Pao	LTR	1
3L_2708618_2708618_3S18	Ovary	H3K9me3	Increment	JUT-011	FBgn0264606	Intron	0	-2.088	0.0368	-79.726	1	0.0212766	259.995	362	Pao	LTR	12
3L_2744191_2744191_roo	Gut	H3K27ac	Depletion	AKA-017	FBgn0052296	Intron	0	-2.839	0.00452	-0.607	1	0.0212766	-19.426	9000	Pao	LTR	1
3L_2744191_2744191_roo	Head	H3K9me3	Increment	AKA-017	FBgn0052296	Intron	0	-0.325	0.745	-0.062	1	0.0212766	36.9137	9000	Pao	LTR	1.66667
3L_2756775_2756775_Rt1b	Gut	H3K9me3	Increment	JUT-011	FBgn0052296	Intron	0	-0.155	0.877	-0.038	1	0.0212766	61.171	3071	R1	LINE	5.5
3L_2756775_2756775_Rt1b	Head	H3K27ac	Depletion	JUT-011	FBgn0052296	Intron	0	-2.272	0.0231	-0.307	1	0.0212766	-27.4157	3071	R1	LINE	1.33333
3L_2998480_2998480_Gypsy-24_Dya	Ovary	H3K9me3	Increment	JUT-011	FBgn0035385	Upstream	3244	1.199	0.231	1.402	1	0.0212766	170.863	5290	Gypsy	LTR	10
3L_3040373_3040373_diver	Gut	H3K9me3	Increment	JUT-011	FBgn0035388	Downstream	66	2.208	0.0272	0.201	1	0.0212766	61.4513	5993	Pao	LTR	1.5
3L_3040373_3040373_diver	Gut	H3K9me3	Increment	JUT-011	FBgn0040308	Upstream	182	-1.252	0.211	-0.1	1	0.0212766	61.4513	5993	Pao	LTR	1.5
3L_3040373_3040373_diver	Ovary	Bivalent	Increment	JUT-011	FBgn0035388	Downstream	66	3.148	0.00164	0.134	1	0.0212766	191.221	5993	Pao	LTR	6.85714
3L_3040373_3040373_diver	Ovary	Bivalent	Increment	JUT-011	FBgn0040308	Upstream	182	23.192	2.73e-119	0.571	1	0.0212766	191.221	5993	Pao	LTR	6.85714
3L_3100262_3100262_Doc	Ovary	H3K27ac	Increment	JUT-011	FBgn0035398	Intron	0	-0.074	0.941	-0.036	1	0.0212766	27.0543	4220	Jockey	LINE	3.66667
3L_3343828_3343828_P-element	Gut	H3K9me3	Increment	JUT-011	FBgn0004167	Intron	0	-0.372	0.71	-0.072	1	0.0212766	42.3653	607	P	TIR	2.66667
3L_3343828_3343828_P-element	Head	H3K9me3	Increment	JUT-011	FBgn0004167	Intron	0	-2.331	0.0197	-0.354	1	0.0212766	28.3697	607	P	TIR	2.66667
3L_3368865_3368865_Blastopia	Gut	Bivalent	Increment	MUN-016	FBgn0283461	Upstream	693	-6.273	3.54e-10	-1.825	1	0.0212766	132.029	3939	Gypsy	LTR	2
3L_3368865_3368865_Blastopia	Gut	Bivalent	Increment	MUN-016	FBgn0027616	Downstream	1588	2.27	0.0232	0.124	1	0.0212766	132.029	3939	Gypsy	LTR	2
3L_3368865_3368865_Blastopia	Gut	Bivalent	Increment	MUN-016	FBgn0004167	Downstream	736	2.759	0.00579	0.439	1	0.0212766	132.029	3939	Gypsy	LTR	2
3L_3368865_3368865_Blastopia	Ovary	H3K9me3	Increment	MUN-016	FBgn0283461	Upstream	693	-3.665	0.000247	-3.264	1	0.0212766	300.028	3939	Gypsy	LTR	1
3L_3368865_3368865_Blastopia	Ovary	H3K9me3	Increment	MUN-016	FBgn0004167	Downstream	736	0.591	0.554	0.066	1	0.0212766	300.028	3939	Gypsy	LTR	1
3L_3476200_3476202_Quasimodo	Ovary	H3K27ac	Depletion	MUN-016	FBgn0259224	Upstream	1	-2.754	0.00589	-0.594	2	0.0425532	-17.7573	7388	Gypsy	LTR	1
3L_3478786_3478786_F-element	Head	H3K9me3	Increment	AKA-017	FBgn0259224	Intron	0	-1.584	0.113	-0.241	1	0.0212766	17.8903	4686	Jockey	LINE	1.66667
3L_3487862_3487886_jockey	Ovary	H3K9me3	Increment	TOM-007	FBgn0259224	Intron	0	-2.377	0.0175	-0.566	3	0.0638298	95.369	1712	Jockey	LINE	2
3L_3494213_3494216_roo	Ovary	H3K27ac	Depletion	MUN-016	FBgn0259224	Intron	0	-0.869	0.385	-0.256	2	0.0425532	-19.0803	8511	Pao	LTR	3.66667
3L_3569394_3569394_roo	Gut	Bivalent	Depletion	AKA-017	FBgn0005640	Intron	0	-2.84	0.0045	-0.537	1	0.0212766	-21.9259	9123	Pao	LTR	1.25
3L_3634260_3634260_Nomad	Gut	H3K27ac	Increment	TOM-007	FBgn0263239	Intron	0	-1.581	0.114	-0.625	1	0.0212766	30.625	7615	Gypsy	LTR	1.33333
3L_3634260_3634260_Nomad	Ovary	Bivalent	Increment	TOM-007	FBgn0263239	Intron	0	-4.119	3.8e-05	-79.726	1	0.0212766	24.7843	7615	Gypsy	LTR	1.33333
3L_3761921_3761921_I-element	Gut	H3K9me3	Increment	JUT-011	FBgn0052264	Intron	0	0.632	0.527	0.09	1	0.0212766	67.6275	5365	I	LINE	4
3L_3761921_3761921_I-element	Head	H3K9me3	Increment	JUT-011	FBgn0052264	Intron	0	-2.748	0.00599	-0.243	1	0.0212766	35.2923	5365	I	LINE	2
3L_3761921_3761921_I-element	Ovary	H3K9me3	Increment	JUT-011	FBgn0052264	Intron	0	-1.191	0.234	-0.074	1	0.0212766	437.512	5365	I	LINE	8.25
3L_3918131_3918135_412	Ovary	H3K9me3	Increment	MUN-016	FBgn0004910	Intron	0	-0.996	0.319	-0.193	2	0.0425532	135.079	7500	Gypsy	LTR	3.25
3L_3919183_3919183_Blastopia	Gut	H3K9me3	Increment	TOM-007	FBgn0004910	Intron	0	-1.155	0.248	-0.185	1	0.0212766	25.9198	5016	Gypsy	LTR	1.25
3L_3919183_3919183_Blastopia	Ovary	H3K9me3	Increment	TOM-007	FBgn0004910	Intron	0	-3.983	6.8e-05	-0.674	1	0.0212766	68.178	5016	Gypsy	LTR	5
3L_4074200_4074200_Gypsy-2_Dsim	Head	H3K27ac	Increment	AKA-017	FBgn0016013	Upstream	250	-2.075	0.0379	-0.19	1	0.0212766	33.3593	5249	Gypsy	LTR	1.5
3L_4074200_4074200_Gypsy-2_Dsim	Head	H3K27ac	Increment	AKA-017	FBgn0004516	3'UTR	0	-2.367	0.0179	-0.292	1	0.0212766	33.3593	5249	Gypsy	LTR	1.5
3L_4131586_4131586_roo	Ovary	H3K27ac	Increment	SLA-001	FBgn0264693	Upstream	2	1.459	0.145	0.119	1	0.0212766	32.303	9071	Pao	LTR	6.33333
3L_4187436_4187436_gypsy12	Gut	H3K27ac	Increment	TOM-007	FBgn0035505	Upstream	20	-1.081	0.28	-0.737	1	0.0212766	52.1283	10300	Gypsy	LTR	1.75
3L_4187436_4187436_gypsy12	Gut	H3K27ac	Increment	TOM-007	FBgn0028664	Upstream	566	-0.194	0.846	-0.028	1	0.0212766	52.1283	10300	Gypsy	LTR	1.75
3L_4187436_4187436_gypsy12	Gut	H3K27ac	Increment	TOM-007	FBgn0040696	Intron	0	1.123	0.261	2.556	1	0.0212766	52.1283	10300	Gypsy	LTR	1.75
3L_4187436_4187436_gypsy12	Head	H3K27ac	Increment	TOM-007	FBgn0035505	Upstream	20	-0.801	0.423	-0.081	1	0.0212766	15.0665	10300	Gypsy	LTR	1.75
3L_4187436_4187436_gypsy12	Head	H3K27ac	Increment	TOM-007	FBgn0028664	Upstream	566	1.614	0.107	0.107	1	0.0212766	15.0665	10300	Gypsy	LTR	1.75
3L_4187436_4187436_gypsy12	Head	H3K27ac	Increment	TOM-007	FBgn0040696	Intron	0	0.642	0.521	0.365	1	0.0212766	15.0665	10300	Gypsy	LTR	1.75
3L_4187436_4187436_gypsy12	Ovary	Bivalent	Increment	TOM-007	FBgn0035505	Upstream	20	-0.775	0.438	-0.409	1	0.0212766	127.272	10300	Gypsy	LTR	4
3L_4187436_4187436_gypsy12	Ovary	Bivalent	Increment	TOM-007	FBgn0028664	Upstream	566	6.538	6.22e-11	0.463	1	0.0212766	127.272	10300	Gypsy	LTR	4
3L_4187436_4187436_gypsy12	Ovary	Bivalent	Increment	TOM-007	FBgn0040696	Intron	0	-1.225	0.221	-79.726	1	0.0212766	127.272	10300	Gypsy	LTR	4
3L_4365548_4365548_412	Gut	H3K9me3	Increment	TOM-007	FBgn0035534	Downstream	308	1.3	0.193	0.805	1	0.0212766	40.8942	7516	Gypsy	LTR	2
3L_4365548_4365548_412	Gut	H3K9me3	Increment	TOM-007	FBgn0053514	Upstream	1	-12.731	1.98e-37	-7.403	1	0.0212766	40.8942	7516	Gypsy	LTR	2
3L_4365548_4365548_412	Gut	H3K9me3	Increment	TOM-007	FBgn0035537	Downstream	947	-4.38	1.19e-05	-0.696	1	0.0212766	40.8942	7516	Gypsy	LTR	2
3L_4365548_4365548_412	Gut	H3K9me3	Increment	TOM-007	FBgn0036734	3'UTR	0	0.289	0.773	0.498	1	0.0212766	40.8942	7516	Gypsy	LTR	2
3L_4365548_4365548_412	Gut	H3K9me3	Increment	TOM-007	FBgn0053267	3'UTR	0	4.136	3.53e-05	2.378	1	0.0212766	40.8942	7516	Gypsy	LTR	2
3L_4365548_4365548_412	Ovary	H3K9me3	Increment	TOM-007	FBgn0035534	Downstream	308	2.48	0.0132	0.23	1	0.0212766	292.912	7516	Gypsy	LTR	3
3L_4365548_4365548_412	Ovary	H3K9me3	Increment	TOM-007	FBgn0053514	Upstream	1	-1.188	0.235	-0.523	1	0.0212766	292.912	7516	Gypsy	LTR	3
3L_4365548_4365548_412	Ovary	H3K9me3	Increment	TOM-007	FBgn0035537	Downstream	947	-10.501	4.27e-26	-1.578	1	0.0212766	292.912	7516	Gypsy	LTR	3
3L_4365548_4365548_412	Ovary	H3K9me3	Increment	TOM-007	FBgn0035533	Upstream	1449	1.447	0.148	0.081	1	0.0212766	292.912	7516	Gypsy	LTR	3
3L_4365548_4365548_412	Ovary	H3K9me3	Increment	TOM-007	FBgn0036734	3'UTR	0	-3.962	7.42e-05	-79.726	1	0.0212766	292.912	7516	Gypsy	LTR	3
3L_4365548_4365548_412	Ovary	H3K9me3	Increment	TOM-007	FBgn0053267	3'UTR	0	-1.743	0.0814	-1.031	1	0.0212766	292.912	7516	Gypsy	LTR	3
3L_4365548_4365548_412	Ovary	H3K9me3	Increment	TOM-007	FBgn0035538	Downstream	2111	0.322	0.747	0.154	1	0.0212766	292.912	7516	Gypsy	LTR	3
3L_4501506_4501611_jockey	Gut	H3K27ac	Increment	JUT-011	FBgn0261526	Downstream	61	-1.275	0.202	-0.953	3	0.0638298	46.707	2407	Jockey	LINE	3
3L_4501506_4501611_jockey	Ovary	H3K9me3	Increment	JUT-011	FBgn0035555	Upstream	1127	-1	0.317	-79.726	3	0.0638298	219.129	2407	Jockey	LINE	8.5
3L_4501506_4501611_jockey	Ovary	H3K9me3	Increment	JUT-011	FBgn0261526	Downstream	61	3.787	0.000153	4.535	3	0.0638298	219.129	2407	Jockey	LINE	8.5
3L_4554003_4554003_roo	Gut	H3K27ac	Increment	TOM-007	FBgn0053777	Downstream	539	-1	0.317	-79.726	1	0.0212766	27.0463	8846	Pao	LTR	1.33333
3L_4554003_4554003_roo	Gut	H3K27ac	Increment	TOM-007	FBgn0035558	Downstream	549	-1.026	0.305	-0.12	1	0.0212766	27.0463	8846	Pao	LTR	1.33333
3L_4554003_4554003_roo	Ovary	H3K9me3	Increment	TOM-007	FBgn0035558	Downstream	549	-1.956	0.0504	-0.092	1	0.0212766	36.8777	8846	Pao	LTR	2.5
3L_4558419_4558419_blood	Gut	H3K9me3	Increment	TOM-007	FBgn0260657	5'UTR	0	-3.468	0.000524	-2.417	1	0.0212766	27.888	7415	Gypsy	LTR	3.33333
3L_4558419_4558419_blood	Ovary	H3K9me3	Increment	TOM-007	FBgn0260657	5'UTR	0	-0.1	0.921	-0.098	1	0.0212766	207.958	7415	Gypsy	LTR	4
3L_4562978_4562978_I-element	Ovary	H3K9me3	Increment	TOM-007	FBgn0260657	Intron	0	-0.1	0.921	-0.098	1	0.0212766	117.213	5374	I	LINE	4.5
3L_4584109_4584109_1360	Gut	H3K9me3	Increment	JUT-011	FBgn0260657	Intron	0	-3.246	0.00117	-1.966	1	0.0212766	78.8037	1088	P	TIR	1
3L_4584109_4584109_1360	Head	Bivalent	Increment	JUT-011	FBgn0260657	Intron	0	-0.47	0.638	-0.045	1	0.0212766	31.0684	1088	P	TIR	2
3L_4584109_4584109_1360	Ovary	H3K9me3	Increment	JUT-011	FBgn0260657	Intron	0	-2.865	0.00417	-2.668	1	0.0212766	55.7278	1088	P	TIR	5
3L_4647395_4647395_Stalker2	Ovary	H3K9me3	Increment	TOM-007	FBgn0262870	Intron	0	-0.779	0.436	-0.496	1	0.0212766	117.153	7861	Gypsy	LTR	4.25
3L_4686543_4686543_pogo	Gut	H3K27ac	Depletion	AKA-017	FBgn0262870	Intron	0	1.369	0.171	0.301	1	0.0212766	-44.17	185	TcMar-Pogo	TIR	1
3L_4686543_4686543_pogo	Ovary	H3K9me3	Depletion	AKA-017	FBgn0262870	Intron	0	1.377	0.169	1.622	1	0.0212766	-27.6657	185	TcMar-Pogo	TIR	2.66667
3L_4759476_4759476_H	Gut	H3K27ac	Increment	SLA-001	FBgn0035572	Downstream	769	-0.667	0.505	-0.871	1	0.0212766	15.3873	1432	hAT-hobo	TIR	1
3L_4759476_4759476_H	Gut	H3K27ac	Increment	SLA-001	FBgn0035574	Intron	0	1.527	0.127	0.309	1	0.0212766	15.3873	1432	hAT-hobo	TIR	1
3L_4773709_4773709_jockey	Gut	H3K27ac	Increment	MUN-016	FBgn0035574	Intron	0	2.771	0.00559	0.417	1	0.0212766	30.807	5006	Jockey	LINE	2
3L_4773709_4773709_jockey	Ovary	H3K9me3	Increment	MUN-016	FBgn0035574	Intron	0	-2.396	0.0166	-0.37	1	0.0212766	58.3637	5006	Jockey	LINE	2
3L_4784626_4784626_H	Ovary	H3K9me3	Depletion	MUN-016	FBgn0035574	Intron	0	-4.324	1.53e-05	-0.734	1	0.0212766	-17.0147	2957	hAT-hobo	TIR	1
3L_4868310_4868310_I-element	Ovary	H3K9me3	Increment	TOM-007	FBgn0035581	Intron	0	6.965	3.27e-12	3.811	1	0.0212766	79.4668	5376	I	LINE	4
3L_4874591_4874591_I-element	Head	H3K9me3	Depletion	MUN-016	FBgn0035581	Intron	0	-1.328	0.184	-0.603	1	0.0212766	-21.717	5376	I	LINE	1
3L_4985450_4985450_jockey	Gut	H3K27ac	Increment	SLA-001	FBgn0005775	Intron	0	6.454	1.09e-10	1.459	1	0.0212766	27.945	248	Jockey	LINE	7
3L_4985450_4985450_jockey	Head	H3K9me3	Depletion	SLA-001	FBgn0005775	Intron	0	0.985	0.325	0.278	1	0.0212766	-19.5667	248	Jockey	LINE	1
3L_5009635_5009635_297	Ovary	H3K9me3	Increment	SLA-001	FBgn0005775	Intron	0	10.378	1.56e-25	3.135	1	0.0212766	54.654	5861	Gypsy	LTR	6
3L_5018854_5018854_blood	Ovary	H3K9me3	Increment	TOM-007	FBgn0005775	Intron	0	-2.2	0.0278	-2.342	1	0.0212766	124.505	7414	Gypsy	LTR	3.25
3L_5051065_5051088_Doc	Gut	H3K9me3	Depletion	SLA-001	FBgn0005775	Intron	0	9.722	1.21e-22	2.06	5	0.106383	-84.0927	4644	Jockey	LINE	1
3L_5051065_5051088_Doc	Head	Bivalent	Depletion	SLA-001	FBgn0005775	Intron	0	0.985	0.325	0.278	5	0.106383	-86.5289	4644	Jockey	LINE	1.71429
3L_5066317_5066317_blood	Ovary	H3K9me3	Increment	MUN-016	FBgn0005775	Intron	0	-1.408	0.159	-1.127	1	0.0212766	63.2248	7396	Gypsy	LTR	1.5
3L_5069544_5069544_blood	Ovary	H3K9me3	Increment	TOM-007	FBgn0005775	Intron	0	-2.2	0.0278	-2.342	1	0.0212766	96.3533	7421	Gypsy	LTR	2.25
3L_5177192_5177192_Gypsy-2_Dsim	Ovary	Bivalent	Increment	MUN-016	FBgn0052423	Intron	0	2.908	0.00363	0.139	1	0.0212766	43.7074	2798	Gypsy	LTR	2.85714
3L_5178479_5178479_Gypsy-2_Dsim	Gut	H3K27ac	Depletion	AKA-017	FBgn0052423	Intron	0	-3.255	0.00113	-0.679	1	0.0212766	-15.2535	5210	Gypsy	LTR	3.25
3L_5178479_5178479_Gypsy-2_Dsim	Head	H3K9me3	Increment	AKA-017	FBgn0052423	Intron	0	-2.545	0.0109	-0.301	1	0.0212766	24.5833	5210	Gypsy	LTR	6
3L_5267124_5267124_297	Head	H3K9me3	Increment	JUT-011	FBgn0052423	Intron	0	-2.683	0.00731	-0.253	1	0.0212766	34.676	5877	Gypsy	LTR	2.75
3L_5267124_5267124_297	Ovary	H3K9me3	Increment	JUT-011	FBgn0052423	Intron	0	2.148	0.0317	0.139	1	0.0212766	70.9237	5877	Gypsy	LTR	3.33333
3L_5511101_5511101_Blastopia	Gut	H3K27ac	Increment	SLA-001	FBgn0085371	Upstream	247	4.383	1.17e-05	2.711	1	0.0212766	21.8828	4628	Gypsy	LTR	1.5
3L_5745317_5745317_Gypsy-2_Dsim	Head	H3K9me3	Increment	AKA-017	FBgn0085447	3'UTR	0	-2.091	0.0365	-0.41	1	0.0212766	34.2973	349	Gypsy	LTR	1.66667
3L_5745317_5745317_Gypsy-2_Dsim	Head	H3K9me3	Increment	AKA-017	FBgn0284236	3'UTR	0	-2.997	0.00272	-2.386	1	0.0212766	34.2973	349	Gypsy	LTR	1.66667
3L_5917081_5917081_Ivk	Ovary	H3K9me3	Increment	MUN-016	FBgn0035649	Downstream	832	-2.824	0.00474	-1.19	1	0.0212766	69.6697	5369	I	LINE	1.5
3L_5971719_5971724_pogo	Head	H3K9me3	Increment	AKA-017	FBgn0035656	Intron	0	1.369	0.171	0.214	2	0.0425532	15.1403	178	TcMar-Pogo	TIR	1
3L_5971719_5971724_pogo	Ovary	H3K27ac	Increment	AKA-017	FBgn0035656	Intron	0	2.446	0.0145	0.453	2	0.0425532	29.3237	178	TcMar-Pogo	TIR	2.33333
3L_6005214_6005214_Copia	Gut	Bivalent	Increment	AKA-017	FBgn0052406	Intron	0	-0.398	0.691	-0.174	1	0.0212766	13.5034	5145	Copia	LTR	2.14286
3L_6218650_6218749_P-element	Head	H3K27ac	Depletion	SLA-001	FBgn0002526	Upstream	647	0.175	0.861	0.066	3	0.0638298	-24.2993	1150	P	TIR	1.66667
3L_6486525_6486525_roo	Gut	H3K9me3	Depletion	MUN-016	FBgn0035702	3'UTR	0	5.844	5.1e-09	0.859	1	0.0212766	-15.908	430	Pao	LTR	1
3L_6486525_6486525_roo	Gut	H3K9me3	Depletion	MUN-016	FBgn0261801	Downstream	558	4.992	5.97e-07	1.093	1	0.0212766	-15.908	430	Pao	LTR	1
3L_6506859_6506859_Nomad	Ovary	Bivalent	Increment	TOM-007	FBgn0267641	Downstream	461	-1.185	0.236	-1.36	1	0.0212766	50.3991	7528	Gypsy	LTR	2.28571
3L_6506859_6506859_Nomad	Ovary	Bivalent	Increment	TOM-007	FBgn0020251	Intron	0	-0.694	0.488	-0.098	1	0.0212766	50.3991	7528	Gypsy	LTR	2.28571
3L_6758280_6758282_roo	Gut	H3K27ac	Increment	AKA-017	FBgn0035715	Upstream	1834	-1.679	0.0932	-0.223	2	0.0425532	59.7915	427	Pao	LTR	2.25
3L_6758280_6758282_roo	Gut	H3K27ac	Increment	AKA-017	FBgn0052392	Intron	0	-0.639	0.523	-0.21	2	0.0425532	59.7915	427	Pao	LTR	2.25
3L_6964783_6964783_P-element	Ovary	H3K9me3	Increment	TOM-007	FBgn0261445	Upstream	32	0.67	0.503	0.079	1	0.0212766	51.147	1152	P	TIR	1
3L_6964783_6964783_P-element	Ovary	H3K9me3	Increment	TOM-007	FBgn0035724	Downstream	483	-0.993	0.321	-0.842	1	0.0212766	51.147	1152	P	TIR	1
3L_7034150_7034176_Tabor	Head	Bivalent	Depletion	SLA-001	FBgn0260660	Intron	0	0.029	0.976	0.009	2	0.0425532	-13.5965	505	Gypsy	LTR	1.33333
3L_7034150_7034176_Tabor	Ovary	H3K9me3	Increment	SLA-001	FBgn0260660	Intron	0	-2.449	0.0143	-0.34	2	0.0425532	26.1093	505	Gypsy	LTR	5.66667
3L_7120765_7120765_297	Gut	Bivalent	Increment	AKA-017	FBgn0002775	Downstream	2473	0.087	0.931	0.016	1	0.0212766	53.7359	6410	Gypsy	LTR	4.5
3L_7120765_7120765_297	Gut	Bivalent	Increment	AKA-017	FBgn0053556	3'UTR	0	-7.603	2.89e-14	-2.142	1	0.0212766	53.7359	6410	Gypsy	LTR	4.5
3L_7287194_7287194_Blastopia	Ovary	H3K9me3	Increment	TOM-007	FBgn0035756	Intron	0	-1.213	0.225	-1.424	1	0.0212766	63.0808	5027	Gypsy	LTR	4
3L_7437889_7437889_H	Gut	H3K9me3	Increment	JUT-011	FBgn0052383	Downstream	533	-1.494	0.135	-79.726	1	0.0212766	32.836	1497	hAT-hobo	TIR	1.33333
3L_7437889_7437889_H	Gut	H3K9me3	Increment	JUT-011	FBgn0259935	Intron	0	0.03	0.976	0.008	1	0.0212766	32.836	1497	hAT-hobo	TIR	1.33333
3L_7437889_7437889_H	Ovary	H3K9me3	Depletion	JUT-011	FBgn0035782	Upstream	427	0.671	0.502	1.668	1	0.0212766	-24.695	1497	hAT-hobo	TIR	1
3L_7437889_7437889_H	Ovary	H3K9me3	Depletion	JUT-011	FBgn0052383	Downstream	533	-1.49	0.136	-79.726	1	0.0212766	-24.695	1497	hAT-hobo	TIR	1
3L_7437889_7437889_H	Ovary	H3K9me3	Depletion	JUT-011	FBgn0259935	Intron	0	-1.216	0.224	-0.305	1	0.0212766	-24.695	1497	hAT-hobo	TIR	1
3L_7569482_7569482_roo	Gut	H3K27ac	Increment	TOM-007	FBgn0035798	3'UTR	0	-2.31	0.0209	-0.955	1	0.0212766	37.1703	9121	Pao	LTR	2
3L_7569482_7569482_roo	Ovary	Bivalent	Increment	TOM-007	FBgn0035798	3'UTR	0	0.903	0.367	0.791	1	0.0212766	30.8963	9121	Pao	LTR	2.71429
3L_7596000_7596000_Blastopia	Gut	H3K9me3	Increment	TOM-007	FBgn0035802	Intron	0	-2.428	0.0152	-0.758	1	0.0212766	63.5968	5175	Gypsy	LTR	1
3L_7596000_7596000_Blastopia	Ovary	H3K9me3	Increment	TOM-007	FBgn0035800	Upstream	4971	1.484	0.138	0.574	1	0.0212766	344.552	5175	Gypsy	LTR	10
3L_7596000_7596000_Blastopia	Ovary	H3K9me3	Increment	TOM-007	FBgn0035802	Intron	0	-8.154	3.99e-16	-0.383	1	0.0212766	344.552	5175	Gypsy	LTR	10
3L_7619622_7619631_roo	Gut	H3K27ac	Depletion	MUN-016	FBgn0035802	Intron	0	1.313	0.189	0.174	3	0.0638298	-26.564	9095	Pao	LTR	7
3L_7619622_7619631_roo	Ovary	Bivalent	Depletion	MUN-016	FBgn0035802	Intron	0	1.436	0.151	0.141	3	0.0638298	-32.9801	9095	Pao	LTR	3.28571
3L_7744965_7744965_mdg3	Gut	H3K9me3	Increment	JUT-011	FBgn0035815	Upstream	1928	2.507	0.0122	0.609	1	0.0212766	118.129	5512	Gypsy	LTR	2.75
3L_7744965_7744965_mdg3	Gut	H3K9me3	Increment	JUT-011	FBgn0052373	Intron	0	-4.688	2.76e-06	-1.979	1	0.0212766	118.129	5512	Gypsy	LTR	2.75
3L_7744965_7744965_mdg3	Head	H3K9me3	Increment	JUT-011	FBgn0052373	Intron	0	-3.749	0.000177	-0.625	1	0.0212766	24.2463	5512	Gypsy	LTR	1
3L_7744965_7744965_mdg3	Ovary	H3K9me3	Increment	JUT-011	FBgn0035815	Upstream	1928	1.862	0.0626	1.679	1	0.0212766	127.595	5512	Gypsy	LTR	6
3L_7744965_7744965_mdg3	Ovary	H3K9me3	Increment	JUT-011	FBgn0035816	Upstream	2364	-0.352	0.725	-0.206	1	0.0212766	127.595	5512	Gypsy	LTR	6
3L_7744965_7744965_mdg3	Ovary	H3K9me3	Increment	JUT-011	FBgn0052373	Intron	0	-3.278	0.00104	-0.414	1	0.0212766	127.595	5512	Gypsy	LTR	6
3L_7781946_7781946_Tirant	Head	Bivalent	Depletion	SLA-001	FBgn0052369	Intron	0	-1.049	0.294	-0.334	1	0.0212766	-19.2553	431	Gypsy	LTR	1
3L_7884490_7884496_Bari1	Ovary	Bivalent	Increment	MUN-016	FBgn0052365	Intron	0	0.458	0.647	0.057	3	0.0638298	152.246	1731	TcMar-Tc1	TIR	2.42857
3L_8073286_8073286_pogo	Gut	H3K27ac	Increment	TOM-007	FBgn0262579	Intron	0	-1.819	0.069	-0.658	1	0.0212766	24.8913	186	TcMar-Pogo	TIR	2.33333
3L_8073286_8073286_pogo	Head	H3K27ac	Increment	TOM-007	FBgn0262579	Intron	0	-1.418	0.156	-0.172	1	0.0212766	15.068	186	TcMar-Pogo	TIR	2.66667
3L_8073286_8073286_pogo	Ovary	H3K9me3	Increment	TOM-007	FBgn0262579	Intron	0	-0.753	0.451	-0.122	1	0.0212766	47.186	186	TcMar-Pogo	TIR	3
3L_8074914_8074914_roo	Gut	H3K9me3	Increment	JUT-011	FBgn0262579	Intron	0	1.337	0.181	0.235	1	0.0212766	36.942	6331	Pao	LTR	2.25
3L_8074914_8074914_roo	Ovary	H3K27ac	Depletion	JUT-011	FBgn0262579	Intron	0	7.72	1.17e-14	0.608	1	0.0212766	-25.6237	6331	Pao	LTR	5
3L_8218086_8218086_I-element	Gut	Bivalent	Increment	AKA-017	FBgn0035858	Downstream	156	0.396	0.692	0.393	1	0.0212766	30.0943	5374	I	LINE	1.85714
3L_8249375_8249378_jockey	Gut	H3K27ac	Increment	SLA-001	FBgn0263219	Intron	0	1.919	0.0549	0.878	2	0.0425532	18.629	4616	Jockey	LINE	2
3L_8256846_8256851_297	Head	H3K27ac	Depletion	JUT-011	FBgn0263219	Intron	0	-2.246	0.0247	-0.337	2	0.0425532	-21.1883	6057	Gypsy	LTR	1
3L_8395775_8395779_pogo	Head	H3K9me3	Depletion	SLA-001	FBgn0035888	Upstream	722	-0.301	0.764	-0.067	10	0.212766	-25.321	841	TcMar-Pogo	TIR	1
3L_8481117_8481117_Gypsy-2_Dsim	Gut	Bivalent	Increment	AKA-017	FBgn0262719	Intron	0	-1.469	0.142	-0.426	1	0.0212766	80.6936	4662	Gypsy	LTR	5
3L_8589605_8589607_S-element	Gut	Bivalent	Increment	AKA-017	FBgn0262508	Intron	0	1.164	0.244	0.265	2	0.0425532	26.8209	1748	TcMar-Tc1	TIR	3.71429
3L_8611861_8611863_pogo	Gut	H3K27ac	Increment	JUT-011	FBgn0035914	Intron	0	-2.116	0.0344	-1.128	2	0.0425532	29.0857	186	TcMar-Pogo	TIR	2.33333
3L_8855923_8855923_pogo	Gut	H3K27ac	Increment	TOM-007	FBgn0263930	Intron	0	-0.74	0.459	-0.299	1	0.0212766	36.4927	186	TcMar-Pogo	TIR	1.66667
3L_8855923_8855923_pogo	Head	H3K27ac	Increment	TOM-007	FBgn0263930	Intron	0	0.88	0.379	0.089	1	0.0212766	48.6707	186	TcMar-Pogo	TIR	3.25
3L_8855923_8855923_pogo	Ovary	H3K9me3	Increment	TOM-007	FBgn0263930	Intron	0	0.284	0.776	0.045	1	0.0212766	55.4107	186	TcMar-Pogo	TIR	4.33333
3L_8916692_8916692_roo	Head	H3K27ac	Depletion	AKA-017	FBgn0264701	Downstream	1030	0.586	0.558	0.568	1	0.0212766	-20.319	9202	Pao	LTR	2.66667
3L_8916692_8916692_roo	Head	H3K27ac	Depletion	AKA-017	FBgn0035936	Upstream	2	-3.528	0.000418	-0.371	1	0.0212766	-20.319	9202	Pao	LTR	2.66667
3L_8932589_8932591_Quasimodo	Head	H3K9me3	Depletion	MUN-016	FBgn0035936	Downstream	530	0.2	0.842	0.018	3	0.0638298	-22.0703	7374	Gypsy	LTR	1.25
3L_8932589_8932591_Quasimodo	Head	H3K9me3	Depletion	MUN-016	FBgn0264305	Downstream	2	1.448	0.148	0.184	3	0.0638298	-22.0703	7374	Gypsy	LTR	1.25
3L_8932589_8932591_Quasimodo	Ovary	H3K9me3	Increment	MUN-016	FBgn0035936	Downstream	530	1.664	0.0962	0.119	3	0.0638298	32.9903	7374	Gypsy	LTR	1
3L_8932589_8932591_Quasimodo	Ovary	H3K9me3	Increment	MUN-016	FBgn0264305	Downstream	2	0.51	0.61	0.033	3	0.0638298	32.9903	7374	Gypsy	LTR	1
3L_8936931_8936936_BS	Gut	H3K27ac	Depletion	MUN-016	FBgn0264305	Intron	0	0.104	0.917	0.011	13	0.276596	-31.536	125	Jockey	LINE	5
3L_8936931_8936936_BS	Gut	H3K27ac	Depletion	MUN-016	FBgn0264307	Downstream	172	8.02	1.09e-15	1.115	13	0.276596	-31.536	125	Jockey	LINE	5
3L_8936931_8936936_BS	Gut	H3K27ac	Depletion	SLA-001	FBgn0264305	Intron	0	-2.2	0.0278	-0.447	13	0.276596	-25.454	124	Jockey	LINE	3
3L_8936931_8936936_BS	Gut	H3K27ac	Depletion	SLA-001	FBgn0264307	Downstream	172	-0.384	0.701	-0.229	13	0.276596	-25.454	124	Jockey	LINE	3
3L_8936931_8936936_BS	Gut	H3K27ac	Depletion	TOM-007	FBgn0264307	Downstream	172	0.281	0.779	0.094	13	0.276596	-35.962	124	Jockey	LINE	3
3L_8936931_8936936_BS	Gut	H3K27ac	Depletion	TOM-007	FBgn0264305	Intron	0	-1.097	0.272	-0.459	13	0.276596	-35.962	124	Jockey	LINE	3
3L_8936931_8936936_BS	Ovary	Bivalent	Depletion	AKA-017	FBgn0264305	Intron	0	-2.332	0.0197	-0.152	13	0.276596	-27.5825	124	Jockey	LINE	1
3L_8936931_8936936_BS	Ovary	Bivalent	Depletion	AKA-017	FBgn0264307	Downstream	172	-2.296	0.0217	-0.177	13	0.276596	-27.5825	124	Jockey	LINE	1
3L_8936931_8936936_BS	Ovary	Bivalent	Depletion	MUN-016	FBgn0264305	Intron	0	0.073	0.942	0.006	13	0.276596	-29.798	125	Jockey	LINE	2.5
3L_8936931_8936936_BS	Ovary	Bivalent	Depletion	MUN-016	FBgn0264307	Downstream	172	0.742	0.458	0.114	13	0.276596	-29.798	125	Jockey	LINE	2.5
3L_8936931_8936936_BS	Ovary	Bivalent	Depletion	TOM-007	FBgn0264307	Downstream	172	-0.37	0.711	-0.04	13	0.276596	-31.637	124	Jockey	LINE	1.5
3L_8936931_8936936_BS	Ovary	Bivalent	Depletion	TOM-007	FBgn0264305	Intron	0	0.994	0.32	0.073	13	0.276596	-31.637	124	Jockey	LINE	1.5
3L_8959421_8959423_Doc	Head	H3K27ac	Depletion	JUT-011	FBgn0035941	Upstream	2	11.929	4.17e-33	2.508	11	0.234043	-22.7553	2399	Jockey	LINE	1
3L_9144971_9144971_Gypsy-2_Dsim	Ovary	H3K9me3	Increment	TOM-007	FBgn0263456	3'UTR	0	-2.741	0.00612	-1.2	1	0.0212766	106.287	5160	Gypsy	LTR	3.5
3L_9144971_9144971_Gypsy-2_Dsim	Ovary	H3K9me3	Increment	TOM-007	FBgn0263556	Downstream	275	-3.646	0.000267	-2.895	1	0.0212766	106.287	5160	Gypsy	LTR	3.5
3L_9144971_9144971_Gypsy-2_Dsim	Ovary	H3K9me3	Increment	TOM-007	FBgn0004244	Downstream	867	12.433	8.65e-36	6.465	1	0.0212766	106.287	5160	Gypsy	LTR	3.5
3L_9150316_9150316_Doc6	Ovary	H3K9me3	Increment	TOM-007	FBgn0004244	3'UTR	0	12.433	8.65e-36	6.465	1	0.0212766	61.955	4231	Jockey	LINE	2.25
3L_9261155_9261155_Tabor	Gut	Bivalent	Increment	TOM-007	FBgn0264000	Intron	0	-3.34	0.000839	-3.73	1	0.0212766	27.014	7250	Gypsy	LTR	1
3L_9261155_9261155_Tabor	Ovary	H3K9me3	Increment	TOM-007	FBgn0264000	Intron	0	-1.718	0.0859	-4.19	1	0.0212766	252.844	7250	Gypsy	LTR	3.25
3L_935421_935421_F-element	Ovary	H3K9me3	Increment	JUT-011	FBgn0264574	Intron	0	3.792	0.000149	0.305	1	0.0212766	87.8185	4635	Jockey	LINE	6.75
3L_9504842_9504842_P-element	Gut	H3K27ac	Depletion	AKA-017	FBgn0036008	Downstream	1994	0.097	0.923	0.041	1	0.0212766	-28.2097	811	P	TIR	2.33333
3L_9504842_9504842_P-element	Gut	H3K27ac	Depletion	AKA-017	FBgn0036007	Intron	0	-0.68	0.496	-0.18	1	0.0212766	-28.2097	811	P	TIR	2.33333
3L_965443_965472_jockey	Head	H3K27ac	Depletion	JUT-011	FBgn0267459	Downstream	3005	-0.171	0.864	-0.192	2	0.0425532	-9.82367	254	Jockey	LINE	5
3L_965443_965472_jockey	Head	H3K27ac	Depletion	JUT-011	FBgn0267460	Downstream	2377	-0.52	0.603	-1.01	2	0.0425532	-9.82367	254	Jockey	LINE	5
3L_965443_965472_jockey	Head	H3K27ac	Depletion	JUT-011	FBgn0264574	Intron	0	-0.085	0.932	-0.009	2	0.0425532	-9.82367	254	Jockey	LINE	5
3L_9771158_9771158_Blastopia	Ovary	H3K9me3	Increment	TOM-007	FBgn0036043	Intron	0	3.756	0.000173	0.261	1	0.0212766	210.044	5008	Gypsy	LTR	4
3L_9855300_9855300_P-element	Gut	H3K27ac	Increment	TOM-007	FBgn0004390	Upstream	21	-0.593	0.553	-0.163	1	0.0212766	70.1732	529	P	TIR	2.25
3L_9855300_9855300_P-element	Head	H3K27ac	Increment	TOM-007	FBgn0004390	Upstream	21	-0.303	0.762	-0.038	1	0.0212766	25.6965	529	P	TIR	1
3L_9855300_9855300_P-element	Ovary	Bivalent	Increment	TOM-007	FBgn0004390	Upstream	21	-2.302	0.0214	-0.148	1	0.0212766	83.3114	529	P	TIR	2.75
3L_9909876_9909879_roo	Gut	H3K9me3	Increment	MUN-016	FBgn0085385	Upstream	1	0.895	0.371	0.377	2	0.0425532	52.9387	9065	Pao	LTR	1.25
3L_9973990_9973995_Doc	Ovary	H3K9me3	Increment	MUN-016	FBgn0036063	Upstream	1937	0.231	0.818	0.009	2	0.0425532	338.301	4727	Jockey	LINE	2
3L_9973990_9973995_Doc	Ovary	H3K9me3	Increment	MUN-016	FBgn0259932	Downstream	4	-7.799	6.23e-15	-1.047	2	0.0425532	338.301	4727	Jockey	LINE	2
3L_9973990_9973995_Doc	Ovary	H3K9me3	Increment	MUN-016	FBgn0263251	Downstream	4	-14.268	1.74e-46	-0.781	2	0.0425532	338.301	4727	Jockey	LINE	2
3L_9973990_9973995_Doc	Ovary	H3K9me3	Increment	MUN-016	FBgn0040823	Upstream	654	-5.306	1.12e-07	-3.732	2	0.0425532	338.301	4727	Jockey	LINE	2
3L_9975574_9975574_S-element	Head	H3K9me3	Increment	JUT-011	FBgn0040823	5'UTR	0	-0.769	0.442	-0.123	1	0.0212766	25.325	1746	TcMar-Tc1	TIR	1
3L_9975574_9975574_S-element	Ovary	H3K9me3	Increment	JUT-011	FBgn0040823	5'UTR	0	-22.641	8.64e-114	-5.478	1	0.0212766	117.332	1746	TcMar-Tc1	TIR	1.33333
3R_10039370_10039370_FB4	Gut	H3K9me3	Increment	JUT-011	FBgn0053208	Intron	0	0.208	0.835	0.024	1	0.0212766	24.1073	2902	TcMar-Tc1	TIR	2.33333
3R_10039370_10039370_FB4	Ovary	H3K27ac	Depletion	JUT-011	FBgn0053208	Intron	0	5.632	1.78e-08	0.429	1	0.0212766	-24.599	2902	TcMar-Tc1	TIR	1.66667
3R_10140664_10140664_gypsy6	Ovary	H3K9me3	Increment	AKA-017	FBgn0037792	Downstream	1	-4.344	1.4e-05	-0.144	1	0.0212766	125.68	7489	Gypsy	LTR	2.33333
3R_10140664_10140664_gypsy6	Ovary	H3K9me3	Increment	AKA-017	FBgn0004889	Upstream	901	-7.749	9.31e-15	-0.208	1	0.0212766	125.68	7489	Gypsy	LTR	2.33333
3R_10154428_10154428_roo	Gut	Bivalent	Depletion	SLA-001	FBgn0039378	5'UTR	0	0.109	0.913	0.056	1	0.0212766	-100	9091	Pao	LTR	9.25
3R_10154428_10154428_roo	Gut	Bivalent	Depletion	SLA-001	FBgn0037794	Downstream	4717	-5.798	6.72e-09	-0.647	1	0.0212766	-100	9091	Pao	LTR	9.25
3R_10154428_10154428_roo	Head	Bivalent	Depletion	SLA-001	FBgn0039378	5'UTR	0	2.663	0.00774	0.681	1	0.0212766	-99.3421	9091	Pao	LTR	8.5
3R_10154428_10154428_roo	Head	Bivalent	Depletion	SLA-001	FBgn0037794	Downstream	4717	-8.01	1.13e-15	-0.523	1	0.0212766	-99.3421	9091	Pao	LTR	8.5
3R_10154428_10154428_roo	Ovary	Bivalent	Depletion	SLA-001	FBgn0039378	5'UTR	0	2.667	0.00765	0.556	1	0.0212766	-99.253	9091	Pao	LTR	8.5
3R_10154428_10154428_roo	Ovary	Bivalent	Depletion	SLA-001	FBgn0037794	Downstream	4717	-10.716	4.26e-27	-0.654	1	0.0212766	-99.253	9091	Pao	LTR	8.5
3R_10170490_10170503_P-element	Gut	Bivalent	Depletion	SLA-001	FBgn0040238	Upstream	27	-4.817	1.46e-06	-0.509	2	0.0425532	-100	141	P	TIR	3
3R_10170490_10170503_P-element	Gut	Bivalent	Depletion	SLA-001	FBgn0037796	Downstream	678	-0.065	0.948	-0.013	2	0.0425532	-100	141	P	TIR	3
3R_10170490_10170503_P-element	Head	Bivalent	Depletion	SLA-001	FBgn0040238	Upstream	27	-6.137	8.39e-10	-0.514	2	0.0425532	-100	141	P	TIR	7
3R_10170490_10170503_P-element	Head	Bivalent	Depletion	SLA-001	FBgn0037796	Downstream	678	-0.411	0.681	-0.082	2	0.0425532	-100	141	P	TIR	7
3R_10170490_10170503_P-element	Ovary	Bivalent	Depletion	SLA-001	FBgn0040238	Upstream	27	-7.589	3.22e-14	-0.441	2	0.0425532	-100	141	P	TIR	1.66667
3R_10170490_10170503_P-element	Ovary	Bivalent	Depletion	SLA-001	FBgn0037796	Downstream	678	-3.336	0.000849	-1.018	2	0.0425532	-100	141	P	TIR	1.66667
3R_10184240_10184240_roo	Ovary	H3K27ac	Increment	AKA-017	FBgn0037796	Intron	0	0.067	0.947	0.014	1	0.0212766	32.859	7347	Pao	LTR	3
3R_10193482_10193482_roo	Head	H3K27ac	Depletion	AKA-017	FBgn0004575	Intron	0	-1.676	0.0938	-0.225	1	0.0212766	-8.448	428	Pao	LTR	1.33333
3R_10193482_10193482_roo	Ovary	H3K27ac	Increment	AKA-017	FBgn0004575	Intron	0	-0.465	0.642	-0.174	1	0.0212766	19.8217	428	Pao	LTR	1.33333
3R_10388138_10388138_P-element	Gut	Bivalent	Depletion	JUT-011	FBgn0259938	Upstream	126	-4.417	1e-05	-0.524	1	0.0212766	-97.1658	1150	P	TIR	7.16667
3R_10388138_10388138_P-element	Head	Bivalent	Depletion	JUT-011	FBgn0259938	Upstream	126	-8.309	4.81e-17	-0.748	1	0.0212766	-98.919	1150	P	TIR	9
3R_10388138_10388138_P-element	Ovary	Bivalent	Depletion	JUT-011	FBgn0259938	Upstream	126	3.943	8.04e-05	0.195	1	0.0212766	-99.22	1150	P	TIR	7.66667
3R_10461530_10461530_roo	Gut	Bivalent	Increment	AKA-017	FBgn0266260	Downstream	862	7.414	1.22e-13	2.876	1	0.0212766	29.4403	9219	Pao	LTR	7.57143
3R_10461530_10461530_roo	Ovary	H3K27ac	Increment	AKA-017	FBgn0266244	Upstream	1	-1	0.317	-79.726	1	0.0212766	36.1357	9219	Pao	LTR	5
3R_10522561_10522563_F-element	Ovary	H3K9me3	Increment	MUN-016	FBgn0001235	Intron	0	0.855	0.392	0.475	2	0.0425532	37.752	4690	Jockey	LINE	2
3R_10771479_10771482_Transpac	Ovary	H3K9me3	Increment	MUN-016	FBgn0266446	Intron	0	-7.051	1.77e-12	-0.845	2	0.0425532	115.607	5015	Gypsy	LTR	1.5
3R_11038456_11038458_Copia	Gut	Bivalent	Increment	AKA-017	FBgn0083950	Intron	0	-0.295	0.768	-0.214	2	0.0425532	33.5246	5143	Copia	LTR	3
3R_11421846_11421846_P-element	Head	H3K9me3	Depletion	TOM-007	FBgn0037896	Upstream	443	-2.088	0.0368	-0.31	1	0.0212766	-13.6	504	P	TIR	1.25
3R_11421846_11421846_P-element	Head	H3K9me3	Depletion	TOM-007	FBgn0037897	Upstream	182	1.857	0.0633	0.182	1	0.0212766	-13.6	504	P	TIR	1.25
3R_11489105_11489105_diver	Gut	H3K27ac	Increment	AKA-017	FBgn0267141	Downstream	1891	-1.569	0.117	-1.93	1	0.0212766	35.6775	6131	Pao	LTR	7.5
3R_11536324_11536324_pogo	Ovary	H3K9me3	Increment	SLA-001	FBgn0053512	Intron	0	3.721	0.000199	6.406	1	0.0212766	113.739	184	TcMar-Pogo	TIR	3.25
3R_11569242_11569286_P-element	Gut	Bivalent	Increment	TOM-007	FBgn0263316	Upstream	3	-2.228	0.0259	-0.517	3	0.0638298	40.3999	1147	P	TIR	1.71429
3R_11569242_11569286_P-element	Head	H3K9me3	Increment	TOM-007	FBgn0263316	Upstream	3	3.427	0.000611	0.382	3	0.0638298	13.2577	1147	P	TIR	2
3R_11569242_11569286_P-element	Ovary	Bivalent	Increment	TOM-007	FBgn0263316	Upstream	3	-6.497	8.2e-11	-0.669	3	0.0638298	52.4199	1147	P	TIR	3
3R_11732040_11732040_Gypsy-2_Dsim	Gut	Bivalent	Increment	JUT-011	FBgn0037941	3'UTR	0	-3.065	0.00217	-1.675	1	0.0212766	38.0436	5249	Gypsy	LTR	1.71429
3R_11732040_11732040_Gypsy-2_Dsim	Head	H3K9me3	Increment	JUT-011	FBgn0037941	3'UTR	0	-10.491	4.77e-26	-1.107	1	0.0212766	19.2847	5249	Gypsy	LTR	1.33333
3R_11780522_11780522_P-element	Head	H3K27ac	Increment	TOM-007	FBgn0265276	Upstream	1400	-1.312	0.19	-0.126	1	0.0212766	16.6083	1113	P	TIR	2
3R_11780522_11780522_P-element	Head	H3K27ac	Increment	TOM-007	FBgn0267155	Upstream	127	1.446	0.148	0.819	1	0.0212766	16.6083	1113	P	TIR	2
3R_11780522_11780522_P-element	Head	H3K27ac	Increment	TOM-007	FBgn0037949	Downstream	617	1.352	0.176	0.158	1	0.0212766	16.6083	1113	P	TIR	2
3R_11780522_11780522_P-element	Ovary	H3K9me3	Increment	TOM-007	FBgn0267155	Upstream	127	-0.78	0.435	-0.422	1	0.0212766	70.4472	1113	P	TIR	1
3R_11780522_11780522_P-element	Ovary	H3K9me3	Increment	TOM-007	FBgn0037949	Downstream	617	-0.782	0.434	-0.06	1	0.0212766	70.4472	1113	P	TIR	1
3R_11827715_11827719_H	Ovary	H3K9me3	Depletion	MUN-016	FBgn0037956	Intron	0	-1.637	0.102	-0.244	2	0.0425532	-29.1737	2963	hAT-hobo	TIR	2.66667
3R_11911783_11911783_Burdock	Ovary	H3K9me3	Increment	TOM-007	FBgn0037963	Intron	0	2.161	0.0307	0.183	1	0.0212766	61.7548	6412	Gypsy	LTR	4
3R_11911783_11911783_Burdock	Ovary	H3K9me3	Increment	TOM-007	FBgn0037229	Intron	0	-2.692	0.0071	-0.976	1	0.0212766	61.7548	6412	Gypsy	LTR	4
3R_12083664_12083666_roo.t1	Gut	H3K27ac	Depletion	MUN-016	FBgn0037989	5'UTR	0	6.417	1.39e-10	1.208	1	0.0212766	-11.691	18162	Pao	LTR	1
3R_12206175_12206175_Transpac	Gut	Bivalent	Increment	AKA-017	FBgn0037996	Downstream	1984	8.159	3.91e-16	1.58	1	0.0212766	25.9516	5252	Gypsy	LTR	3.42857
3R_12206175_12206175_Transpac	Head	H3K27ac	Increment	AKA-017	FBgn0051356	Upstream	400	6.26	3.85e-10	3.96	1	0.0212766	15.8095	5252	Gypsy	LTR	1
3R_12387159_12387159_I-element	Gut	Bivalent	Increment	AKA-017	FBgn0053098	Upstream	32	-3.513	0.000444	-79.726	1	0.0212766	62.8089	3229	I	LINE	4.375
3R_12387159_12387159_I-element	Gut	Bivalent	Increment	AKA-017	FBgn0038029	Downstream	1541	-0.965	0.335	-0.478	1	0.0212766	62.8089	3229	I	LINE	4.375
3R_12387159_12387159_I-element	Gut	Bivalent	Increment	AKA-017	FBgn0085431	Upstream	5	-0.554	0.58	-0.263	1	0.0212766	62.8089	3229	I	LINE	4.375
3R_12411893_12411893_Transpac	Gut	H3K9me3	Increment	TOM-007	FBgn0038039	Downstream	127	-0.764	0.445	-0.079	1	0.0212766	38.6117	5255	Gypsy	LTR	1.33333
3R_12411893_12411893_Transpac	Gut	H3K9me3	Increment	TOM-007	FBgn0000455	3'UTR	0	-9.185	2.05e-20	-1.287	1	0.0212766	38.6117	5255	Gypsy	LTR	1.33333
3R_12411893_12411893_Transpac	Ovary	H3K27ac	Depletion	TOM-007	FBgn0038039	Downstream	127	-2.408	0.016	-0.081	1	0.0212766	-33.21	5255	Gypsy	LTR	1
3R_12411893_12411893_Transpac	Ovary	H3K27ac	Depletion	TOM-007	FBgn0000455	3'UTR	0	-19.501	5.36e-85	-1.253	1	0.0212766	-33.21	5255	Gypsy	LTR	1
3R_12450615_12450618_Blastopia	Gut	H3K9me3	Increment	JUT-011	FBgn0038053	Upstream	4	-3.559	0.000373	-0.229	5	0.106383	55.7295	2775	Gypsy	LTR	1
3R_12450615_12450618_Blastopia	Ovary	H3K9me3	Increment	JUT-011	FBgn0038053	Upstream	4	-2.821	0.00479	-0.242	5	0.106383	85.035	2775	Gypsy	LTR	1
3R_12516156_12516158_Nomad	Ovary	H3K9me3	Increment	MUN-016	FBgn0250910	Intron	0	2.627	0.00863	0.609	2	0.0425532	70.071	7752	Gypsy	LTR	2.66667
3R_12540147_12540147_H	Gut	H3K27ac	Increment	AKA-017	FBgn0250910	Intron	0	5.489	4.05e-08	2.401	1	0.0212766	41.9915	1849	hAT-hobo	TIR	4.75
3R_12559560_12559563_Doc6	Gut	H3K9me3	Increment	AKA-017	FBgn0038063	Intron	0	-0.597	0.55	-0.116	3	0.0638298	24.4007	213	Jockey	LINE	2
3R_12569991_12569991_H	Gut	Bivalent	Increment	AKA-017	FBgn0038063	Intron	0	-0.597	0.55	-0.116	1	0.0212766	33.7253	1846	hAT-hobo	TIR	3.5
3R_12592958_12592958_297	Head	H3K27ac	Increment	TOM-007	FBgn0038063	Intron	0	-4.935	8.02e-07	-0.619	1	0.0212766	25.0923	4177	Gypsy	LTR	1.66667
3R_12626672_12626672_H	Head	H3K9me3	Increment	AKA-017	FBgn0005671	Intron	0	-0.995	0.32	-0.073	1	0.0212766	31.7563	1510	hAT-hobo	TIR	3.66667
3R_12626672_12626672_H	Head	H3K9me3	Increment	AKA-017	FBgn0038065	Upstream	1363	0.047	0.963	0.006	1	0.0212766	31.7563	1510	hAT-hobo	TIR	3.66667
3R_12718404_12718406_jockey	Head	Bivalent	Depletion	MUN-016	FBgn0002719	Intron	0	2.488	0.0129	0.25	2	0.0425532	-16.9247	247	Jockey	LINE	1
3R_12767061_12767061_412	Ovary	H3K9me3	Increment	TOM-007	FBgn0038084	Intron	0	-1	0.317	-79.726	1	0.0212766	53.278	7446	Gypsy	LTR	2.66667
3R_12773739_12773739_Doc	Gut	H3K27ac	Increment	AKA-017	FBgn0265164	Upstream	6281	-1.474	0.14	-79.726	1	0.0212766	76.922	5120	Jockey	LINE	11
3R_12773739_12773739_Doc	Gut	H3K27ac	Increment	AKA-017	FBgn0265163	Downstream	5392	-1.474	0.14	-79.726	1	0.0212766	76.922	5120	Jockey	LINE	11
3R_12773739_12773739_Doc	Gut	H3K27ac	Increment	AKA-017	FBgn0038084	Intron	0	1.46	0.144	0.629	1	0.0212766	76.922	5120	Jockey	LINE	11
3R_12773739_12773739_Doc	Ovary	H3K9me3	Increment	AKA-017	FBgn0038084	Intron	0	0.89	0.373	3.255	1	0.0212766	62.2037	5120	Jockey	LINE	3.25
3R_12973817_12973817_hopper	Gut	H3K27ac	Increment	AKA-017	FBgn0038098	5'UTR	0	0.185	0.853	0.054	1	0.0212766	28.207	1428	CMC-Transib	TIR	4.66667
3R_12973817_12973817_hopper	Ovary	Bivalent	Increment	AKA-017	FBgn0038098	5'UTR	0	-4.686	2.79e-06	-1.322	1	0.0212766	60.3163	1428	CMC-Transib	TIR	2.85714
3R_12983335_12983335_roo	Head	H3K9me3	Increment	AKA-017	FBgn0051342	Upstream	2741	-2.133	0.0329	-0.131	1	0.0212766	53.367	9086	Pao	LTR	3
3R_12983335_12983335_roo	Head	H3K9me3	Increment	AKA-017	FBgn0038099	Downstream	2818	-1.684	0.0921	-1.165	1	0.0212766	53.367	9086	Pao	LTR	3
3R_13047629_13047629_HMS-Beagle	Gut	Bivalent	Depletion	AKA-017	FBgn0051157	Upstream	90	1.503	0.133	0.398	1	0.0212766	-100	295	Gypsy	LTR	2
3R_13047629_13047629_HMS-Beagle	Gut	Bivalent	Depletion	AKA-017	FBgn0001217	Downstream	229	1.38	0.168	0.248	1	0.0212766	-100	295	Gypsy	LTR	2
3R_13047629_13047629_HMS-Beagle	Head	Bivalent	Depletion	AKA-017	FBgn0051157	Upstream	90	10.005	7.28e-24	1.608	1	0.0212766	-100	295	Gypsy	LTR	2
3R_13047629_13047629_HMS-Beagle	Head	Bivalent	Depletion	AKA-017	FBgn0001217	Downstream	229	0.356	0.722	0.091	1	0.0212766	-100	295	Gypsy	LTR	2
3R_13047629_13047629_HMS-Beagle	Ovary	Bivalent	Depletion	AKA-017	FBgn0051157	Upstream	90	7.244	4.36e-13	1.257	1	0.0212766	-100	295	Gypsy	LTR	2
3R_13047629_13047629_HMS-Beagle	Ovary	Bivalent	Depletion	AKA-017	FBgn0001217	Downstream	229	0.934	0.35	0.203	1	0.0212766	-100	295	Gypsy	LTR	2
3R_13119006_13119006_blood	Gut	H3K9me3	Increment	JUT-011	FBgn0038118	Intron	0	-0.341	0.733	-0.116	1	0.0212766	27.256	7408	Gypsy	LTR	1.33333
3R_13119006_13119006_blood	Ovary	H3K9me3	Increment	JUT-011	FBgn0038118	Intron	0	-0.039	0.969	-0.004	1	0.0212766	71.345	7408	Gypsy	LTR	6.75
3R_13230835_13230835_Tirant	Gut	H3K27ac	Depletion	SLA-001	FBgn0000024	Intron	0	-4.269	1.96e-05	-0.991	1	0.0212766	-25.255	8562	Gypsy	LTR	1
3R_13230835_13230835_Tirant	Head	H3K27ac	Depletion	SLA-001	FBgn0000024	Intron	0	-7.8	6.21e-15	-1.292	1	0.0212766	-17.582	8562	Gypsy	LTR	1.33333
3R_13230835_13230835_Tirant	Ovary	H3K9me3	Increment	SLA-001	FBgn0000024	Intron	0	0.542	0.588	0.288	1	0.0212766	37.381	8562	Gypsy	LTR	2
3R_13348905_13348905_roo	Gut	H3K9me3	Increment	JUT-011	FBgn0038140	Downstream	3799	0.263	0.793	0.13	1	0.0212766	85.3508	9093	Pao	LTR	5.25
3R_13477758_13477758_Idefix	Gut	Bivalent	Increment	AKA-017	FBgn0262983	5'UTR	0	-1.806	0.071	-5.964	1	0.0212766	64.2019	7420	Gypsy	LTR	3.625
3R_13477758_13477758_Idefix	Head	H3K27ac	Depletion	AKA-017	FBgn0262983	5'UTR	0	-2.89	0.00385	-4.418	1	0.0212766	-15.352	7420	Gypsy	LTR	1
3R_13732253_13732350_hopper	Ovary	H3K9me3	Depletion	MUN-016	FBgn0085412	Intron	0	1.719	0.0856	0.245	11	0.234043	-26.0633	1435	CMC-Transib	TIR	2.66667
3R_13956082_13956082_roo	Gut	H3K9me3	Increment	AKA-017	FBgn0016672	Upstream	2707	0.674	0.5	0.086	1	0.0212766	63.6965	5976	Pao	LTR	6
3R_13989527_13989527_roo	Gut	H3K9me3	Increment	TOM-007	FBgn0264493	Intron	0	-0.228	0.82	-0.089	1	0.0212766	20.382	7769	Pao	LTR	1.66667
3R_13989527_13989527_roo	Ovary	H3K9me3	Increment	TOM-007	FBgn0264493	Intron	0	-1.052	0.293	-0.066	1	0.0212766	77.3632	7769	Pao	LTR	3.5
3R_14026803_14026803_roo	Head	H3K27ac	Depletion	MUN-016	FBgn0264493	Intron	0	4.347	1.38e-05	0.171	1	0.0212766	-28.9563	9118	Pao	LTR	1.66667
3R_14026803_14026803_roo	Ovary	Bivalent	Increment	MUN-016	FBgn0264493	Intron	0	-1.139	0.255	-0.09	1	0.0212766	116.458	9118	Pao	LTR	2.71429
3R_14071964_14071964_297	Gut	H3K27ac	Depletion	AKA-017	FBgn0038197	Intron	0	-4.643	3.43e-06	-0.855	1	0.0212766	-28.7555	2587	Gypsy	LTR	1
3R_14074858_14074858_roo	Gut	H3K9me3	Increment	TOM-007	FBgn0038197	Intron	0	-0.154	0.878	-0.055	1	0.0212766	18.1207	7483	Pao	LTR	2
3R_14236969_14236969_Nomad	Gut	H3K9me3	Increment	JUT-011	FBgn0038214	Downstream	378	-2.557	0.0106	-0.596	1	0.0212766	44.335	7529	Gypsy	LTR	1.33333
3R_14236969_14236969_Nomad	Head	H3K9me3	Increment	JUT-011	FBgn0038214	Downstream	378	-3.198	0.00138	-1.237	1	0.0212766	24.9287	7529	Gypsy	LTR	2.33333
3R_14435624_14435624_Doc	Head	H3K27ac	Depletion	JUT-011	FBgn0285955	Intron	0	-2.28	0.0226	-0.286	1	0.0212766	-20.8268	4711	Jockey	LINE	1.75
3R_14435624_14435624_Doc	Ovary	H3K9me3	Increment	JUT-011	FBgn0285955	Intron	0	5.312	1.09e-07	0.558	1	0.0212766	100.164	4711	Jockey	LINE	4
3R_14527726_14527726_Rt1b	Ovary	H3K9me3	Increment	TOM-007	FBgn0038237	Intron	0	-4.723	2.32e-06	-1.027	1	0.0212766	21.8945	1061	R1	LINE	1.25
3R_14688537_14688541_FB4	Ovary	H3K9me3	Depletion	MUN-016	FBgn0265140	Intron	0	-1.831	0.0671	-0.218	2	0.0425532	-15.8857	2102	TcMar-Tc1	TIR	4.33333
3R_14705222_14705222_297	Ovary	H3K9me3	Increment	JUT-011	FBgn0262127	Intron	0	2.082	0.0373	0.2	1	0.0212766	61.414	6126	Gypsy	LTR	2
3R_14743172_14743176_FB4	Ovary	H3K9me3	Increment	JUT-011	FBgn0263929	Intron	0	0.902	0.367	0.095	3	0.0638298	39.6077	2303	TcMar-Tc1	TIR	1.33333
3R_15115220_15115220_F-element	Ovary	Bivalent	Increment	MUN-016	FBgn0261859	Intron	0	-1.107	0.268	-0.153	1	0.0212766	53.171	4686	Jockey	LINE	1.57143
3R_15128710_15128710_F-element	Gut	H3K9me3	Increment	JUT-011	FBgn0261859	Intron	0	-1.745	0.081	-0.478	1	0.0212766	40.85	4681	Jockey	LINE	1.33333
3R_15128710_15128710_F-element	Ovary	H3K9me3	Increment	JUT-011	FBgn0261859	Intron	0	1.711	0.0871	0.194	1	0.0212766	235.861	4681	Jockey	LINE	2
3R_15158468_15158471_Stalker4	Gut	Bivalent	Increment	JUT-011	FBgn0038295	Intron	0	-1.739	0.082	-0.563	4	0.0851064	31.7749	430	Gypsy	LTR	1
3R_15251498_15251498_H	Gut	Bivalent	Increment	AKA-017	FBgn0259823	Intron	0	-1.39	0.165	-0.595	1	0.0212766	57.9901	1936	hAT-hobo	TIR	4
3R_15291836_15291836_P-element	Ovary	Bivalent	Increment	TOM-007	FBgn0266745	Upstream	1043	0.364	0.716	0.078	1	0.0212766	184.057	663	P	TIR	4
3R_15291836_15291836_P-element	Ovary	Bivalent	Increment	TOM-007	FBgn0003721	Intron	0	-1.066	0.286	-0.11	1	0.0212766	184.057	663	P	TIR	4
3R_15397103_15397103_blood	Gut	H3K9me3	Increment	JUT-011	FBgn0262483	Intron	0	-1.956	0.0505	-0.794	1	0.0212766	31.2045	7397	Gypsy	LTR	2
3R_15397103_15397103_blood	Head	H3K9me3	Increment	JUT-011	FBgn0262483	Intron	0	0.744	0.457	0.083	1	0.0212766	42.6148	7397	Gypsy	LTR	1.75
3R_15397103_15397103_blood	Ovary	Bivalent	Increment	JUT-011	FBgn0262483	Intron	0	-0.784	0.433	-0.262	1	0.0212766	90.4104	7397	Gypsy	LTR	5.57143
3R_15432856_15432856_HMS-Beagle	Gut	H3K9me3	Increment	AKA-017	FBgn0038339	5'UTR	0	-0.466	0.641	-0.485	1	0.0212766	24.3997	7082	Gypsy	LTR	1
3R_15453733_15453735_Transpac	Gut	H3K9me3	Increment	JUT-011	FBgn0286071	Intron	0	-3.562	0.000367	-0.517	2	0.0425532	21.854	334	Gypsy	LTR	1.66667
3R_15597611_15597611_roo	Ovary	Bivalent	Depletion	MUN-016	FBgn0039378	Intron	0	1.521	0.128	0.611	1	0.0212766	-23.9862	9118	Pao	LTR	1
3R_15773225_15773225_jockey	Gut	H3K9me3	Increment	JUT-011	FBgn0266733	Downstream	916	-1.801	0.0717	-79.726	1	0.0212766	37.646	2570	Jockey	LINE	1.33333
3R_15826852_15826852_H	Gut	H3K9me3	Increment	AKA-017	FBgn0038366	Intron	0	-2.587	0.00969	-1.482	1	0.0212766	25.7877	2513	hAT-hobo	TIR	5.33333
3R_15826852_15826852_H	Gut	H3K9me3	Increment	AKA-017	FBgn0026616	Downstream	2738	-1.472	0.141	-0.495	1	0.0212766	25.7877	2513	hAT-hobo	TIR	5.33333
3R_15826852_15826852_H	Gut	H3K9me3	Increment	AKA-017	FBgn0003227	Intron	0	-1.063	0.288	-0.654	1	0.0212766	25.7877	2513	hAT-hobo	TIR	5.33333
3R_15826852_15826852_H	Ovary	H3K27ac	Increment	AKA-017	FBgn0038366	Intron	0	1.538	0.124	0.395	1	0.0212766	26.9892	2513	hAT-hobo	TIR	4.25
3R_15826852_15826852_H	Ovary	H3K27ac	Increment	AKA-017	FBgn0003227	Intron	0	-3.935	8.32e-05	-0.288	1	0.0212766	26.9892	2513	hAT-hobo	TIR	4.25
3R_16068788_16068788_pogo	Gut	Bivalent	Depletion	MUN-016	FBgn0026059	3'UTR	0	3.919	8.9e-05	0.419	1	0.0212766	-31.044	185	TcMar-Pogo	TIR	7.25
3R_16068788_16068788_pogo	Ovary	Bivalent	Depletion	MUN-016	FBgn0038397	Upstream	1197	-0.07	0.944	-0.053	1	0.0212766	-30.6423	185	TcMar-Pogo	TIR	12.1429
3R_16068788_16068788_pogo	Ovary	Bivalent	Depletion	MUN-016	FBgn0026059	3'UTR	0	4.023	5.74e-05	0.181	1	0.0212766	-30.6423	185	TcMar-Pogo	TIR	12.1429
3R_16083719_16083719_roo	Gut	H3K9me3	Increment	TOM-007	FBgn0038398	Upstream	163	-2.73	0.00633	-0.85	1	0.0212766	42.01	7335	Pao	LTR	5.75
3R_16083719_16083719_roo	Gut	H3K9me3	Increment	TOM-007	FBgn0026059	Intron	0	-1.362	0.173	-0.427	1	0.0212766	42.01	7335	Pao	LTR	5.75
3R_16083719_16083719_roo	Ovary	H3K9me3	Increment	TOM-007	FBgn0038398	Upstream	163	6.199	5.67e-10	2.975	1	0.0212766	85.8127	7335	Pao	LTR	3.75
3R_16083719_16083719_roo	Ovary	H3K9me3	Increment	TOM-007	FBgn0026059	Intron	0	-0.984	0.325	-0.058	1	0.0212766	85.8127	7335	Pao	LTR	3.75
3R_16127926_16127930_roo	Gut	H3K9me3	Increment	JUT-011	FBgn0003319	Intron	0	-1.407	0.159	-0.472	2	0.0425532	81.054	8613	Pao	LTR	9.33333
3R_16127926_16127930_roo	Ovary	H3K9me3	Increment	JUT-011	FBgn0003319	Intron	0	-2.417	0.0156	-79.726	2	0.0425532	34.4068	8613	Pao	LTR	5.75
3R_16194987_16195023_jockey	Gut	Bivalent	Depletion	MUN-016	FBgn0086370	Intron	0	1.323	0.186	0.106	2	0.0425532	-82.3187	2382	Jockey	LINE	1.75
3R_16194987_16195023_jockey	Head	H3K9me3	Depletion	MUN-016	FBgn0086370	Intron	0	-1.352	0.176	-0.093	2	0.0425532	-77.9412	2382	Jockey	LINE	1
3R_16194987_16195023_jockey	Ovary	Bivalent	Depletion	MUN-016	FBgn0086370	Intron	0	-2.783	0.00539	-0.291	2	0.0425532	-80.5306	2382	Jockey	LINE	1.71429
3R_16245896_16245898_Tirant	Gut	H3K27ac	Increment	TOM-007	FBgn0040071	Intron	0	-0.686	0.492	-0.352	2	0.0425532	17.8995	4663	Gypsy	LTR	3.25
3R_16245896_16245898_Tirant	Head	H3K27ac	Increment	TOM-007	FBgn0040071	Intron	0	1.874	0.0609	0.164	2	0.0425532	28.9303	4663	Gypsy	LTR	4.25
3R_16379381_16379381_412	Head	H3K9me3	Increment	TOM-007	FBgn0003513	Intron	0	-1.14	0.254	-0.093	1	0.0212766	23.12	7573	Gypsy	LTR	1.33333
3R_16379381_16379381_412	Ovary	H3K9me3	Increment	TOM-007	FBgn0003513	Intron	0	0.856	0.392	0.955	1	0.0212766	127.169	7573	Gypsy	LTR	1.25
3R_16622868_16622868_mdg1	Gut	Bivalent	Increment	AKA-017	FBgn0038451	Downstream	169	-0.453	0.65	-0.381	1	0.0212766	21.2811	7337	Gypsy	LTR	1.25
3R_16622868_16622868_mdg1	Gut	Bivalent	Increment	AKA-017	FBgn0038452	Downstream	2	0.229	0.819	0.195	1	0.0212766	21.2811	7337	Gypsy	LTR	1.25
3R_16622868_16622868_mdg1	Ovary	H3K27ac	Increment	AKA-017	FBgn0038451	Downstream	169	-1.482	0.138	-79.726	1	0.0212766	23.5837	7337	Gypsy	LTR	1.33333
3R_16622868_16622868_mdg1	Ovary	H3K27ac	Increment	AKA-017	FBgn0038452	Downstream	2	-0.954	0.34	-0.986	1	0.0212766	23.5837	7337	Gypsy	LTR	1.33333
3R_16678762_16678762_Tirant	Head	H3K9me3	Increment	MUN-016	FBgn0003944	Intron	0	-1.018	0.309	-0.549	1	0.0212766	11.781	4776	Gypsy	LTR	1.33333
3R_16803936_16803936_412	Head	H3K27ac	Increment	AKA-017	FBgn0000014	Downstream	3111	-0.045	0.964	-0.067	1	0.0212766	28.6993	7437	Gypsy	LTR	5
3R_17060497_17060499_roo	Gut	H3K9me3	Increment	TOM-007	FBgn0020493	Intron	0	-1.175	0.24	-0.226	3	0.0638298	35.3593	9099	Pao	LTR	2.66667
3R_17060497_17060499_roo	Ovary	H3K9me3	Increment	TOM-007	FBgn0020493	Intron	0	-0.882	0.378	-0.087	3	0.0638298	63.8293	9099	Pao	LTR	6.66667
3R_17110160_17110160_I-element	Gut	H3K9me3	Increment	AKA-017	FBgn0014141	Intron	0	-1.789	0.0737	-0.247	1	0.0212766	37.819	5370	I	LINE	2.25
3R_17178687_17178687_BS2	Head	Bivalent	Increment	JUT-011	FBgn0038492	Intron	0	-0.482	0.63	-0.203	1	0.0212766	19.5019	4731	Jockey	LINE	3
3R_17178687_17178687_BS2	Ovary	H3K9me3	Increment	JUT-011	FBgn0038492	Intron	0	-0.699	0.485	-0.216	1	0.0212766	56.1707	4731	Jockey	LINE	3.25
3R_17184672_17184672_F-element	Gut	H3K27ac	Increment	JUT-011	FBgn0038492	Intron	0	-0.334	0.739	-0.151	1	0.0212766	35.7843	4689	Jockey	LINE	4.66667
3R_17184672_17184672_F-element	Head	Bivalent	Increment	JUT-011	FBgn0038492	Intron	0	-0.482	0.63	-0.203	1	0.0212766	29.921	4689	Jockey	LINE	3.125
3R_17184672_17184672_F-element	Ovary	H3K9me3	Increment	JUT-011	FBgn0038492	Intron	0	-2.156	0.0311	-0.53	1	0.0212766	87.2427	4689	Jockey	LINE	4.33333
3R_17243169_17243175_hopper	Ovary	H3K9me3	Increment	TOM-007	FBgn0038494	Intron	0	0.327	0.744	0.209	6	0.12766	21.6923	1435	CMC-Transib	TIR	7
3R_17375221_17375221_jockey	Gut	H3K9me3	Increment	TOM-007	FBgn0038499	Downstream	2	2.835	0.00459	0.544	1	0.0212766	37.6255	5002	Jockey	LINE	3
3R_17427282_17427282_I-element	Gut	Bivalent	Depletion	JUT-011	FBgn0267719	Upstream	2485	-1	0.317	-79.726	1	0.0212766	-99.7801	5362	I	LINE	17.5
3R_17428911_17428918_Bari1.t1	Gut	Bivalent	Depletion	JUT-011	FBgn0267719	Upstream	843	-1	0.317	-79.726	1	0.0212766	-100	1722	TcMar-Tc1	TIR	17.75
3R_17461362_17461365_412.t1	Gut	Bivalent	Depletion	JUT-011	FBgn0038512	Upstream	4570	-1.737	0.0824	-79.726	1	0.0212766	-100	7506	Gypsy	LTR	9
3R_17495800_17495800_297	Gut	H3K9me3	Increment	JUT-011	FBgn0261046	Intron	0	0.216	0.829	0.088	1	0.0212766	24.2697	2679	Gypsy	LTR	1
3R_17495800_17495800_297	Ovary	H3K9me3	Increment	JUT-011	FBgn0261046	Intron	0	1.714	0.0866	0.668	1	0.0212766	46.7297	2679	Gypsy	LTR	5.33333
3R_17599740_17599740_I-element	Head	H3K9me3	Increment	AKA-017	FBgn0040565	Downstream	1291	-1.512	0.131	-79.726	1	0.0212766	16.795	2128	I	LINE	2
3R_17642360_17642362_mdg1	Head	H3K27ac	Increment	AKA-017	FBgn0262794	Downstream	2	-7.887	3.1e-15	-79.726	2	0.0425532	25.5793	7496	Gypsy	LTR	3.33333
3R_17642360_17642362_mdg1	Ovary	H3K27ac	Increment	AKA-017	FBgn0262794	Downstream	2	-3.257	0.00113	-79.726	2	0.0425532	26.1177	7496	Gypsy	LTR	1.66667
3R_17952553_17952553_roo	Gut	Bivalent	Increment	JUT-011	FBgn0263995	Intron	0	-2.691	0.00713	-0.565	1	0.0212766	14.6405	9157	Pao	LTR	1.66667
3R_17952553_17952553_roo	Ovary	H3K27ac	Depletion	JUT-011	FBgn0263995	Intron	0	-1.487	0.137	-0.314	1	0.0212766	-17.829	9157	Pao	LTR	2
3R_17999622_17999622_F-element	Gut	H3K9me3	Increment	MUN-016	FBgn0263995	Intron	0	6.994	2.67e-12	0.907	1	0.0212766	28.0607	4151	Jockey	LINE	1.33333
3R_17999622_17999622_F-element	Ovary	H3K9me3	Increment	MUN-016	FBgn0263995	Intron	0	0.279	0.781	0.048	1	0.0212766	87.014	4151	Jockey	LINE	2.33333
3R_18004990_18004994_jockey	Gut	H3K9me3	Increment	MUN-016	FBgn0263995	Intron	0	8.784	7.92e-19	0.972	2	0.0425532	23.532	5004	Jockey	LINE	1
3R_18004990_18004994_jockey	Ovary	H3K9me3	Increment	MUN-016	FBgn0263995	Intron	0	0.796	0.426	0.121	2	0.0425532	70.3958	5004	Jockey	LINE	2.25
3R_18419594_18419596_Micropia.t1	Ovary	H3K9me3	Increment	JUT-011	FBgn0004652	3'UTR	0	6.633	3.28e-11	0.719	1	0.0212766	82.4547	5323	Gypsy	LTR	11.3333
3R_18632498_18632498_roo	Gut	H3K27ac	Depletion	MUN-016	FBgn0038632	Downstream	1	-5.132	2.87e-07	-0.935	1	0.0212766	-21.1867	6836	Pao	LTR	1.33333
3R_18632498_18632498_roo	Gut	H3K27ac	Depletion	MUN-016	FBgn0263974	Intron	0	-1.797	0.0724	-1.09	1	0.0212766	-21.1867	6836	Pao	LTR	1.33333
3R_18632498_18632498_roo	Head	Bivalent	Depletion	MUN-016	FBgn0038632	Downstream	1	-5.026	5.01e-07	-2.531	1	0.0212766	-27.6705	6836	Pao	LTR	1
3R_18632498_18632498_roo	Head	Bivalent	Depletion	MUN-016	FBgn0263974	Intron	0	-6.434	1.25e-10	-2.637	1	0.0212766	-27.6705	6836	Pao	LTR	1
3R_18632498_18632498_roo	Ovary	H3K9me3	Depletion	MUN-016	FBgn0038632	Downstream	1	-5.544	2.95e-08	-2.94	1	0.0212766	-22.131	6836	Pao	LTR	5
3R_18632498_18632498_roo	Ovary	H3K9me3	Depletion	MUN-016	FBgn0263974	Intron	0	-2.528	0.0115	-0.375	1	0.0212766	-22.131	6836	Pao	LTR	5
3R_18817560_18817563_Blastopia	Gut	H3K27ac	Depletion	MUN-016	FBgn0038653	Intron	0	3.208	0.00134	0.735	3	0.0638298	-22.5687	5028	Gypsy	LTR	2.66667
3R_18817560_18817563_Blastopia	Ovary	H3K27ac	Depletion	MUN-016	FBgn0038653	Intron	0	-2.135	0.0328	-0.504	3	0.0638298	-25.6097	5028	Gypsy	LTR	6.75
3R_18825355_18825355_Transpac	Gut	Bivalent	Increment	AKA-017	FBgn0038653	Intron	0	-3.096	0.00196	-0.692	1	0.0212766	34.0781	332	Gypsy	LTR	2.25
3R_18846646_18846646_jockey	Gut	H3K27ac	Depletion	MUN-016	FBgn0038653	Intron	0	3.208	0.00134	0.735	1	0.0212766	-23.641	2589	Jockey	LINE	3
3R_18914298_18914298_Doc	Gut	H3K27ac	Increment	TOM-007	FBgn0261113	Upstream	671	-0.988	0.323	-0.416	1	0.0212766	37.953	1455	Jockey	LINE	2.33333
3R_18956152_18956152_diver	Gut	Bivalent	Depletion	MUN-016	FBgn0261262	Intron	0	3.771	0.000163	1.631	1	0.0212766	-20.1527	6141	Pao	LTR	1
3R_18956152_18956152_diver	Gut	Bivalent	Depletion	MUN-016	FBgn0263983	Intron	0	1.326	0.185	0.796	1	0.0212766	-20.1527	6141	Pao	LTR	1
3R_19058426_19058430_Burdock	Ovary	H3K9me3	Increment	TOM-007	FBgn0267708	3'UTR	0	-3.803	0.000143	-79.726	2	0.0425532	135.977	2319	Gypsy	LTR	7.25
3R_19058426_19058430_Burdock	Ovary	H3K9me3	Increment	TOM-007	FBgn0004876	Intron	0	-2.164	0.0305	-0.208	2	0.0425532	135.977	2319	Gypsy	LTR	7.25
3R_19079309_19079309_Gypsy-2_Dsim	Gut	H3K27ac	Depletion	SLA-001	FBgn0004876	Intron	0	0.175	0.861	0.054	1	0.0212766	-10.2917	5291	Gypsy	LTR	2
3R_19091899_19091899_412	Gut	H3K9me3	Increment	AKA-017	FBgn0004876	5'UTR	0	0.12	0.904	0.028	1	0.0212766	30.646	13129	Gypsy	LTR	1
3R_19091899_19091899_412	Head	H3K9me3	Increment	AKA-017	FBgn0038678	Downstream	2489	-0.111	0.911	-0.015	1	0.0212766	19.814	13129	Gypsy	LTR	3
3R_19091899_19091899_412	Head	H3K9me3	Increment	AKA-017	FBgn0004876	5'UTR	0	-0.026	0.979	-0.003	1	0.0212766	19.814	13129	Gypsy	LTR	3
3R_19091899_19091899_412	Ovary	H3K27ac	Increment	AKA-017	FBgn0004876	5'UTR	0	-7.751	9.11e-15	-0.622	1	0.0212766	23.5287	13129	Gypsy	LTR	1.33333
3R_19432325_19432325_HMS-Beagle	Gut	H3K9me3	Depletion	SLA-001	FBgn0051221	Intron	0	8.22	2.13e-16	2.006	1	0.0212766	-16.025	270	Gypsy	LTR	1
3R_19432325_19432325_HMS-Beagle	Head	H3K9me3	Depletion	SLA-001	FBgn0051221	Intron	0	1.448	0.148	0.503	1	0.0212766	-19.729	270	Gypsy	LTR	1
3R_19432325_19432325_HMS-Beagle	Ovary	H3K9me3	Depletion	SLA-001	FBgn0051221	Intron	0	-0.644	0.519	-0.616	1	0.0212766	-26.4463	270	Gypsy	LTR	2.66667
3R_19451598_19451598_Tabor	Ovary	H3K9me3	Increment	TOM-007	FBgn0051221	Intron	0	0.411	0.681	0.39	1	0.0212766	174.583	7227	Gypsy	LTR	2
3R_19535338_19535338_H	Ovary	H3K27ac	Increment	AKA-017	FBgn0260003	Intron	0	-7.165	7.77e-13	-0.437	1	0.0212766	25.678	2085	hAT-hobo	TIR	5.75
3R_19650082_19650082_mdg3	Gut	H3K27ac	Increment	SLA-001	FBgn0038723	Upstream	1677	1.711	0.087	0.212	1	0.0212766	30.9667	5513	Gypsy	LTR	2.66667
3R_19650082_19650082_mdg3	Gut	H3K27ac	Increment	SLA-001	FBgn0051219	Upstream	938	0.84	0.401	2.733	1	0.0212766	30.9667	5513	Gypsy	LTR	2.66667
3R_19650082_19650082_mdg3	Ovary	H3K27ac	Increment	SLA-001	FBgn0038722	Downstream	3180	1.205	0.228	0.088	1	0.0212766	32.4403	5513	Gypsy	LTR	5.33333
3R_19650082_19650082_mdg3	Ovary	H3K27ac	Increment	SLA-001	FBgn0038723	Upstream	1677	-1.682	0.0925	-0.075	1	0.0212766	32.4403	5513	Gypsy	LTR	5.33333
3R_19650082_19650082_mdg3	Ovary	H3K27ac	Increment	SLA-001	FBgn0051220	Downstream	1	0.489	0.625	0.642	1	0.0212766	32.4403	5513	Gypsy	LTR	5.33333
3R_19650082_19650082_mdg3	Ovary	H3K27ac	Increment	SLA-001	FBgn0038725	Downstream	2291	1.537	0.124	1.715	1	0.0212766	32.4403	5513	Gypsy	LTR	5.33333
3R_19743796_19743796_Blastopia	Ovary	H3K27ac	Depletion	MUN-016	FBgn0024963	Intron	0	0.14	0.889	0.161	1	0.0212766	-19.531	4964	Gypsy	LTR	2
3R_19807406_19807406_297	Gut	H3K27ac	Increment	JUT-011	FBgn0014135	Intron	0	-1.53	0.126	-0.397	1	0.0212766	12.3323	5817	Gypsy	LTR	1.33333
3R_19807406_19807406_297	Head	H3K9me3	Increment	JUT-011	FBgn0014135	Intron	0	-3.35	0.000807	-0.528	1	0.0212766	33.3128	5817	Gypsy	LTR	1
3R_19807406_19807406_297	Ovary	H3K9me3	Increment	JUT-011	FBgn0014135	Intron	0	-0.12	0.905	-0.02	1	0.0212766	43.1033	5817	Gypsy	LTR	2
3R_19835283_19835283_Tirant	Gut	H3K27ac	Depletion	AKA-017	FBgn0014135	5'UTR	0	2.663	0.00774	0.93	1	0.0212766	-20.9537	5918	Gypsy	LTR	1.33333
3R_19835283_19835283_Tirant	Head	H3K27ac	Increment	AKA-017	FBgn0014135	5'UTR	0	1.467	0.142	0.332	1	0.0212766	42.542	5918	Gypsy	LTR	1.33333
3R_19848078_19848078_F-element	Gut	H3K9me3	Increment	JUT-011	FBgn0038735	Intron	0	-11.241	1.28e-29	-1.88	1	0.0212766	82.0048	873	Jockey	LINE	5
3R_19848078_19848078_F-element	Ovary	H3K9me3	Increment	JUT-011	FBgn0038735	Intron	0	-26.691	2.99e-157	-2.433	1	0.0212766	425.857	873	Jockey	LINE	4
3R_19952399_19952410_BS	Ovary	H3K9me3	Increment	JUT-011	FBgn0038755	Intron	0	-1.956	0.0504	-0.229	10	0.212766	29.4877	5123	Jockey	LINE	3
3R_19965250_19965258_BS	Gut	H3K27ac	Increment	JUT-011	FBgn0038755	Intron	0	0.225	0.822	0.033	3	0.0638298	33.2353	5409	Jockey	LINE	2.75
3R_19965250_19965258_BS	Ovary	H3K27ac	Increment	JUT-011	FBgn0038755	Intron	0	-1.956	0.0504	-0.229	3	0.0638298	23.8707	5409	Jockey	LINE	1
3R_20137304_20137306_Burdock	Ovary	H3K9me3	Depletion	MUN-016	FBgn0037229	5'UTR	0	-4.515	6.34e-06	-2.049	3	0.0638298	-18.3927	6419	Gypsy	LTR	1
3R_20225159_20225163_F-element	Gut	H3K9me3	Increment	TOM-007	FBgn0083975	Intron	0	-3.364	0.000768	-3.369	6	0.12766	16.5177	4142	Jockey	LINE	1.33333
3R_20225159_20225163_F-element	Ovary	H3K9me3	Increment	TOM-007	FBgn0083975	Intron	0	-1	0.317	-79.726	6	0.12766	27.158	4142	Jockey	LINE	1
3R_20286835_20286840_jockey	Ovary	H3K27ac	Depletion	AKA-017	FBgn0262582	Intron	0	-7.541	4.66e-14	-0.469	2	0.0425532	-23.6973	1096	Jockey	LINE	2.33333
3R_20426821_20426821_Stalker2	Head	H3K9me3	Depletion	MUN-016	FBgn0262869	Intron	0	-0.091	0.928	-0.011	1	0.0212766	-15.8257	7601	Gypsy	LTR	1.75
3R_20430659_20430662_F-element	Head	H3K9me3	Increment	JUT-011	FBgn0262869	Intron	0	-1.643	0.1	-0.204	5	0.106383	20.0253	1671	Jockey	LINE	1
3R_20502048_20502058_Doc	Head	H3K9me3	Increment	JUT-011	FBgn0038797	Upstream	646	-0.944	0.345	-1.286	13	0.276596	33.5573	3283	Jockey	LINE	4.66667
3R_20502048_20502058_Doc	Head	H3K9me3	Increment	JUT-011	FBgn0002869	Downstream	1059	-2.565	0.0103	-1.535	13	0.276596	33.5573	3283	Jockey	LINE	4.66667
3R_20502048_20502058_Doc	Head	H3K9me3	Increment	JUT-011	FBgn0038798	Upstream	2709	-0.672	0.502	-0.136	13	0.276596	33.5573	3283	Jockey	LINE	4.66667
3R_20616117_20616117_F-element	Ovary	H3K9me3	Increment	JUT-011	FBgn0038814	Intron	0	0.675	0.499	1.692	1	0.0212766	95.3547	1774	Jockey	LINE	5.75
3R_20698029_20698029_mdg3	Gut	H3K9me3	Increment	TOM-007	FBgn0024944	Intron	0	-4.377	1.2e-05	-0.571	1	0.0212766	64.641	5552	Gypsy	LTR	3
3R_20698029_20698029_mdg3	Ovary	H3K9me3	Increment	TOM-007	FBgn0024944	Intron	0	-2.267	0.0234	-0.419	1	0.0212766	122.837	5552	Gypsy	LTR	3.5
3R_20862443_20862443_P-element	Ovary	H3K9me3	Increment	SLA-001	FBgn0038837	Intron	0	-0.156	0.876	-0.272	1	0.0212766	34.8387	1149	P	TIR	3.33333
3R_20870903_20870903_blood	Ovary	H3K9me3	Increment	TOM-007	FBgn0028396	Upstream	135	5.503	3.74e-08	4.186	1	0.0212766	215.42	7365	Gypsy	LTR	6.5
3R_20870903_20870903_blood	Ovary	H3K9me3	Increment	TOM-007	FBgn0044812	Upstream	2084	4.209	2.57e-05	6.809	1	0.0212766	215.42	7365	Gypsy	LTR	6.5
3R_20870903_20870903_blood	Ovary	H3K9me3	Increment	TOM-007	FBgn0038838	Upstream	3034	1.676	0.0938	5.022	1	0.0212766	215.42	7365	Gypsy	LTR	6.5
3R_20911111_20911111_Quasimodo	Ovary	H3K9me3	Increment	TOM-007	FBgn0264915	Upstream	531	0.811	0.417	2.453	1	0.0212766	77.972	7376	Gypsy	LTR	1.75
3R_20911111_20911111_Quasimodo	Ovary	H3K9me3	Increment	TOM-007	FBgn0051191	Downstream	1	-0.873	0.383	-1.05	1	0.0212766	77.972	7376	Gypsy	LTR	1.75
3R_21065089_21065089_P-element	Head	H3K27ac	Increment	JUT-011	FBgn0025865	Upstream	623	-0.108	0.914	-0.007	1	0.0212766	37.0647	1149	P	TIR	1
3R_21065089_21065089_P-element	Head	H3K27ac	Increment	JUT-011	FBgn0000083	Upstream	157	3.883	0.000103	0.416	1	0.0212766	37.0647	1149	P	TIR	1
3R_21193777_21193777_H	Ovary	H3K27ac	Depletion	SLA-001	FBgn0264357	Intron	0	1.612	0.107	0.08	1	0.0212766	-28.8447	1899	hAT-hobo	TIR	3
3R_21198592_21198594_Transpac	Gut	H3K27ac	Increment	JUT-011	FBgn0264357	Intron	0	1.935	0.053	0.259	2	0.0425532	32.2037	333	Gypsy	LTR	2.33333
3R_21198592_21198594_Transpac	Ovary	H3K9me3	Increment	JUT-011	FBgn0264357	Intron	0	9.632	2.93e-22	0.284	2	0.0425532	283.171	333	Gypsy	LTR	5.25
3R_21207453_21207453_Copia	Ovary	H3K9me3	Increment	TOM-007	FBgn0264357	Intron	0	-1.064	0.287	-0.063	1	0.0212766	198.575	5143	Copia	LTR	3.5
3R_21243349_21243351_roo	Gut	H3K9me3	Increment	JUT-011	FBgn0038873	Upstream	2	-0.343	0.732	-0.35	2	0.0425532	23.6273	7499	Pao	LTR	1.66667
3R_21243349_21243351_roo	Head	H3K9me3	Depletion	JUT-011	FBgn0038873	Upstream	2	-0.646	0.518	-0.136	2	0.0425532	-8.0105	7499	Pao	LTR	1
3R_21289392_21289394_P-element	Ovary	H3K9me3	Increment	JUT-011	FBgn0038880	Intron	0	0.705	0.481	1.89	2	0.0425532	52.6037	1150	P	TIR	4.5
3R_21326829_21326829_H	Ovary	H3K9me3	Increment	SLA-001	FBgn0038881	Intron	0	0.376	0.707	0.037	1	0.0212766	37.3047	1680	hAT-hobo	TIR	5
3R_21401610_21401610_Ivk	Gut	H3K27ac	Increment	AKA-017	FBgn0267713	Downstream	49	-1.799	0.072	-79.726	1	0.0212766	23.327	5369	I	LINE	1
3R_21589042_21589042_Blastopia	Gut	H3K27ac	Depletion	AKA-017	FBgn0283499	Intron	0	-2.891	0.00384	-0.766	1	0.0212766	-31.227	5027	Gypsy	LTR	3.75
3R_21593532_21593532_412	Ovary	Bivalent	Increment	TOM-007	FBgn0263662	Upstream	2	-2.336	0.0195	-1.34	1	0.0212766	70.0034	7919	Gypsy	LTR	4.14286
3R_21593532_21593532_412	Ovary	Bivalent	Increment	TOM-007	FBgn0283499	Intron	0	0.855	0.392	0.087	1	0.0212766	70.0034	7919	Gypsy	LTR	4.14286
3R_21601987_21601987_297	Gut	H3K9me3	Increment	AKA-017	FBgn0283499	Intron	0	-2.722	0.00649	-0.818	1	0.0212766	19.0413	6317	Gypsy	LTR	1.33333
3R_21614357_21614357_S-element	Gut	H3K27ac	Depletion	AKA-017	FBgn0264826	Downstream	662	-0.225	0.822	-0.239	1	0.0212766	-22.4842	1737	TcMar-Tc1	TIR	1.25
3R_21614357_21614357_S-element	Gut	H3K27ac	Depletion	AKA-017	FBgn0283499	Intron	0	-2.891	0.00384	-0.766	1	0.0212766	-22.4842	1737	TcMar-Tc1	TIR	1.25
3R_21614357_21614357_S-element	Head	H3K9me3	Increment	AKA-017	FBgn0264826	Downstream	662	2.129	0.0333	1.933	1	0.0212766	48.8533	1737	TcMar-Tc1	TIR	1
3R_21614357_21614357_S-element	Head	H3K9me3	Increment	AKA-017	FBgn0283499	Intron	0	-0.284	0.776	-0.057	1	0.0212766	48.8533	1737	TcMar-Tc1	TIR	1
3R_21614357_21614357_S-element	Ovary	H3K9me3	Depletion	AKA-017	FBgn0264826	Downstream	662	0.223	0.824	0.199	1	0.0212766	-21.8673	1737	TcMar-Tc1	TIR	1.33333
3R_21614357_21614357_S-element	Ovary	H3K9me3	Depletion	AKA-017	FBgn0283499	Intron	0	-9.899	2.11e-23	-0.659	1	0.0212766	-21.8673	1737	TcMar-Tc1	TIR	1.33333
3R_21895833_21895833_mdg3	Ovary	H3K9me3	Increment	TOM-007	FBgn0038917	Intron	0	-4.843	1.28e-06	-0.906	1	0.0212766	108.072	5453	Gypsy	LTR	5.5
3R_21900959_21900968_I-element	Gut	H3K9me3	Increment	SLA-001	FBgn0038917	Intron	0	-1.283	0.199	-0.298	2	0.0425532	22.9827	1104	I	LINE	3.66667
3R_21959515_21959515_F-element	Head	H3K9me3	Increment	AKA-017	FBgn0264490	Intron	0	-1.23	0.219	-0.206	1	0.0212766	23.532	4013	Jockey	LINE	3
3R_21993252_21993258_jockey	Gut	Bivalent	Increment	SLA-001	FBgn0264490	Intron	0	-2.303	0.0213	-0.891	5	0.106383	30.8588	3421	Jockey	LINE	1.5
3R_21993252_21993258_jockey	Ovary	H3K27ac	Increment	SLA-001	FBgn0264490	Intron	0	0.522	0.602	0.115	5	0.106383	23.4572	3421	Jockey	LINE	1.75
3R_22019184_22019184_P-element	Gut	Bivalent	Increment	TOM-007	FBgn0038922	Upstream	3	-1.192	0.233	-0.196	1	0.0212766	37.3184	1113	P	TIR	2.625
3R_22019184_22019184_P-element	Gut	Bivalent	Increment	TOM-007	FBgn0019960	Downstream	328	-1.825	0.068	-0.247	1	0.0212766	37.3184	1113	P	TIR	2.625
3R_22118068_22118068_Burdock	Head	H3K27ac	Increment	TOM-007	FBgn0051424	Upstream	818	4.967	6.79e-07	2.309	1	0.0212766	18.9613	2293	Gypsy	LTR	1
3R_22118068_22118068_Burdock	Head	H3K27ac	Increment	TOM-007	FBgn0051423	CDS	0	0.796	0.426	0.963	1	0.0212766	18.9613	2293	Gypsy	LTR	1
3R_22118068_22118068_Burdock	Ovary	H3K9me3	Increment	TOM-007	FBgn0259736	Upstream	1994	0.699	0.484	0.109	1	0.0212766	95.548	2293	Gypsy	LTR	5.25
3R_22131870_22131870_Doc	Gut	H3K27ac	Increment	AKA-017	FBgn0259736	3'UTR	0	-6.087	1.15e-09	-1.049	1	0.0212766	23.2862	4722	Jockey	LINE	1.5
3R_22160918_22160918_Copia	Gut	H3K9me3	Increment	JUT-011	FBgn0051163	Intron	0	-0.057	0.955	-0.019	1	0.0212766	21.5577	5148	Copia	LTR	2
3R_22160918_22160918_Copia	Ovary	H3K9me3	Increment	JUT-011	FBgn0051163	Intron	0	4.261	2.03e-05	0.754	1	0.0212766	35.3832	5148	Copia	LTR	2.25
3R_22332916_22332916_roo	Gut	H3K9me3	Increment	JUT-011	FBgn0038942	Downstream	365	-2.664	0.00773	-79.726	1	0.0212766	83.716	427	Pao	LTR	9.75
3R_22332916_22332916_roo	Gut	H3K9me3	Increment	JUT-011	FBgn0038943	Downstream	182	1.399	0.162	1.778	1	0.0212766	83.716	427	Pao	LTR	9.75
3R_22333847_22333847_roo	Gut	H3K9me3	Increment	JUT-011	FBgn0038943	Intron	0	1.399	0.162	1.778	1	0.0212766	77.8107	429	Pao	LTR	9.75
3R_22333847_22333847_roo	Ovary	H3K27ac	Depletion	JUT-011	FBgn0038943	Intron	0	-2.067	0.0387	-1.557	1	0.0212766	-16.8945	429	Pao	LTR	1.5
3R_22370392_22370392_Bari1	Gut	H3K9me3	Increment	AKA-017	FBgn0267385	Intron	0	0.627	0.531	0.082	1	0.0212766	46.0037	1731	TcMar-Tc1	TIR	3.66667
3R_22370392_22370392_Bari1	Ovary	H3K9me3	Depletion	AKA-017	FBgn0267385	Intron	0	-2.788	0.0053	-0.122	1	0.0212766	-28.2637	1731	TcMar-Tc1	TIR	1.33333
3R_22499706_22499706_roo	Gut	H3K9me3	Increment	TOM-007	FBgn0039378	Intron	0	-1.418	0.156	-0.822	1	0.0212766	52.1082	9101	Pao	LTR	5.25
3R_22499706_22499706_roo	Gut	H3K9me3	Increment	TOM-007	FBgn0038980	Upstream	2	-0.675	0.5	-0.409	1	0.0212766	52.1082	9101	Pao	LTR	5.25
3R_22499706_22499706_roo	Ovary	H3K27ac	Increment	TOM-007	FBgn0039378	Intron	0	-7.664	1.8e-14	-1.24	1	0.0212766	25.9393	9101	Pao	LTR	5.66667
3R_22499706_22499706_roo	Ovary	H3K27ac	Increment	TOM-007	FBgn0038980	Upstream	2	-2.4	0.0164	-2.223	1	0.0212766	25.9393	9101	Pao	LTR	5.66667
3R_22500545_22500545_mdg1	Head	H3K9me3	Depletion	SLA-001	FBgn0038980	5'UTR	0	1.822	0.0684	0.676	1	0.0212766	-17.3328	7355	Gypsy	LTR	1
3R_22567945_22567945_gypsy12	Ovary	H3K9me3	Increment	TOM-007	FBgn0038986	Upstream	5378	7.814	5.55e-15	1.351	1	0.0212766	226.144	10457	Gypsy	LTR	11.75
3R_22567945_22567945_gypsy12	Ovary	H3K9me3	Increment	TOM-007	FBgn0053110	Upstream	2500	6.309	2.81e-10	6.11	1	0.0212766	226.144	10457	Gypsy	LTR	11.75
3R_22608761_22608761_pogo	Gut	H3K9me3	Increment	TOM-007	FBgn0051156	Downstream	2	-2.157	0.031	-0.431	1	0.0212766	14.4223	186	TcMar-Pogo	TIR	5.33333
3R_22608761_22608761_pogo	Gut	H3K9me3	Increment	TOM-007	FBgn0038993	Upstream	731	-1.025	0.305	-0.48	1	0.0212766	14.4223	186	TcMar-Pogo	TIR	5.33333
3R_22608761_22608761_pogo	Gut	H3K9me3	Increment	TOM-007	FBgn0051158	Downstream	1	-0.432	0.666	-0.121	1	0.0212766	14.4223	186	TcMar-Pogo	TIR	5.33333
3R_22662006_22662006_H	Head	H3K9me3	Depletion	SLA-001	FBgn0266418	Intron	0	0.662	0.508	0.18	1	0.0212766	-22.2537	1489	hAT-hobo	TIR	1.33333
3R_22731726_22731726_Idefix	Head	Bivalent	Depletion	MUN-016	FBgn0266409	3'UTR	0	-2.631	0.00851	-0.379	1	0.0212766	-18.3313	7317	Gypsy	LTR	1.16667
3R_22731726_22731726_Idefix	Head	Bivalent	Depletion	MUN-016	FBgn0039015	Downstream	625	-1.378	0.168	-0.644	1	0.0212766	-18.3313	7317	Gypsy	LTR	1.16667
3R_22731726_22731726_Idefix	Head	Bivalent	Depletion	MUN-016	FBgn0262983	5'UTR	0	13.974	1.12e-44	2.919	1	0.0212766	-18.3313	7317	Gypsy	LTR	1.16667
3R_22731726_22731726_Idefix	Ovary	H3K27ac	Increment	MUN-016	FBgn0266409	3'UTR	0	0.452	0.651	0.041	1	0.0212766	41.2355	7317	Gypsy	LTR	1
3R_22731726_22731726_Idefix	Ovary	H3K27ac	Increment	MUN-016	FBgn0039015	Downstream	625	-1.657	0.0975	-0.806	1	0.0212766	41.2355	7317	Gypsy	LTR	1
3R_22731726_22731726_Idefix	Ovary	H3K27ac	Increment	MUN-016	FBgn0262983	5'UTR	0	-0.123	0.902	-0.048	1	0.0212766	41.2355	7317	Gypsy	LTR	1
3R_22794970_22794970_mdg1	Gut	Bivalent	Increment	JUT-011	FBgn0039026	Downstream	943	2.023	0.0431	0.363	1	0.0212766	52.1144	5008	Gypsy	LTR	1.375
3R_22794970_22794970_mdg1	Head	H3K9me3	Increment	JUT-011	FBgn0039026	Downstream	943	0.027	0.978	0.003	1	0.0212766	44.287	5008	Gypsy	LTR	1
3R_22794970_22794970_mdg1	Ovary	H3K9me3	Increment	JUT-011	FBgn0039026	Downstream	943	1.874	0.061	0.16	1	0.0212766	299.514	5008	Gypsy	LTR	5
3R_22899136_22899136_P-element	Gut	H3K27ac	Depletion	MUN-016	FBgn0017590	Upstream	156	0.541	0.588	0.213	1	0.0212766	-25.1157	1149	P	TIR	3.33333
3R_22899136_22899136_P-element	Ovary	H3K27ac	Depletion	MUN-016	FBgn0017590	Upstream	156	1.639	0.101	1.427	1	0.0212766	-27.386	1149	P	TIR	11.3333
3R_22904432_22904434_jockey	Gut	Bivalent	Increment	AKA-017	FBgn0017590	Intron	0	-0.876	0.381	-0.566	2	0.0425532	41.232	4995	Jockey	LINE	9
3R_23087048_23087048_Stalker2	Gut	Bivalent	Increment	AKA-017	FBgn0039054	Intron	0	-0.656	0.512	-0.359	1	0.0212766	35.7972	7884	Gypsy	LTR	3.5
3R_23087048_23087048_Stalker2	Head	H3K27ac	Depletion	AKA-017	FBgn0039054	Intron	0	-2.206	0.0274	-0.311	1	0.0212766	-17.114	7884	Gypsy	LTR	3
3R_23426434_23426437_pogo	Ovary	H3K9me3	Increment	AKA-017	FBgn0039078	Intron	0	-3.754	0.000174	-79.726	3	0.0638298	29.3683	186	TcMar-Pogo	TIR	1.66667
3R_23439086_23439090_Stalker4	Ovary	H3K9me3	Increment	JUT-011	FBgn0039078	Intron	0	0.112	0.911	0.106	2	0.0425532	106.227	429	Gypsy	LTR	4.75
3R_23465751_23465751_I-element	Ovary	H3K9me3	Increment	TOM-007	FBgn0039078	Intron	0	0.318	0.75	0.568	1	0.0212766	88.2927	5377	I	LINE	2.25
3R_23533111_23533111_jockey	Ovary	H3K9me3	Increment	JUT-011	FBgn0039084	Upstream	2144	-0.045	0.964	-0.017	1	0.0212766	248.115	5005	Jockey	LINE	3.33333
3R_23539346_23539346_jockey	Ovary	H3K27ac	Depletion	MUN-016	FBgn0039087	Upstream	448	0.692	0.489	1.764	1	0.0212766	-26.4348	254	Jockey	LINE	2.5
3R_23557345_23557345_P-element	Gut	H3K9me3	Increment	JUT-011	FBgn0039089	Upstream	74	-2.911	0.0036	-1.791	1	0.0212766	25.745	1147	P	TIR	3.66667
3R_23653441_23653444_pogo	Head	H3K27ac	Depletion	AKA-017	FBgn0051145	Intron	0	-1.008	0.313	-0.066	4	0.0851064	-19.174	180	TcMar-Pogo	TIR	5
3R_23833594_23833594_jockey	Gut	Bivalent	Depletion	MUN-016	FBgn0085384	Intron	0	2.737	0.00619	0.439	1	0.0212766	-22.8953	234	Jockey	LINE	1.875
3R_23833594_23833594_jockey	Ovary	Bivalent	Depletion	MUN-016	FBgn0085384	Intron	0	0.28	0.78	0.077	1	0.0212766	-31.0637	234	Jockey	LINE	2.85714
3R_23906595_23906598_pogo	Gut	H3K9me3	Increment	AKA-017	FBgn0016754	Intron	0	-1.996	0.0459	-0.443	2	0.0425532	62.3843	186	TcMar-Pogo	TIR	6
3R_23906595_23906598_pogo	Head	H3K27ac	Depletion	AKA-017	FBgn0016754	Intron	0	-3.307	0.000942	-0.379	2	0.0425532	-28.4693	186	TcMar-Pogo	TIR	5.66667
3R_23917140_23917140_Idefix	Gut	H3K9me3	Increment	AKA-017	FBgn0016754	Intron	0	-1.105	0.269	-0.253	1	0.0212766	36.6358	7425	Gypsy	LTR	3.25
3R_23917140_23917140_Idefix	Head	H3K27ac	Depletion	AKA-017	FBgn0016754	Intron	0	-3.307	0.000942	-0.379	1	0.0212766	-26.257	7425	Gypsy	LTR	3.33333
3R_23917140_23917140_Idefix	Ovary	H3K9me3	Depletion	AKA-017	FBgn0016754	Intron	0	-1.283	0.2	-0.174	1	0.0212766	-31.0007	7425	Gypsy	LTR	2
3R_24071199_24071199_jockey	Gut	H3K9me3	Increment	TOM-007	FBgn0053100	Intron	0	-0.847	0.397	-0.153	1	0.0212766	28.226	4448	Jockey	LINE	1
3R_24071199_24071199_jockey	Ovary	Bivalent	Increment	TOM-007	FBgn0053100	Intron	0	2.988	0.00281	0.11	1	0.0212766	50.3776	4448	Jockey	LINE	1.28571
3R_24300648_24300650_Idefix	Gut	H3K27ac	Depletion	AKA-017	FBgn0259685	Intron	0	-1.633	0.102	-0.189	2	0.0425532	-29.572	7338	Gypsy	LTR	3.33333
3R_24397094_24397097_Quasimodo	Head	Bivalent	Increment	AKA-017	FBgn0000036	Downstream	1	-7.06	1.66e-12	-1.884	2	0.0425532	38.4737	7372	Gypsy	LTR	2.14286
3R_24397094_24397097_Quasimodo	Ovary	Bivalent	Depletion	AKA-017	FBgn0000036	Downstream	1	-1.378	0.168	-79.726	2	0.0425532	-27.2541	7372	Gypsy	LTR	1.28571
3R_24593402_24593402_roo	Head	H3K27ac	Depletion	AKA-017	FBgn0263490	Upstream	1	-0.143	0.886	-0.02	1	0.0212766	-15.7655	9113	Pao	LTR	2.75
3R_24662246_24662265_jockey	Ovary	H3K9me3	Increment	TOM-007	FBgn0020018	Upstream	441	-2.335	0.0195	-0.195	5	0.106383	77.779	5003	Jockey	LINE	4.66667
3R_24662246_24662265_jockey	Ovary	H3K9me3	Increment	TOM-007	FBgn0003429	Upstream	258	0.504	0.614	0.128	5	0.106383	77.779	5003	Jockey	LINE	4.66667
3R_24690474_24690474_Nomad	Ovary	H3K9me3	Increment	TOM-007	FBgn0003429	Intron	0	1.175	0.24	0.311	1	0.0212766	25.5747	7300	Gypsy	LTR	2
3R_24737068_24737068_Stalker2	Ovary	H3K9me3	Increment	MUN-016	FBgn0004885	Intron	0	-9.903	2.02e-23	-2.07	1	0.0212766	78.3317	7867	Gypsy	LTR	2
3R_24764517_24764573_jockey	Ovary	Bivalent	Depletion	MUN-016	FBgn0015591	Upstream	1	-1.975	0.0483	-1.88	2	0.0425532	-20.1467	3206	Jockey	LINE	3.42857
3R_25227815_25227815_Transpac	Gut	Bivalent	Increment	AKA-017	FBgn0039294	Intron	0	-0.59	0.555	-0.26	1	0.0212766	24.1558	334	Gypsy	LTR	2
3R_25293563_25293566_Burdock.t1	Gut	Bivalent	Depletion	SLA-001	FBgn0039315	Downstream	4629	0.49	0.624	0.127	1	0.0212766	-100	2576	Gypsy	LTR	12.5
3R_25293563_25293566_Burdock.t1	Gut	Bivalent	Depletion	SLA-001	FBgn0039316	Downstream	2192	-2.25	0.0245	-1.618	1	0.0212766	-100	2576	Gypsy	LTR	12.5
3R_25293563_25293566_Burdock.t1	Head	Bivalent	Depletion	SLA-001	FBgn0039316	Downstream	2192	-2.687	0.00721	-0.675	1	0.0212766	-100	2576	Gypsy	LTR	10.5
3R_25293563_25293566_Burdock.t1	Ovary	Bivalent	Depletion	SLA-001	FBgn0039315	Downstream	4629	2.456	0.0141	1.591	1	0.0212766	-100	2576	Gypsy	LTR	12.25
3R_25293563_25293566_Burdock.t1	Ovary	Bivalent	Depletion	SLA-001	FBgn0039316	Downstream	2192	1.416	0.157	0.924	1	0.0212766	-100	2576	Gypsy	LTR	12.25
3R_25296093_25296093_Blastopia	Gut	Bivalent	Depletion	SLA-001	FBgn0051098	Upstream	3111	-1.382	0.167	-0.221	1	0.0212766	-100	5027	Gypsy	LTR	17.75
3R_25296093_25296093_Blastopia	Gut	Bivalent	Depletion	SLA-001	FBgn0051102	Upstream	501	-8.816	5.94e-19	-1.432	1	0.0212766	-100	5027	Gypsy	LTR	17.75
3R_25296093_25296093_Blastopia	Gut	Bivalent	Depletion	SLA-001	FBgn0039319	Upstream	4797	-1.731	0.0834	-0.597	1	0.0212766	-100	5027	Gypsy	LTR	17.75
3R_25296093_25296093_Blastopia	Gut	Bivalent	Depletion	SLA-001	FBgn0051370	Upstream	6374	-4.363	1.28e-05	-1.37	1	0.0212766	-100	5027	Gypsy	LTR	17.75
3R_25296093_25296093_Blastopia	Head	Bivalent	Depletion	SLA-001	FBgn0051098	Upstream	3111	-4.601	4.21e-06	-0.312	1	0.0212766	-100	5027	Gypsy	LTR	17.75
3R_25296093_25296093_Blastopia	Head	Bivalent	Depletion	SLA-001	FBgn0051102	Upstream	501	-6.745	1.53e-11	-1.338	1	0.0212766	-100	5027	Gypsy	LTR	17.75
3R_25296093_25296093_Blastopia	Head	Bivalent	Depletion	SLA-001	FBgn0039319	Upstream	4797	-4.156	3.23e-05	-0.659	1	0.0212766	-100	5027	Gypsy	LTR	17.75
3R_25296093_25296093_Blastopia	Head	Bivalent	Depletion	SLA-001	FBgn0051370	Upstream	6374	-3.05	0.00229	-1.079	1	0.0212766	-100	5027	Gypsy	LTR	17.75
3R_25296093_25296093_Blastopia	Ovary	Bivalent	Depletion	SLA-001	FBgn0051098	Upstream	3111	-6.285	3.27e-10	-0.61	1	0.0212766	-100	5027	Gypsy	LTR	17.75
3R_25296093_25296093_Blastopia	Ovary	Bivalent	Depletion	SLA-001	FBgn0051102	Upstream	501	-0.096	0.924	-0.042	1	0.0212766	-100	5027	Gypsy	LTR	17.75
3R_25296093_25296093_Blastopia	Ovary	Bivalent	Depletion	SLA-001	FBgn0039319	Upstream	4797	1.432	0.152	0.999	1	0.0212766	-100	5027	Gypsy	LTR	17.75
3R_25296093_25296093_Blastopia	Ovary	Bivalent	Depletion	SLA-001	FBgn0051370	Upstream	6374	-3.204	0.00136	-1.525	1	0.0212766	-100	5027	Gypsy	LTR	17.75
3R_25305712_25305717_Doc	Gut	Bivalent	Depletion	SLA-001	FBgn0051288	Upstream	5992	-3.11	0.00187	-0.652	2	0.0425532	-98.1587	2098	Jockey	LINE	19
3R_25305712_25305717_Doc	Gut	Bivalent	Depletion	SLA-001	FBgn0051436	Downstream	69	-2.085	0.0371	-0.388	2	0.0425532	-98.1587	2098	Jockey	LINE	19
3R_25305712_25305717_Doc	Gut	Bivalent	Depletion	SLA-001	FBgn0039321	Downstream	697	-0.171	0.864	-0.051	2	0.0425532	-98.1587	2098	Jockey	LINE	19
3R_25305712_25305717_Doc	Gut	Bivalent	Depletion	SLA-001	FBgn0051099	Downstream	3640	-0.712	0.476	-0.52	2	0.0425532	-98.1587	2098	Jockey	LINE	19
3R_25305712_25305717_Doc	Gut	Bivalent	Depletion	SLA-001	FBgn0039324	Downstream	10691	-0.217	0.828	-0.049	2	0.0425532	-98.1587	2098	Jockey	LINE	19
3R_25305712_25305717_Doc	Gut	Bivalent	Depletion	SLA-001	FBgn0039325	Downstream	12779	-5.139	2.76e-07	-2.507	2	0.0425532	-98.1587	2098	Jockey	LINE	19
3R_25305712_25305717_Doc	Gut	Bivalent	Depletion	SLA-001	FBgn0039326	Downstream	15284	-5.583	2.37e-08	-1.745	2	0.0425532	-98.1587	2098	Jockey	LINE	19
3R_25305712_25305717_Doc	Gut	Bivalent	Depletion	SLA-001	FBgn0051097	Upstream	7767	-1.958	0.0502	-0.88	2	0.0425532	-98.1587	2098	Jockey	LINE	19
3R_25305712_25305717_Doc	Head	Bivalent	Depletion	SLA-001	FBgn0051288	Upstream	5992	-2.332	0.0197	-0.643	2	0.0425532	-96.4261	2098	Jockey	LINE	19
3R_25305712_25305717_Doc	Head	Bivalent	Depletion	SLA-001	FBgn0051436	Downstream	69	-1.58	0.114	-0.478	2	0.0425532	-96.4261	2098	Jockey	LINE	19
3R_25305712_25305717_Doc	Head	Bivalent	Depletion	SLA-001	FBgn0039321	Downstream	697	2.909	0.00363	0.425	2	0.0425532	-96.4261	2098	Jockey	LINE	19
3R_25305712_25305717_Doc	Head	Bivalent	Depletion	SLA-001	FBgn0051099	Downstream	3640	-0.944	0.345	-0.322	2	0.0425532	-96.4261	2098	Jockey	LINE	19
3R_25305712_25305717_Doc	Head	Bivalent	Depletion	SLA-001	FBgn0039324	Downstream	10691	6.638	3.18e-11	1.069	2	0.0425532	-96.4261	2098	Jockey	LINE	19
3R_25305712_25305717_Doc	Head	Bivalent	Depletion	SLA-001	FBgn0039325	Downstream	12779	-5.066	4.06e-07	-3.106	2	0.0425532	-96.4261	2098	Jockey	LINE	19
3R_25305712_25305717_Doc	Head	Bivalent	Depletion	SLA-001	FBgn0039326	Downstream	15284	-8.21	2.22e-16	-1.164	2	0.0425532	-96.4261	2098	Jockey	LINE	19
3R_25305712_25305717_Doc	Head	Bivalent	Depletion	SLA-001	FBgn0051097	Upstream	7767	-3.759	0.000171	-0.514	2	0.0425532	-96.4261	2098	Jockey	LINE	19
3R_25305712_25305717_Doc	Ovary	Bivalent	Depletion	SLA-001	FBgn0051288	Upstream	5992	1.665	0.096	1.212	2	0.0425532	-93.0674	2098	Jockey	LINE	19
3R_25305712_25305717_Doc	Ovary	Bivalent	Depletion	SLA-001	FBgn0051436	Downstream	69	-1.206	0.228	-0.547	2	0.0425532	-93.0674	2098	Jockey	LINE	19
3R_25305712_25305717_Doc	Ovary	Bivalent	Depletion	SLA-001	FBgn0039321	Downstream	697	1.167	0.243	0.311	2	0.0425532	-93.0674	2098	Jockey	LINE	19
3R_25305712_25305717_Doc	Ovary	Bivalent	Depletion	SLA-001	FBgn0039324	Downstream	10691	4.364	1.28e-05	2.05	2	0.0425532	-93.0674	2098	Jockey	LINE	19
3R_25305712_25305717_Doc	Ovary	Bivalent	Depletion	SLA-001	FBgn0039325	Downstream	12779	-1.408	0.159	-0.684	2	0.0425532	-93.0674	2098	Jockey	LINE	19
3R_25305712_25305717_Doc	Ovary	Bivalent	Depletion	SLA-001	FBgn0039326	Downstream	15284	-1.205	0.228	-0.811	2	0.0425532	-93.0674	2098	Jockey	LINE	19
3R_25305712_25305717_Doc	Ovary	Bivalent	Depletion	SLA-001	FBgn0051097	Upstream	7767	3.572	0.000354	1.63	2	0.0425532	-93.0674	2098	Jockey	LINE	19
3R_25360769_25360772_jockey	Gut	H3K9me3	Increment	JUT-011	FBgn0039331	Downstream	757	-1.553	0.121	-1.557	2	0.0425532	23.3983	1842	Jockey	LINE	1.33333
3R_25360769_25360772_jockey	Gut	H3K9me3	Increment	JUT-011	FBgn0004509	Intron	0	-1.362	0.173	-0.304	2	0.0425532	23.3983	1842	Jockey	LINE	1.33333
3R_25360769_25360772_jockey	Head	H3K9me3	Increment	JUT-011	FBgn0039331	Downstream	757	5.448	5.08e-08	0.839	2	0.0425532	19.492	1842	Jockey	LINE	1
3R_25360769_25360772_jockey	Head	H3K9me3	Increment	JUT-011	FBgn0004509	Intron	0	-3.595	0.000324	-0.374	2	0.0425532	19.492	1842	Jockey	LINE	1
3R_25368524_25368524_roo	Gut	H3K9me3	Increment	SLA-001	FBgn0004509	Intron	0	-1.939	0.0525	-0.529	1	0.0212766	21.342	9175	Pao	LTR	1.33333
3R_25378620_25378646_jockey	Ovary	Bivalent	Increment	MUN-016	FBgn0004509	Intron	0	0.077	0.938	0.004	3	0.0638298	93.6157	9927	Jockey	LINE	3.85714
3R_25396452_25396452_412	Head	H3K27ac	Depletion	AKA-017	FBgn0004509	Intron	0	-1.804	0.0713	-0.22	1	0.0212766	-21.637	7486	Gypsy	LTR	2
3R_25440202_25440204_pogo	Gut	H3K9me3	Depletion	MUN-016	FBgn0004509	Intron	0	7.167	7.66e-13	1.004	2	0.0425532	-16.3867	185	TcMar-Pogo	TIR	1.33333
3R_25440202_25440204_pogo	Head	H3K9me3	Depletion	MUN-016	FBgn0004509	Intron	0	4.389	1.14e-05	0.296	2	0.0425532	-31.2613	185	TcMar-Pogo	TIR	4.66667
3R_25440202_25440204_pogo	Ovary	H3K27ac	Increment	MUN-016	FBgn0004509	Intron	0	0.077	0.938	0.004	2	0.0425532	46.815	185	TcMar-Pogo	TIR	8.5
3R_25473085_25473099_P-element	Head	H3K9me3	Increment	AKA-017	FBgn0039335	Upstream	407	-2.407	0.0161	-0.124	2	0.0425532	20.3045	650	P	TIR	1.5
3R_25473085_25473099_P-element	Head	H3K9me3	Increment	AKA-017	FBgn0004509	Upstream	37	-1.133	0.257	-0.135	2	0.0425532	20.3045	650	P	TIR	1.5
3R_25508517_25508521_jockey	Gut	H3K27ac	Increment	SLA-001	FBgn0039343	Downstream	263	0.537	0.591	0.171	2	0.0425532	18.372	3456	Jockey	LINE	1
3R_25540488_25540488_pogo	Head	H3K27ac	Increment	TOM-007	FBgn0011666	Intron	0	-0.902	0.367	-0.14	1	0.0212766	15.788	186	TcMar-Pogo	TIR	2
3R_25540488_25540488_pogo	Ovary	H3K9me3	Increment	TOM-007	FBgn0011666	Intron	0	1.544	0.123	0.093	1	0.0212766	24.733	186	TcMar-Pogo	TIR	3.66667
3R_25552408_25552408_17-6	Ovary	Bivalent	Increment	TOM-007	FBgn0011666	Intron	0	2.607	0.00913	0.15	1	0.0212766	42.2326	513	Gypsy	LTR	2.28571
3R_25571371_25571373_H	Gut	H3K9me3	Increment	JUT-011	FBgn0011666	Intron	0	-2.253	0.0243	-0.532	2	0.0425532	21.272	1174	hAT-hobo	TIR	1
3R_25571371_25571373_H	Head	H3K9me3	Increment	JUT-011	FBgn0011666	Intron	0	-1.598	0.11	-0.262	2	0.0425532	32.4162	1174	hAT-hobo	TIR	4.75
3R_25607742_25607742_Gypsy-2_Dsim	Head	Bivalent	Depletion	MUN-016	FBgn0261287	Upstream	2	-3.174	0.00151	-0.535	1	0.0212766	-34.6839	5223	Gypsy	LTR	1.85714
3R_25607742_25607742_Gypsy-2_Dsim	Head	Bivalent	Depletion	MUN-016	FBgn0011666	Downstream	2	-1.325	0.185	-0.204	1	0.0212766	-34.6839	5223	Gypsy	LTR	1.85714
3R_25617302_25617302_H	Gut	H3K27ac	Increment	MUN-016	FBgn0039348	Intron	0	-1.097	0.272	-0.065	1	0.0212766	36.3615	2962	hAT-hobo	TIR	1.5
3R_25617302_25617302_H	Ovary	H3K27ac	Increment	MUN-016	FBgn0039348	Intron	0	1.894	0.0583	0.047	1	0.0212766	42.8368	2962	hAT-hobo	TIR	1
3R_25678756_25678758_Burdock	Head	H3K9me3	Increment	TOM-007	FBgn0039355	Upstream	77	-2.38	0.0173	-0.686	2	0.0425532	11.7247	2579	Gypsy	LTR	1
3R_25678756_25678758_Burdock	Head	H3K9me3	Increment	TOM-007	FBgn0039356	Upstream	2	3.244	0.00118	0.413	2	0.0425532	11.7247	2579	Gypsy	LTR	1
3R_25678756_25678758_Burdock	Head	H3K9me3	Increment	TOM-007	FBgn0039357	Downstream	484	-5.81	6.23e-09	-0.71	2	0.0425532	11.7247	2579	Gypsy	LTR	1
3R_25678756_25678758_Burdock	Ovary	H3K9me3	Increment	TOM-007	FBgn0266752	Upstream	1981	1.862	0.0626	0.763	2	0.0425532	253.525	2579	Gypsy	LTR	4
3R_25678756_25678758_Burdock	Ovary	H3K9me3	Increment	TOM-007	FBgn0039355	Upstream	77	-0.66	0.509	-0.111	2	0.0425532	253.525	2579	Gypsy	LTR	4
3R_25678756_25678758_Burdock	Ovary	H3K9me3	Increment	TOM-007	FBgn0039356	Upstream	2	-7.214	5.42e-13	-3.244	2	0.0425532	253.525	2579	Gypsy	LTR	4
3R_25678756_25678758_Burdock	Ovary	H3K9me3	Increment	TOM-007	FBgn0039357	Downstream	484	-5.623	1.87e-08	-0.501	2	0.0425532	253.525	2579	Gypsy	LTR	4
3R_25678756_25678758_Burdock	Ovary	H3K9me3	Increment	TOM-007	FBgn0039354	Downstream	1545	3.283	0.00103	0.826	2	0.0425532	253.525	2579	Gypsy	LTR	4
3R_25809191_25809193_mdg1	Ovary	H3K9me3	Increment	TOM-007	FBgn0039373	Upstream	1927	-2.581	0.00984	-79.726	2	0.0425532	153.149	7419	Gypsy	LTR	8.75
3R_25809191_25809193_mdg1	Ovary	H3K9me3	Increment	TOM-007	FBgn0011273	Upstream	2746	-2.65	0.00804	-79.726	2	0.0425532	153.149	7419	Gypsy	LTR	8.75
3R_25882835_25882835_S-element	Gut	H3K27ac	Depletion	AKA-017	FBgn0039381	5'UTR	0	-1.859	0.0631	-0.484	1	0.0212766	-27.4022	1738	TcMar-Tc1	TIR	1
3R_25883847_25883847_S-element	Gut	Bivalent	Depletion	AKA-017	FBgn0039381	Intron	0	-1.309	0.191	-0.363	1	0.0212766	-28.3218	1746	TcMar-Tc1	TIR	1.66667
3R_25883847_25883847_S-element	Head	H3K9me3	Increment	AKA-017	FBgn0039381	Intron	0	-3.952	7.75e-05	-0.526	1	0.0212766	34.3463	1746	TcMar-Tc1	TIR	1
3R_25911544_25911544_H	Ovary	Bivalent	Depletion	MUN-016	FBgn0250757	CDS	0	-1.867	0.062	-0.941	1	0.0212766	-21.9376	1519	hAT-hobo	TIR	1
3R_25959214_25959214_pogo	Gut	H3K9me3	Depletion	MUN-016	FBgn0039398	Upstream	71	-1.368	0.171	-79.726	1	0.0212766	-17.255	183	TcMar-Pogo	TIR	1
3R_25959214_25959214_pogo	Ovary	Bivalent	Depletion	MUN-016	FBgn0039398	Upstream	71	-1	0.317	-79.726	1	0.0212766	-25.816	183	TcMar-Pogo	TIR	2.25
3R_25983018_25983018_H	Gut	H3K9me3	Depletion	MUN-016	FBgn0259146	Downstream	282	2.564	0.0103	1.561	1	0.0212766	-17.7197	1520	hAT-hobo	TIR	1.33333
3R_25983018_25983018_H	Gut	H3K9me3	Depletion	MUN-016	FBgn0015269	5'UTR	0	0.923	0.356	0.143	1	0.0212766	-17.7197	1520	hAT-hobo	TIR	1.33333
3R_26160199_26160199_roo	Ovary	H3K27ac	Increment	AKA-017	FBgn0039378	5'UTR	0	-5.413	6.2e-08	-1.295	1	0.0212766	18.6767	9101	Pao	LTR	2.33333
3R_26171271_26171273_roo	Gut	H3K9me3	Increment	JUT-011	FBgn0051323	5'UTR	0	-1.913	0.0557	-0.377	2	0.0425532	33.3955	9070	Pao	LTR	4
3R_26171271_26171273_roo	Head	H3K9me3	Increment	JUT-011	FBgn0051323	5'UTR	0	-1.819	0.0689	-0.186	2	0.0425532	44.5847	9070	Pao	LTR	7.66667
3R_26171271_26171273_roo	Ovary	H3K9me3	Increment	JUT-011	FBgn0051323	5'UTR	0	-1.624	0.104	-0.229	2	0.0425532	37.411	9070	Pao	LTR	2
3R_26194931_26194934_F-element	Gut	H3K27ac	Increment	JUT-011	FBgn0265379	Upstream	328	-0.076	0.94	-0.055	2	0.0425532	33.7627	4685	Jockey	LINE	3
3R_26194931_26194934_F-element	Ovary	H3K9me3	Increment	JUT-011	FBgn0265379	Upstream	328	0.661	0.508	1.699	2	0.0425532	36.4823	4685	Jockey	LINE	3
3R_26209968_26209968_Ivk	Head	H3K27ac	Increment	TOM-007	FBgn0265379	Intron	0	2.207	0.0273	0.676	1	0.0212766	13.843	187	I	LINE	5
3R_26209968_26209968_Ivk	Ovary	H3K9me3	Increment	TOM-007	FBgn0265379	Intron	0	0.169	0.866	0.307	1	0.0212766	13.8983	187	I	LINE	3.66667
3R_26253942_26253945_jockey	Head	H3K27ac	Depletion	JUT-011	FBgn0267730	Downstream	1019	-1.367	0.171	-0.731	2	0.0425532	-15.2447	2548	Jockey	LINE	2.75
3R_26254562_26254564_H	Ovary	H3K9me3	Increment	JUT-011	FBgn0000064	3'UTR	0	-0.199	0.842	-0.018	2	0.0425532	62.7227	1572	hAT-hobo	TIR	1
3R_26353327_26353327_Copia	Ovary	H3K9me3	Increment	TOM-007	FBgn0053970	Intron	0	6.71	1.95e-11	1.358	1	0.0212766	19.4395	5138	Copia	LTR	3.75
3R_26446982_26446982_mdg3	Ovary	H3K9me3	Increment	MUN-016	FBgn0263118	Downstream	2	-3.932	8.43e-05	-2.838	1	0.0212766	75.226	5516	Gypsy	LTR	2.66667
3R_26603836_26603836_blood	Gut	H3K27ac	Increment	AKA-017	FBgn0266256	Upstream	3212	-1	0.317	-79.726	1	0.0212766	32.8197	5913	Gypsy	LTR	5.5
3R_26603836_26603836_blood	Gut	H3K27ac	Increment	AKA-017	FBgn0263289	3'UTR	0	-1.544	0.123	-0.221	1	0.0212766	32.8197	5913	Gypsy	LTR	5.5
3R_26654463_26654463_mdg1	Gut	Bivalent	Depletion	SLA-001	FBgn0243586	Upstream	2001	2.545	0.0109	2.501	1	0.0212766	-100	7343	Gypsy	LTR	4
3R_26654463_26654463_mdg1	Head	Bivalent	Depletion	SLA-001	FBgn0243586	Upstream	2001	-0.529	0.597	-0.504	1	0.0212766	-100	7343	Gypsy	LTR	6.75
3R_26654463_26654463_mdg1	Ovary	Bivalent	Depletion	SLA-001	FBgn0243586	Upstream	2001	-0.035	0.972	-0.06	1	0.0212766	-100	7343	Gypsy	LTR	4
3R_26987747_26987747_roo	Gut	H3K27ac	Depletion	SLA-001	FBgn0051077	Downstream	2487	-0.497	0.619	-0.27	1	0.0212766	-82.579	9102	Pao	LTR	16.6667
3R_26987747_26987747_roo	Gut	H3K27ac	Depletion	SLA-001	FBgn0051076	Downstream	1305	-2.121	0.034	-0.618	1	0.0212766	-82.579	9102	Pao	LTR	16.6667
3R_26987747_26987747_roo	Gut	H3K27ac	Depletion	SLA-001	FBgn0039469	Upstream	7078	2.999	0.00271	2.517	1	0.0212766	-82.579	9102	Pao	LTR	16.6667
3R_26987747_26987747_roo	Gut	H3K27ac	Depletion	SLA-001	FBgn0039470	Downstream	15458	-1.271	0.204	-0.905	1	0.0212766	-82.579	9102	Pao	LTR	16.6667
3R_26987747_26987747_roo	Gut	H3K27ac	Depletion	SLA-001	FBgn0004842	Upstream	9213	1.342	0.18	0.245	1	0.0212766	-82.579	9102	Pao	LTR	16.6667
3R_26987747_26987747_roo	Head	H3K27ac	Depletion	SLA-001	FBgn0051077	Downstream	2487	-0.399	0.69	-0.209	1	0.0212766	-94.664	9102	Pao	LTR	16
3R_26987747_26987747_roo	Head	H3K27ac	Depletion	SLA-001	FBgn0051076	Downstream	1305	-0.029	0.977	-0.012	1	0.0212766	-94.664	9102	Pao	LTR	16
3R_26987747_26987747_roo	Head	H3K27ac	Depletion	SLA-001	FBgn0039469	Upstream	7078	-1.773	0.0762	-2.304	1	0.0212766	-94.664	9102	Pao	LTR	16
3R_26987747_26987747_roo	Head	H3K27ac	Depletion	SLA-001	FBgn0039470	Downstream	15458	-1.67	0.0949	-1.466	1	0.0212766	-94.664	9102	Pao	LTR	16
3R_26987747_26987747_roo	Head	H3K27ac	Depletion	SLA-001	FBgn0004842	Upstream	9213	-0.144	0.885	-0.018	1	0.0212766	-94.664	9102	Pao	LTR	16
3R_26987747_26987747_roo	Ovary	Bivalent	Depletion	SLA-001	FBgn0051077	Downstream	2487	-1.413	0.158	-79.726	1	0.0212766	-78.118	9102	Pao	LTR	16.8333
3R_26987747_26987747_roo	Ovary	Bivalent	Depletion	SLA-001	FBgn0051076	Downstream	1305	-1.198	0.231	-0.518	1	0.0212766	-78.118	9102	Pao	LTR	16.8333
3R_26987747_26987747_roo	Ovary	Bivalent	Depletion	SLA-001	FBgn0039470	Downstream	15458	-0.444	0.657	-0.623	1	0.0212766	-78.118	9102	Pao	LTR	16.8333
3R_26987747_26987747_roo	Ovary	Bivalent	Depletion	SLA-001	FBgn0004842	Upstream	9213	-1	0.317	-79.726	1	0.0212766	-78.118	9102	Pao	LTR	16.8333
3R_26987932_26987935_Nomad	Head	H3K27ac	Depletion	MUN-016	FBgn0051075	5'UTR	0	5.478	4.31e-08	0.764	2	0.0425532	-12.5383	2761	Gypsy	LTR	1
3R_26987932_26987935_Nomad	Ovary	H3K9me3	Increment	MUN-016	FBgn0051075	5'UTR	0	-5.4	6.65e-08	-1.067	2	0.0425532	76.815	2761	Gypsy	LTR	1
3R_27051054_27051054_roo	Gut	H3K9me3	Increment	MUN-016	FBgn0029170	Downstream	53	0.3	0.764	0.169	1	0.0212766	37.143	8934	Pao	LTR	1.33333
3R_27051054_27051054_roo	Gut	H3K9me3	Increment	MUN-016	FBgn0004842	Intron	0	2.69	0.00715	0.801	1	0.0212766	37.143	8934	Pao	LTR	1.33333
3R_27051054_27051054_roo	Ovary	H3K9me3	Depletion	MUN-016	FBgn0029170	Downstream	53	0.697	0.486	1.079	1	0.0212766	-25.9093	8934	Pao	LTR	2.66667
3R_27083083_27083087_jockey	Gut	Bivalent	Increment	AKA-017	FBgn0039479	Downstream	286	-2.447	0.0144	-1.388	2	0.0425532	61.1246	341	Jockey	LINE	4.625
3R_27083083_27083087_jockey	Gut	Bivalent	Increment	AKA-017	FBgn0039480	Downstream	63	-0.523	0.601	-0.539	2	0.0425532	61.1246	341	Jockey	LINE	4.625
3R_27134936_27134936_gypsy5	Ovary	H3K9me3	Increment	TOM-007	FBgn0039492	Intron	0	-0.387	0.699	-0.032	1	0.0212766	297.778	3166	Gypsy	LTR	5.75
3R_27176639_27176641_roo	Gut	H3K27ac	Depletion	JUT-011	FBgn0004197	Intron	0	0.823	0.41	0.313	2	0.0425532	-28.7827	428	Pao	LTR	2.33333
3R_27176639_27176641_roo	Ovary	Bivalent	Increment	JUT-011	FBgn0004197	Intron	0	-1.527	0.127	-2.169	2	0.0425532	41.7272	428	Pao	LTR	6
3R_27308066_27308068_pogo	Head	Bivalent	Increment	MUN-016	FBgn0039510	Intron	0	4.84	1.3e-06	0.491	2	0.0425532	25.9823	1219	TcMar-Pogo	TIR	1.28571
3R_27308066_27308068_pogo	Ovary	Bivalent	Depletion	MUN-016	FBgn0039510	Intron	0	3.779	0.000158	1.39	2	0.0425532	-31.4748	1219	TcMar-Pogo	TIR	8.75
3R_27340481_27340481_F-element	Gut	Bivalent	Increment	SLA-001	FBgn0260487	Upstream	150	4.738	2.16e-06	1.46	1	0.0212766	29.562	1402	Jockey	LINE	2.33333
3R_27340481_27340481_F-element	Ovary	H3K27ac	Increment	SLA-001	FBgn0260487	Upstream	150	-1.306	0.192	-1.797	1	0.0212766	61.3873	1402	Jockey	LINE	7.25
3R_27342843_27342845_Burdock	Head	H3K9me3	Increment	JUT-011	FBgn0260487	Intron	0	-2.343	0.0191	-0.42	2	0.0425532	25.299	283	Gypsy	LTR	1.66667
3R_27359302_27359305_H	Gut	H3K27ac	Increment	JUT-011	FBgn0260487	Intron	0	-0.515	0.607	-0.228	2	0.0425532	30.68	1883	hAT-hobo	TIR	1.66667
3R_27359302_27359305_H	Ovary	Bivalent	Increment	JUT-011	FBgn0260487	Intron	0	-2.294	0.0218	-79.726	2	0.0425532	57.4067	1883	hAT-hobo	TIR	9.5
3R_27411900_27411902_mdg1	Gut	H3K27ac	Increment	AKA-017	FBgn0267653	Upstream	2	-1	0.317	-79.726	3	0.0638298	36.675	7354	Gypsy	LTR	1.25
3R_27411900_27411902_mdg1	Gut	H3K27ac	Increment	AKA-017	FBgn0016061	Intron	0	-0.313	0.754	-0.077	3	0.0638298	36.675	7354	Gypsy	LTR	1.25
3R_27411900_27411902_mdg1	Ovary	H3K9me3	Increment	AKA-017	FBgn0016061	Intron	0	-0.203	0.839	-0.104	3	0.0638298	36.9307	7354	Gypsy	LTR	1.33333
3R_27428877_27428877_mdg1	Ovary	H3K9me3	Increment	TOM-007	FBgn0016061	Intron	0	0.482	0.63	0.149	1	0.0212766	190.526	7342	Gypsy	LTR	3.25
3R_27430184_27430187_H	Ovary	Bivalent	Depletion	MUN-016	FBgn0016061	Intron	0	-3.701	0.000215	-1.384	2	0.0425532	-35.7216	1201	hAT-hobo	TIR	7.125
3R_27441967_27441967_Gypsy-24_Dya	Ovary	Bivalent	Depletion	SLA-001	FBgn0016061	Upstream	4495	-1.393	0.164	-0.637	1	0.0212766	-99.7635	2022	Gypsy	LTR	6
3R_27456637_27456637_roo	Gut	Bivalent	Depletion	SLA-001	FBgn0039518	Upstream	7567	1.656	0.0977	3.62	1	0.0212766	-100	9282	Pao	LTR	18
3R_27456637_27456637_roo	Head	Bivalent	Depletion	SLA-001	FBgn0265317	Upstream	15528	-1	0.317	-79.726	1	0.0212766	-100	9282	Pao	LTR	20
3R_27456637_27456637_roo	Head	Bivalent	Depletion	SLA-001	FBgn0263401	Downstream	15627	-1	0.317	-79.726	1	0.0212766	-100	9282	Pao	LTR	20
3R_27456637_27456637_roo	Head	Bivalent	Depletion	SLA-001	FBgn0039518	Upstream	7567	-0.975	0.33	-0.797	1	0.0212766	-100	9282	Pao	LTR	20
3R_27470596_27470596_mdg1	Head	Bivalent	Depletion	SLA-001	FBgn0039519	Upstream	8069	0.796	0.426	1.641	1	0.0212766	-100	7340	Gypsy	LTR	13.75
3R_27470596_27470596_mdg1	Ovary	Bivalent	Depletion	SLA-001	FBgn0039519	Upstream	8069	2.091	0.0365	1.274	1	0.0212766	-100	7340	Gypsy	LTR	10
3R_27504886_27504886_jockey	Gut	H3K27ac	Increment	AKA-017	FBgn0039521	Upstream	1983	-0.099	0.921	-0.111	1	0.0212766	57.0797	223	Jockey	LINE	5
3R_27504886_27504886_jockey	Gut	H3K27ac	Increment	AKA-017	FBgn0267755	Upstream	806	-0.695	0.487	-0.969	1	0.0212766	57.0797	223	Jockey	LINE	5
3R_27795452_27795452_F-element	Gut	Bivalent	Depletion	MUN-016	FBgn0085382	Intron	0	-0.571	0.568	-0.191	1	0.0212766	-31.939	3781	Jockey	LINE	1.42857
3R_27844149_27844149_roo	Gut	H3K9me3	Increment	JUT-011	FBgn0039378	5'UTR	0	-1.28	0.201	-0.62	1	0.0212766	75.2917	9116	Pao	LTR	5.5
3R_27844149_27844149_roo	Gut	H3K9me3	Increment	JUT-011	FBgn0085382	Intron	0	-5.82	5.89e-09	-2.413	1	0.0212766	75.2917	9116	Pao	LTR	5.5
3R_27847172_27847172_297	Head	H3K9me3	Depletion	SLA-001	FBgn0039551	Downstream	13	1.068	0.286	0.348	1	0.0212766	-17.2867	6995	Gypsy	LTR	1
3R_27847172_27847172_297	Head	H3K9me3	Depletion	SLA-001	FBgn0085382	Intron	0	1.508	0.132	0.412	1	0.0212766	-17.2867	6995	Gypsy	LTR	1
3R_27850128_27850128_roo	Gut	H3K9me3	Increment	JUT-011	FBgn0085382	Intron	0	-5.82	5.89e-09	-2.413	1	0.0212766	82.28	427	Pao	LTR	5.75
3R_27850128_27850128_roo	Head	H3K9me3	Increment	JUT-011	FBgn0085382	Intron	0	-1.847	0.0647	-0.227	1	0.0212766	10.0133	427	Pao	LTR	1
3R_27894557_27894557_412	Ovary	H3K9me3	Increment	MUN-016	FBgn0085382	Intron	0	-2.536	0.0112	-1.648	1	0.0212766	93.6508	7564	Gypsy	LTR	1.75
3R_27896957_27896960_pogo	Gut	H3K27ac	Increment	AKA-017	FBgn0085382	Intron	0	-1.965	0.0494	-0.608	3	0.0638298	57.0748	186	TcMar-Pogo	TIR	7.5
3R_27974815_27974854_jockey	Ovary	H3K9me3	Depletion	MUN-016	FBgn0003890	Intron	0	-0.677	0.499	-0.077	3	0.0638298	-30.8968	629	Jockey	LINE	3.5
3R_28137607_28137607_F-element	Head	H3K27ac	Depletion	JUT-011	FBgn0267746	Downstream	56	-1	0.317	-79.726	1	0.0212766	-21.8393	4679	Jockey	LINE	1
3R_28459413_28459419_roo.t1	Gut	Bivalent	Depletion	SLA-001	FBgn0039584	3'UTR	0	-1.95	0.0512	-1.147	1	0.0212766	-100	12038	Pao	LTR	11
3R_28459413_28459419_roo.t1	Head	Bivalent	Depletion	SLA-001	FBgn0039584	3'UTR	0	-11.112	5.51e-29	-2.629	1	0.0212766	-100	12038	Pao	LTR	8.5
3R_28459413_28459419_roo.t1	Ovary	Bivalent	Depletion	SLA-001	FBgn0039584	3'UTR	0	-1.642	0.101	-79.726	1	0.0212766	-100	12038	Pao	LTR	7.75
3R_28698805_28698805_1360	Ovary	Bivalent	Increment	TOM-007	FBgn0027655	Intron	0	-1.512	0.13	-0.153	1	0.0212766	54.6344	1020	P	TIR	2.57143
3R_28715417_28715417_H	Ovary	H3K27ac	Increment	JUT-011	FBgn0027655	Intron	0	4.512	6.43e-06	0.383	1	0.0212766	65.599	1432	hAT-hobo	TIR	6
3R_28734735_28734735_jockey	Ovary	H3K9me3	Increment	TOM-007	FBgn0027655	Downstream	17	-1.512	0.13	-0.153	1	0.0212766	72.8037	4514	Jockey	LINE	3
3R_28792920_28792920_H	Ovary	H3K27ac	Increment	JUT-011	FBgn0039599	Downstream	1549	-1	0.317	-79.726	1	0.0212766	43.0833	1424	hAT-hobo	TIR	4.66667
3R_28938637_28938711_jockey	Gut	H3K27ac	Increment	AKA-017	FBgn0039617	Intron	0	0.492	0.623	0.374	2	0.0425532	35.718	789	Jockey	LINE	1.75
3R_28938637_28938711_jockey	Head	H3K27ac	Increment	AKA-017	FBgn0039617	Intron	0	-1.596	0.111	-0.198	2	0.0425532	10.563	789	Jockey	LINE	1
3R_28951834_28951838_jockey	Gut	Bivalent	Increment	AKA-017	FBgn0039617	Intron	0	0.492	0.623	0.374	2	0.0425532	73.2133	2808	Jockey	LINE	9
3R_29093697_29093697_Copia	Gut	Bivalent	Increment	AKA-017	FBgn0039633	Intron	0	-1.762	0.078	-0.334	1	0.0212766	32.9827	274	Copia	LTR	1.57143
3R_29093697_29093697_Copia	Head	H3K27ac	Depletion	AKA-017	FBgn0039633	Intron	0	-0.988	0.323	-0.144	1	0.0212766	-16.3292	274	Copia	LTR	2.25
3R_29093697_29093697_Copia	Ovary	H3K9me3	Increment	AKA-017	FBgn0039633	Intron	0	-5.962	2.5e-09	-0.536	1	0.0212766	101.269	274	Copia	LTR	1.75
3R_29402846_29402846_412	Ovary	Bivalent	Increment	JUT-011	FBgn0004369	Intron	0	-2.941	0.00327	-0.263	1	0.0212766	74.118	7444	Gypsy	LTR	3.16667
3R_29433597_29433599_I-element	Gut	H3K27ac	Depletion	MUN-016	FBgn0004369	Intron	0	5.206	1.92e-07	0.425	2	0.0425532	-21.1883	5375	I	LINE	4.5
3R_29433597_29433599_I-element	Head	Bivalent	Depletion	MUN-016	FBgn0004369	Intron	0	-0.779	0.436	-0.066	2	0.0425532	-21.2818	5375	I	LINE	2.33333
3R_29433597_29433599_I-element	Ovary	H3K27ac	Depletion	MUN-016	FBgn0004369	Intron	0	-0.15	0.88	-0.015	2	0.0425532	-40.7782	5375	I	LINE	6
3R_29442967_29442970_F-element	Gut	H3K9me3	Increment	JUT-011	FBgn0004369	Intron	0	-0.294	0.769	-0.049	2	0.0425532	18.872	4381	Jockey	LINE	1.66667
3R_29442967_29442970_F-element	Head	H3K9me3	Increment	JUT-011	FBgn0004369	Intron	0	-1.45	0.147	-0.175	2	0.0425532	19.9987	4381	Jockey	LINE	3.66667
3R_29446327_29446327_Nomad	Head	H3K9me3	Increment	AKA-017	FBgn0004369	Intron	0	-1.645	0.1	-0.198	1	0.0212766	36.8707	7599	Gypsy	LTR	3
3R_29470830_29470830_H	Gut	H3K27ac	Increment	JUT-011	FBgn0004369	Intron	0	-0.294	0.769	-0.049	1	0.0212766	20.9333	2114	hAT-hobo	TIR	1.66667
3R_29470830_29470830_H	Head	H3K9me3	Increment	JUT-011	FBgn0004369	Intron	0	-1.45	0.147	-0.175	1	0.0212766	32.572	2114	hAT-hobo	TIR	2.66667
3R_29470830_29470830_H	Ovary	H3K9me3	Increment	JUT-011	FBgn0004369	Intron	0	-2.941	0.00327	-0.263	1	0.0212766	56.879	2114	hAT-hobo	TIR	5.66667
3R_29607488_29607488_297	Gut	Bivalent	Depletion	SLA-001	FBgn0039674	Downstream	13637	-4.971	6.65e-07	-0.771	1	0.0212766	-100	6212	Gypsy	LTR	20
3R_29607488_29607488_297	Gut	Bivalent	Depletion	SLA-001	FBgn0262873	Upstream	993	-1.352	0.176	-1.953	1	0.0212766	-100	6212	Gypsy	LTR	20
3R_29607488_29607488_297	Gut	Bivalent	Depletion	SLA-001	FBgn0086361	Downstream	17149	-0.896	0.37	-0.062	1	0.0212766	-100	6212	Gypsy	LTR	20
3R_29607488_29607488_297	Head	Bivalent	Depletion	SLA-001	FBgn0039674	Downstream	13637	-8.195	2.36e-16	-1.093	1	0.0212766	-100	6212	Gypsy	LTR	20
3R_29607488_29607488_297	Head	Bivalent	Depletion	SLA-001	FBgn0262873	Upstream	993	-0.063	0.95	-0.108	1	0.0212766	-100	6212	Gypsy	LTR	20
3R_29607488_29607488_297	Head	Bivalent	Depletion	SLA-001	FBgn0086361	Downstream	17149	5.004	5.61e-07	0.192	1	0.0212766	-100	6212	Gypsy	LTR	20
3R_29607488_29607488_297	Ovary	Bivalent	Depletion	SLA-001	FBgn0039674	Downstream	13637	-21.398	7.04e-102	-0.988	1	0.0212766	-100	6212	Gypsy	LTR	20
3R_29607488_29607488_297	Ovary	Bivalent	Depletion	SLA-001	FBgn0262873	Upstream	993	-0.25	0.803	-0.396	1	0.0212766	-100	6212	Gypsy	LTR	20
3R_29607488_29607488_297	Ovary	Bivalent	Depletion	SLA-001	FBgn0086361	Downstream	17149	0.806	0.42	0.027	1	0.0212766	-100	6212	Gypsy	LTR	20
3R_29617774_29617774_mdg1	Gut	Bivalent	Depletion	SLA-001	FBgn0262873	Downstream	8879	-1.352	0.176	-1.953	1	0.0212766	-95.8058	7423	Gypsy	LTR	20
3R_29617774_29617774_mdg1	Head	Bivalent	Depletion	SLA-001	FBgn0262873	Downstream	8879	-0.063	0.95	-0.108	1	0.0212766	-97.0835	7423	Gypsy	LTR	20
3R_29655937_29655937_Tirant	Ovary	H3K27ac	Depletion	MUN-016	FBgn0266137	Intron	0	-1	0.317	-79.726	1	0.0212766	-11.5277	8451	Gypsy	LTR	3.66667
3R_29683240_29683240_jockey	Gut	H3K27ac	Increment	AKA-017	FBgn0039681	Upstream	986	7.186	6.65e-13	1.433	1	0.0212766	46.0468	5006	Jockey	LINE	5.5
3R_29683240_29683240_jockey	Gut	H3K27ac	Increment	AKA-017	FBgn0013972	Upstream	31	4.368	1.25e-05	1.47	1	0.0212766	46.0468	5006	Jockey	LINE	5.5
3R_29683240_29683240_jockey	Ovary	H3K9me3	Increment	AKA-017	FBgn0039680	Downstream	3019	-4.418	9.97e-06	-0.368	1	0.0212766	176.705	5006	Jockey	LINE	4.75
3R_29683240_29683240_jockey	Ovary	H3K9me3	Increment	AKA-017	FBgn0039681	Upstream	986	7.415	1.22e-13	1.716	1	0.0212766	176.705	5006	Jockey	LINE	4.75
3R_29683240_29683240_jockey	Ovary	H3K9me3	Increment	AKA-017	FBgn0039682	Downstream	2525	-3.114	0.00185	-2.12	1	0.0212766	176.705	5006	Jockey	LINE	4.75
3R_29683240_29683240_jockey	Ovary	H3K9me3	Increment	AKA-017	FBgn0013972	Upstream	31	5.469	4.53e-08	3.332	1	0.0212766	176.705	5006	Jockey	LINE	4.75
3R_30119361_30119361_F-element	Ovary	Bivalent	Depletion	AKA-017	FBgn0266411	Intron	0	-1.047	0.295	-0.185	1	0.0212766	-19.7815	4396	Jockey	LINE	1
3R_30337462_30337462_Nomad	Ovary	H3K9me3	Increment	TOM-007	FBgn0010113	Intron	0	-0.714	0.475	-0.047	1	0.0212766	57.6457	7537	Gypsy	LTR	6.66667
3R_30383164_30383166_blood	Ovary	H3K9me3	Increment	MUN-016	FBgn0015222	Downstream	1986	1.245	0.213	0.112	2	0.0425532	190.454	7414	Gypsy	LTR	3.75
3R_30388138_30388138_P-element	Ovary	H3K9me3	Increment	TOM-007	FBgn0015221	5'UTR	0	-3.271	0.00107	-0.29	1	0.0212766	247.264	1152	P	TIR	1.75
3R_30388138_30388138_P-element	Ovary	H3K9me3	Increment	TOM-007	FBgn0015222	Upstream	3	-4.833	1.34e-06	-0.46	1	0.0212766	247.264	1152	P	TIR	1.75
3R_30531824_30531828_Gypsy-24_Dya	Gut	H3K9me3	Depletion	MUN-016	FBgn0267112	Upstream	1	1.983	0.0474	2.199	3	0.0638298	-21.8825	5286	Gypsy	LTR	1
3R_30531824_30531828_Gypsy-24_Dya	Gut	H3K9me3	Depletion	MUN-016	FBgn0267113	Downstream	1	1.719	0.0856	0.652	3	0.0638298	-21.8825	5286	Gypsy	LTR	1
3R_30531824_30531828_Gypsy-24_Dya	Gut	H3K9me3	Depletion	MUN-016	FBgn0082582	Upstream	786	5.826	5.69e-09	0.689	3	0.0638298	-21.8825	5286	Gypsy	LTR	1
3R_30531824_30531828_Gypsy-24_Dya	Ovary	H3K9me3	Increment	MUN-016	FBgn0267112	Upstream	1	1.316	0.188	1.875	3	0.0638298	85.2608	5286	Gypsy	LTR	2.5
3R_30531824_30531828_Gypsy-24_Dya	Ovary	H3K9me3	Increment	MUN-016	FBgn0082582	Upstream	786	-3.436	0.000591	-0.204	3	0.0638298	85.2608	5286	Gypsy	LTR	2.5
3R_30571703_30571720_Burdock	Gut	H3K9me3	Increment	JUT-011	FBgn0082582	Intron	0	-0.656	0.512	-0.146	5	0.106383	42.842	2551	Gypsy	LTR	3.66667
3R_30571703_30571720_Burdock	Ovary	H3K9me3	Increment	JUT-011	FBgn0082582	Intron	0	3.764	0.000167	0.205	5	0.106383	154.197	2551	Gypsy	LTR	6.25
3R_30904936_30904936_mdg3	Gut	H3K9me3	Increment	AKA-017	FBgn0267940	Downstream	49	1.763	0.078	0.987	1	0.0212766	43.3428	266	Gypsy	LTR	2.5
3R_31134014_31134014_gypsy1	Gut	H3K27ac	Increment	JUT-011	FBgn0039821	Upstream	3326	2.694	0.00706	0.461	1	0.0212766	46.312	7536	Gypsy	LTR	5.33333
3R_31134014_31134014_gypsy1	Gut	H3K27ac	Increment	JUT-011	FBgn0267926	Downstream	1988	0.759	0.448	0.86	1	0.0212766	46.312	7536	Gypsy	LTR	5.33333
3R_31134014_31134014_gypsy1	Gut	H3K27ac	Increment	JUT-011	FBgn0263412	Downstream	966	-5.39	7.05e-08	-3.782	1	0.0212766	46.312	7536	Gypsy	LTR	5.33333
3R_31134014_31134014_gypsy1	Gut	H3K27ac	Increment	JUT-011	FBgn0013973	Upstream	377	-1.789	0.0736	-0.827	1	0.0212766	46.312	7536	Gypsy	LTR	5.33333
3R_31134014_31134014_gypsy1	Ovary	Bivalent	Increment	JUT-011	FBgn0263412	Downstream	966	-2.608	0.00912	-2.775	1	0.0212766	87.4125	7536	Gypsy	LTR	3.83333
3R_31134014_31134014_gypsy1	Ovary	Bivalent	Increment	JUT-011	FBgn0013973	Upstream	377	4.669	3.03e-06	5.134	1	0.0212766	87.4125	7536	Gypsy	LTR	3.83333
3R_31163367_31163367_jockey	Ovary	Bivalent	Depletion	MUN-016	FBgn0013973	Intron	0	-2.078	0.0377	-79.726	1	0.0212766	-28.0376	977	Jockey	LINE	4.625
3R_31163367_31163367_jockey	Ovary	Bivalent	Depletion	MUN-016	FBgn0086704	Intron	0	-5.644	1.66e-08	-1.204	1	0.0212766	-28.0376	977	Jockey	LINE	4.625
3R_31447044_31447052_297	Head	H3K27ac	Increment	TOM-007	FBgn0261988	Intron	0	-0.401	0.689	-0.037	2	0.0425532	22.2247	3051	Gypsy	LTR	3
3R_31554398_31554407_F-element	Ovary	H3K9me3	Increment	MUN-016	FBgn0039852	Intron	0	4.759	1.94e-06	4.289	2	0.0425532	58.2953	4691	Jockey	LINE	1
3R_31605486_31605489_Tirant	Ovary	H3K9me3	Increment	TOM-007	FBgn0039858	Intron	0	-4.157	3.23e-05	-0.349	2	0.0425532	517.132	8367	Gypsy	LTR	4.5
3R_6813285_6813285_Doc	Gut	H3K27ac	Depletion	AKA-017	FBgn0261503	Intron	0	-1.657	0.0975	-0.535	1	0.0212766	-17.907	4734	Jockey	LINE	1.33333
3R_6813285_6813285_Doc	Head	H3K27ac	Increment	AKA-017	FBgn0261503	Intron	0	-2.109	0.035	-1.314	1	0.0212766	24.431	4734	Jockey	LINE	3.66667
3R_6813285_6813285_Doc	Ovary	Bivalent	Increment	AKA-017	FBgn0261503	Intron	0	-1.735	0.0827	-79.726	1	0.0212766	42.9924	4734	Jockey	LINE	1.5
3R_6859639_6859641_F-element	Ovary	H3K9me3	Increment	MUN-016	FBgn0267560	Upstream	453	-1.399	0.162	-79.726	2	0.0425532	42.064	4694	Jockey	LINE	2.75
3R_6942601_6942601_Quasimodo	Ovary	H3K27ac	Increment	AKA-017	FBgn0260642	Intron	0	1.139	0.255	0.165	1	0.0212766	21.4363	7373	Gypsy	LTR	5.66667
3R_7094657_7094657_412	Gut	Bivalent	Depletion	SLA-001	FBgn0037469	Downstream	11040	-5.449	5.06e-08	-1.078	1	0.0212766	-100	7448	Gypsy	LTR	20
3R_7094657_7094657_412	Gut	Bivalent	Depletion	SLA-001	FBgn0037482	Downstream	7021	-4.664	3.1e-06	-0.661	1	0.0212766	-100	7448	Gypsy	LTR	20
3R_7094657_7094657_412	Gut	Bivalent	Depletion	SLA-001	FBgn0086372	Upstream	9922	-2.983	0.00285	-0.763	1	0.0212766	-100	7448	Gypsy	LTR	20
3R_7094657_7094657_412	Head	Bivalent	Depletion	SLA-001	FBgn0037469	Downstream	11040	-8.329	4.08e-17	-0.927	1	0.0212766	-100	7448	Gypsy	LTR	20
3R_7094657_7094657_412	Head	Bivalent	Depletion	SLA-001	FBgn0037482	Downstream	7021	-10.17	1.35e-24	-0.691	1	0.0212766	-100	7448	Gypsy	LTR	20
3R_7094657_7094657_412	Head	Bivalent	Depletion	SLA-001	FBgn0086372	Upstream	9922	-0.237	0.812	-0.064	1	0.0212766	-100	7448	Gypsy	LTR	20
3R_7094657_7094657_412	Ovary	Bivalent	Depletion	SLA-001	FBgn0037469	Downstream	11040	-21.233	2.38e-100	-1.378	1	0.0212766	-100	7448	Gypsy	LTR	20
3R_7094657_7094657_412	Ovary	Bivalent	Depletion	SLA-001	FBgn0037482	Downstream	7021	-6.988	2.78e-12	-0.48	1	0.0212766	-100	7448	Gypsy	LTR	20
3R_7094657_7094657_412	Ovary	Bivalent	Depletion	SLA-001	FBgn0086372	Upstream	9922	-9.574	5.14e-22	-0.463	1	0.0212766	-100	7448	Gypsy	LTR	20
3R_7124148_7124150_P-element	Gut	H3K9me3	Depletion	MUN-016	FBgn0037472	Upstream	404	0.113	0.91	0.02	3	0.0638298	-37.022	1073	P	TIR	2.25
3R_7124148_7124150_P-element	Gut	H3K9me3	Depletion	MUN-016	FBgn0261238	Upstream	2	3.978	6.94e-05	0.759	3	0.0638298	-37.022	1073	P	TIR	2.25
3R_7208966_7208966_mdg3	Gut	H3K9me3	Increment	JUT-011	FBgn0250845	Upstream	540	-1.387	0.166	-79.726	1	0.0212766	38.679	265	Gypsy	LTR	3.75
3R_7208966_7208966_mdg3	Ovary	H3K9me3	Increment	JUT-011	FBgn0250845	Upstream	540	-1	0.317	-79.726	1	0.0212766	95.5867	265	Gypsy	LTR	2.5
3R_7265994_7265994_P-element	Gut	H3K9me3	Increment	AKA-017	FBgn0028400	Upstream	91	-0.262	0.793	-0.175	1	0.0212766	29.5383	1215	P	TIR	2
3R_7265994_7265994_P-element	Gut	H3K9me3	Increment	AKA-017	FBgn0001112	Upstream	311	-1.263	0.207	-0.372	1	0.0212766	29.5383	1215	P	TIR	2
3R_7265994_7265994_P-element	Ovary	H3K9me3	Increment	AKA-017	FBgn0028400	Upstream	91	-0.159	0.874	-0.239	1	0.0212766	26.306	1215	P	TIR	2.25
3R_7265994_7265994_P-element	Ovary	H3K9me3	Increment	AKA-017	FBgn0001112	Upstream	311	2.246	0.0247	0.304	1	0.0212766	26.306	1215	P	TIR	2.25
3R_7287651_7287651_412	Gut	H3K9me3	Increment	JUT-011	FBgn0267337	Intron	0	1.132	0.258	0.433	1	0.0212766	21.687	7435	Gypsy	LTR	2
3R_7287651_7287651_412	Gut	H3K9me3	Increment	JUT-011	FBgn0045843	Downstream	24	-1.443	0.149	-79.726	1	0.0212766	21.687	7435	Gypsy	LTR	2
3R_7287651_7287651_412	Ovary	Bivalent	Increment	JUT-011	FBgn0267337	Intron	0	0.049	0.961	0.08	1	0.0212766	88.6523	7435	Gypsy	LTR	6.28571
3R_7287651_7287651_412	Ovary	Bivalent	Increment	JUT-011	FBgn0045843	Downstream	24	-1.904	0.0569	-79.726	1	0.0212766	88.6523	7435	Gypsy	LTR	6.28571
3R_7491825_7491827_Burdock	Ovary	H3K9me3	Increment	TOM-007	FBgn0015569	Intron	0	-4.335	1.46e-05	-1.508	2	0.0425532	157.276	3685	Gypsy	LTR	5
3R_7492449_7492452_1360	Ovary	H3K27ac	Depletion	SLA-001	FBgn0261508	Downstream	515	-3.06	0.00221	-79.726	13	0.276596	-21.6227	1155	P	TIR	1.66667
3R_7609631_7609633_roo	Head	H3K9me3	Depletion	MUN-016	FBgn0083963	Intron	0	0.845	0.398	0.098	3	0.0638298	-30.4227	8411	Pao	LTR	1
3R_7774698_7774701_I-element	Ovary	H3K9me3	Depletion	MUN-016	FBgn0037516	Upstream	2943	-1.51	0.131	-79.726	2	0.0425532	-22.0727	321	I	LINE	6.33333
3R_7829946_7829948_Doc	Ovary	H3K9me3	Increment	MUN-016	FBgn0085413	Intron	0	1.589	0.112	0.54	3	0.0638298	55.6923	4719	Jockey	LINE	2.5
3R_7882253_7882253_FB4	Gut	H3K9me3	Increment	TOM-007	FBgn0037525	Intron	0	1.666	0.0956	0.702	1	0.0212766	24.9117	3309	TcMar-Tc1	TIR	1
3R_7885640_7885656_jockey	Ovary	H3K9me3	Increment	MUN-016	FBgn0037525	5'UTR	0	-8.066	6.96e-16	-1.508	7	0.148936	161.108	5005	Jockey	LINE	1
3R_7885640_7885656_jockey	Ovary	H3K9me3	Increment	TOM-007	FBgn0037525	Intron	0	-3.737	0.000186	-1.07	7	0.148936	217.467	2346	Jockey	LINE	2.33333
3R_7886225_7886239_jockey	Ovary	H3K9me3	Increment	AKA-017	FBgn0037526	Upstream	841	-1.78	0.075	-0.098	4	0.0851064	116.417	5004	Jockey	LINE	2
3R_7886225_7886239_jockey	Ovary	H3K9me3	Increment	AKA-017	FBgn0037525	5'UTR	0	-3.124	0.00179	-0.949	4	0.0851064	116.417	5004	Jockey	LINE	2
3R_7890180_7890182_297	Gut	H3K9me3	Increment	JUT-011	FBgn0037526	Downstream	31	6.274	3.52e-10	0.505	2	0.0425532	35.9993	6516	Gypsy	LTR	1
3R_7890180_7890182_297	Gut	H3K9me3	Increment	JUT-011	FBgn0037529	Downstream	1	-3.281	0.00104	-0.417	2	0.0425532	35.9993	6516	Gypsy	LTR	1
3R_7890180_7890182_297	Ovary	H3K9me3	Increment	JUT-011	FBgn0037526	Downstream	31	4.692	2.71e-06	0.181	2	0.0425532	39.2823	6516	Gypsy	LTR	1.66667
3R_7890180_7890182_297	Ovary	H3K9me3	Increment	JUT-011	FBgn0037529	Downstream	1	-5.518	3.43e-08	-0.204	2	0.0425532	39.2823	6516	Gypsy	LTR	1.66667
3R_8063355_8063355_roo	Ovary	H3K9me3	Increment	AKA-017	FBgn0037546	Upstream	1	0.409	0.683	0.253	1	0.0212766	185.979	8961	Pao	LTR	6
3R_8068266_8068268_Rt1b	Head	H3K9me3	Depletion	MUN-016	FBgn0037546	Intron	0	0.841	0.4	0.079	3	0.0638298	-17.0087	4151	R1	LINE	1
3R_8068266_8068268_Rt1b	Ovary	H3K9me3	Depletion	MUN-016	FBgn0037546	Intron	0	-2.483	0.013	-2.029	3	0.0638298	-37.541	4151	R1	LINE	4.25
3R_8170585_8170590_Nomad	Gut	H3K27ac	Depletion	MUN-016	FBgn0001138	Intron	0	4.801	1.58e-06	1.195	3	0.0638298	-19.0613	517	Gypsy	LTR	7.66667
3R_8170585_8170590_Nomad	Ovary	H3K27ac	Depletion	MUN-016	FBgn0001138	Intron	0	-1	0.317	-79.726	3	0.0638298	-21.1103	517	Gypsy	LTR	17
3R_8200318_8200322_Doc	Ovary	H3K9me3	Increment	MUN-016	FBgn0262994	Upstream	2615	5.522	3.36e-08	4.694	3	0.0638298	70.0913	4719	Jockey	LINE	5.66667
3R_8200318_8200322_Doc	Ovary	H3K9me3	Increment	MUN-016	FBgn0261290	Downstream	3881	0.063	0.949	0.112	3	0.0638298	70.0913	4719	Jockey	LINE	5.66667
3R_8219202_8219202_pogo	Ovary	H3K9me3	Increment	TOM-007	FBgn0037553	Upstream	947	1.202	0.229	0.218	1	0.0212766	67.6237	1169	TcMar-Pogo	TIR	2.66667
3R_8371830_8371830_F-element	Gut	H3K27ac	Increment	AKA-017	FBgn0266801	Intron	0	-0.784	0.433	-0.335	1	0.0212766	52.8413	4601	Jockey	LINE	3.66667
3R_8371830_8371830_F-element	Ovary	H3K27ac	Increment	AKA-017	FBgn0266801	Intron	0	-2.361	0.0182	-0.658	1	0.0212766	34.226	4601	Jockey	LINE	3
3R_8600825_8600835_Blastopia.t1	Gut	H3K27ac	Depletion	TOM-007	FBgn0261929	Intron	0	-3.633	0.00028	-1.978	1	0.0212766	-57.517	5001	Gypsy	LTR	3
3R_8716147_8716147_412	Gut	H3K9me3	Increment	JUT-011	FBgn0037613	Upstream	2	-2.004	0.0451	-0.262	1	0.0212766	54.807	7441	Gypsy	LTR	1.5
3R_8716147_8716147_412	Gut	H3K9me3	Increment	JUT-011	FBgn0037612	Downstream	882	-1.861	0.0627	-0.402	1	0.0212766	54.807	7441	Gypsy	LTR	1.5
3R_8716147_8716147_412	Gut	H3K9me3	Increment	JUT-011	FBgn0037614	Upstream	117	-5.464	4.64e-08	-1.043	1	0.0212766	54.807	7441	Gypsy	LTR	1.5
3R_8716147_8716147_412	Head	H3K9me3	Increment	JUT-011	FBgn0037613	Upstream	2	-2.688	0.00718	-0.483	1	0.0212766	16.704	7441	Gypsy	LTR	1
3R_8716147_8716147_412	Head	H3K9me3	Increment	JUT-011	FBgn0037612	Downstream	882	-2.581	0.00984	-1.542	1	0.0212766	16.704	7441	Gypsy	LTR	1
3R_8716147_8716147_412	Head	H3K9me3	Increment	JUT-011	FBgn0037614	Upstream	117	-5.13	2.9e-07	-0.751	1	0.0212766	16.704	7441	Gypsy	LTR	1
3R_8716147_8716147_412	Ovary	H3K9me3	Increment	JUT-011	FBgn0037613	Upstream	2	-4.248	2.16e-05	-0.208	1	0.0212766	195.099	7441	Gypsy	LTR	4.5
3R_8716147_8716147_412	Ovary	H3K9me3	Increment	JUT-011	FBgn0037612	Downstream	882	1.583	0.113	0.232	1	0.0212766	195.099	7441	Gypsy	LTR	4.5
3R_8716147_8716147_412	Ovary	H3K9me3	Increment	JUT-011	FBgn0037614	Upstream	117	-9.908	1.92e-23	-1.111	1	0.0212766	195.099	7441	Gypsy	LTR	4.5
3R_8814231_8814231_Gypsy-2_Dsim	Head	H3K9me3	Increment	JUT-011	FBgn0286516	Downstream	2	-3.084	0.00204	-0.246	1	0.0212766	20.9112	5255	Gypsy	LTR	1.25
3R_8814231_8814231_Gypsy-2_Dsim	Head	H3K9me3	Increment	JUT-011	FBgn0037635	Upstream	653	-1.15	0.25	-0.375	1	0.0212766	20.9112	5255	Gypsy	LTR	1.25
3R_8814231_8814231_Gypsy-2_Dsim	Ovary	H3K9me3	Increment	JUT-011	FBgn0286516	Downstream	2	-1.045	0.296	-0.078	1	0.0212766	91.8432	5255	Gypsy	LTR	4.75
3R_8814231_8814231_Gypsy-2_Dsim	Ovary	H3K9me3	Increment	JUT-011	FBgn0037635	Upstream	653	6.79	1.12e-11	2.696	1	0.0212766	91.8432	5255	Gypsy	LTR	4.75
3R_8963486_8963486_Copia	Head	Bivalent	Depletion	SLA-001	FBgn0286204	Upstream	451	-0.943	0.346	-0.993	1	0.0212766	-25.525	5095	Copia	LTR	2.83333
3R_9059743_9059743_mdg3	Gut	Bivalent	Increment	AKA-017	FBgn0037659	Intron	0	-0.892	0.373	-0.188	1	0.0212766	47.9995	272	Gypsy	LTR	2
3R_9059743_9059743_mdg3	Head	Bivalent	Depletion	AKA-017	FBgn0037659	Intron	0	-1.777	0.0755	-0.154	1	0.0212766	-19.5035	272	Gypsy	LTR	1.5
3R_9059743_9059743_mdg3	Ovary	H3K9me3	Increment	AKA-017	FBgn0037659	Intron	0	-3.095	0.00197	-0.144	1	0.0212766	116.258	272	Gypsy	LTR	2.33333
3R_9087363_9087368_jockey	Gut	H3K27ac	Increment	MUN-016	FBgn0003165	Intron	0	2.29	0.022	0.347	2	0.0425532	17.871	5005	Jockey	LINE	1.66667
3R_9087363_9087368_jockey	Ovary	H3K9me3	Increment	MUN-016	FBgn0003165	Intron	0	-2.853	0.00434	-0.323	2	0.0425532	57.0033	5005	Jockey	LINE	2
3R_9114537_9114537_jockey	Head	H3K9me3	Depletion	SLA-001	FBgn0003165	Intron	0	1.704	0.0885	0.482	1	0.0212766	-23.644	4998	Jockey	LINE	1.66667
3R_9114537_9114537_jockey	Ovary	H3K27ac	Depletion	SLA-001	FBgn0003165	Intron	0	2.817	0.00485	0.279	1	0.0212766	-22.4693	4998	Jockey	LINE	1
3R_9157586_9157586_H	Head	H3K9me3	Depletion	MUN-016	FBgn0003165	5'UTR	0	2.166	0.0303	0.105	1	0.0212766	-19.323	1521	hAT-hobo	TIR	2
3R_9173690_9173777_roo	Gut	H3K27ac	Depletion	AKA-017	FBgn0003165	Intron	0	-1.045	0.296	-0.361	2	0.0425532	-17.8652	428	Pao	LTR	1
3R_9173690_9173777_roo	Ovary	H3K9me3	Increment	AKA-017	FBgn0037662	Upstream	3828	0.849	0.396	2.766	2	0.0425532	485.569	428	Pao	LTR	18.75
3R_9173690_9173777_roo	Ovary	H3K9me3	Increment	AKA-017	FBgn0003165	Intron	0	-3.346	0.00082	-0.304	2	0.0425532	485.569	428	Pao	LTR	18.75
3R_9293247_9293247_297	Gut	Bivalent	Depletion	SLA-001	FBgn0037676	Downstream	393	-1.327	0.184	-1.173	1	0.0212766	-100	6991	Gypsy	LTR	11.3333
3R_9293247_9293247_297	Head	Bivalent	Depletion	SLA-001	FBgn0037676	Downstream	393	-1.151	0.25	-0.444	1	0.0212766	-100	6991	Gypsy	LTR	12.3333
3R_9293247_9293247_297	Ovary	Bivalent	Depletion	SLA-001	FBgn0037676	Downstream	393	-1.439	0.15	-79.726	1	0.0212766	-100	6991	Gypsy	LTR	11.1667
3R_9327883_9327886_roo	Ovary	H3K9me3	Depletion	MUN-016	FBgn0037676	5'UTR	0	0.504	0.614	1.16	3	0.0638298	-19.6595	9112	Pao	LTR	1.25
3R_9349092_9349092_Copia	Gut	Bivalent	Depletion	AKA-017	FBgn0266410	Intron	0	-1.733	0.0831	-0.309	1	0.0212766	-24.615	5147	Copia	LTR	4.25
3R_9427993_9427993_Quasimodo	Gut	H3K27ac	Depletion	AKA-017	FBgn0261552	Intron	0	-1.282	0.2	-0.266	1	0.0212766	-36.1587	7389	Gypsy	LTR	1
[truncated: 966 more rows]
[truncated: 6 more columns]
