# Supplementary material for: The epigenetics effects of transposable elements are genomic context dependent and not restricted to gene silencing in Drosophila
Source: Genome Biol. 2025 Aug 18;26:251. doi: 10.1186/s13059-025-03705-4 (PMC12360000; doi:10.1186/s13059-025-03705-4)
Supplement: Supplementary file 1 — Additional file 1: Supplementary tables. [file 13059_2025_3705_MOESM1_ESM.zip › Additional_File_Table_S5.xlsx]

## Sheet: Table S5
Table S5. Gene Ontology results performed with GOWINDA. FDR < 0.05. The analysis was performed only considering genes that have a difference in expression due to a TE with epigenetic effects located in a maximum of 20kb.
Body part	Effect on gene expression	GO term	P-adjusted	Description	Genes
head	Positive	GO:0009894	0.01549	regulation of catabolic process	fbgn0283499,fbgn0003165,fbgn0030812,fbgn0260945,fbgn0262656,fbgn0004889
head	Positive	GO:0031329	0.01549	regulation of cellular catabolic process	fbgn0283499,fbgn0003165,fbgn0030812,fbgn0260945,fbgn0262656,fbgn0004889
head	Positive	GO:0048585	0.01549	negative regulation of response to stimulus	fbgn0022764,fbgn0283499,fbgn0041604,fbgn0003165,fbgn0264493,fbgn0086361,fbgn0260945,fbgn0004839,fbgn0267824,fbgn0262656,fbgn0265523,fbgn0004569,fbgn0263593
head	Positive	GO:0009968	0.0189775	negative regulation of signal transduction	fbgn0022764,fbgn0041604,fbgn0003165,fbgn0264493,fbgn0086361,fbgn0260945,fbgn0004839,fbgn0267824,fbgn0262656,fbgn0265523,fbgn0004569,fbgn0263593
head	Positive	GO:0010648	0.0251267	negative regulation of cell communication	fbgn0022764,fbgn0283499,fbgn0041604,fbgn0003165,fbgn0264493,fbgn0086361,fbgn0260945,fbgn0004839,fbgn0267824,fbgn0262656,fbgn0265523,fbgn0004569,fbgn0263593
head	Positive	GO:0023057	0.0251267	negative regulation of signaling	fbgn0022764,fbgn0283499,fbgn0041604,fbgn0003165,fbgn0264493,fbgn0086361,fbgn0260945,fbgn0004839,fbgn0267824,fbgn0262656,fbgn0265523,fbgn0004569,fbgn0263593
All terms (without filtering by FDR):
head	All	GO:0048585	0.26589	negative regulation of response to stimulus	fbgn0030505,fbgn0000547,fbgn0004580,fbgn0267824,fbgn0265523,fbgn0004569,fbgn0034224,fbgn0263593,fbgn0285955,fbgn0041604,fbgn0003165,fbgn0001085,fbgn0029881,fbgn0264493,fbgn0024330,fbgn0004839,fbgn0262656,fbgn0022764,fbgn0283499,fbgn0086361,fbgn0260945
head	All	GO:0046907	0.379915	intracellular transport	fbgn0039335,fbgn0025381,fbgn0000639,fbgn0000083,fbgn0031078,fbgn0036263,fbgn0039674,fbgn0000017,fbgn0034282,fbgn0004167,fbgn0260945
head	All	GO:1902582	0.379915	single-organism intracellular transport	fbgn0039335,fbgn0025381,fbgn0000639,fbgn0000083,fbgn0031078,fbgn0036263,fbgn0039674,fbgn0000017,fbgn0004167,fbgn0260945
head	All	GO:0009968	0.379915	negative regulation of signal transduction	fbgn0030505,fbgn0000547,fbgn0267824,fbgn0265523,fbgn0004569,fbgn0034224,fbgn0263593,fbgn0285955,fbgn0041604,fbgn0003165,fbgn0001085,fbgn0029881,fbgn0264493,fbgn0004839,fbgn0262656,fbgn0022764,fbgn0086361,fbgn0260945
head	All	GO:0060429	0.442397	epithelium development	fbgn0011676,fbgn0041096,fbgn0014135,fbgn0029504,fbgn0004569,fbgn0011760,fbgn0262614,fbgn0039316,fbgn0000382,fbgn0022764,fbgn0261811
head	All	GO:0016197	0.442397	endosomal transport	fbgn0039335,fbgn0025381,fbgn0000083,fbgn0004167
head	All	GO:0035295	0.513513	tube development	fbgn0011676,fbgn0004456,fbgn0041096,fbgn0014135,fbgn0029504,fbgn0004569,fbgn0011760,fbgn0285955,fbgn0262614,fbgn0039316,fbgn0000382,fbgn0022764,fbgn0261811
head	All	GO:0007444	0.573669	imaginal disc development	fbgn0011676,fbgn0014135,fbgn0004569,fbgn0011760,fbgn0262614,fbgn0039316,fbgn0000382,fbgn0022764,fbgn0261811
head	All	GO:0017147	0.577706	Wnt-protein binding	fbgn0041604,fbgn0001085,fbgn0039054,fbgn0004839
head	All	GO:0006915	0.577706	apoptotic process	fbgn0283521,fbgn0265487,fbgn0033659,fbgn0260945
head	All	GO:0070873	0.577706	regulation of glycogen metabolic process	fbgn0260945,fbgn0036428
head	All	GO:0032881	0.577706	regulation of polysaccharide metabolic process	fbgn0260945,fbgn0036428
head	All	GO:0043467	0.577706	regulation of generation of precursor metabolites and energy	fbgn0260945,fbgn0036428
head	All	GO:0010648	0.577706	negative regulation of cell communication	fbgn0030505,fbgn0000547,fbgn0267824,fbgn0265523,fbgn0004569,fbgn0034224,fbgn0263593,fbgn0285955,fbgn0041604,fbgn0003165,fbgn0001085,fbgn0029881,fbgn0264493,fbgn0004839,fbgn0262656,fbgn0022764,fbgn0283499,fbgn0086361,fbgn0260945
head	All	GO:0023057	0.577706	negative regulation of signaling	fbgn0030505,fbgn0000547,fbgn0267824,fbgn0265523,fbgn0004569,fbgn0034224,fbgn0263593,fbgn0285955,fbgn0041604,fbgn0003165,fbgn0001085,fbgn0029881,fbgn0264493,fbgn0004839,fbgn0262656,fbgn0022764,fbgn0283499,fbgn0086361,fbgn0260945
head	All	GO:0010038	0.643509	response to metal ion	fbgn0261862,fbgn0002869,fbgn0002868,fbgn0045073
head	All	GO:0016482	0.64359	cytoplasmic transport	fbgn0025381,fbgn0031078,fbgn0036263,fbgn0000017,fbgn0034282
head	All	GO:0044428	0.64359	nuclear part	fbgn0036734,fbgn0003935,fbgn0261287,fbgn0265523,fbgn0267033,fbgn0031078,fbgn0041720,fbgn0003165,fbgn0283521,fbgn0036263,fbgn0031736,fbgn0034282,fbgn0037792,fbgn0024330,fbgn0015600,fbgn0022764,fbgn0041210,fbgn0003435,fbgn0041111
head	All	GO:0044260	0.64359	cellular macromolecule metabolic process	fbgn0259984,fbgn0036734,fbgn0003935,fbgn0260986,fbgn0261287,fbgn0051356,fbgn0053531,fbgn0285955,fbgn0004370,fbgn0041720,fbgn0003165,fbgn0262614,fbgn0000017,fbgn0035007,fbgn0264493,fbgn0263974,fbgn0024330,fbgn0000382,fbgn0004839,fbgn0262656,fbgn0003517,fbgn0283499,fbgn0086361,fbgn0030812,fbgn0260945,fbgn0011981,fbgn0036544,fbgn0041210,fbgn0039381,fbgn0004516,fbgn0004889,fbgn0003435,fbgn0037896
head	All	GO:0045595	0.64359	regulation of cell differentiation	fbgn0020269,fbgn0259984,fbgn0000547,fbgn0085447,fbgn0004569,fbgn0011760,fbgn0011648,fbgn0285955,fbgn0001085,fbgn0000017,fbgn0024330,fbgn0000382,fbgn0264953,fbgn0262656,fbgn0028369,fbgn0086361,fbgn0260945,fbgn0000181,fbgn0004889
head	All	GO:0012501	0.64359	programmed cell death	fbgn0011760,fbgn0283521,fbgn0265487,fbgn0033659,fbgn0260945,fbgn0259834
head	All	GO:0008219	0.64359	cell death	fbgn0011760,fbgn0283521,fbgn0265487,fbgn0033659,fbgn0260945,fbgn0259834
head	All	GO:0045746	0.64359	negative regulation of Notch signaling pathway	fbgn0265523,fbgn0034224,fbgn0001085,fbgn0029881,fbgn0262656
head	All	GO:0060541	0.64359	respiratory system development	fbgn0004456,fbgn0014135,fbgn0011648,fbgn0285955,fbgn0004370,fbgn0052296,fbgn0262614,fbgn0000382,fbgn0283499
head	All	GO:0007424	0.64359	open tracheal system development	fbgn0004456,fbgn0014135,fbgn0011648,fbgn0285955,fbgn0004370,fbgn0052296,fbgn0262614,fbgn0000382,fbgn0283499
head	All	GO:0060284	0.64359	regulation of cell development	fbgn0259984,fbgn0000547,fbgn0085447,fbgn0004569,fbgn0011760,fbgn0285955,fbgn0001085,fbgn0000017,fbgn0024330,fbgn0000382,fbgn0264953,fbgn0262656,fbgn0086361,fbgn0260945,fbgn0000181,fbgn0004889
head	All	GO:0097525	0.64359	spliceosomal snRNP complex	fbgn0036734,fbgn0003935,fbgn0041720
head	All	GO:0030532	0.64359	small nuclear ribonucleoprotein complex	fbgn0036734,fbgn0003935,fbgn0041720
head	All	GO:0032007	0.64359	negative regulation of TOR signaling	fbgn0267824,fbgn0260945
head	All	GO:0046983	0.64359	protein dimerization activity	fbgn0004456,fbgn0025394,fbgn0001994,fbgn0267252,fbgn0031016,fbgn0011760,fbgn0283521,fbgn0040765,fbgn0036715,fbgn0260446,fbgn0264001,fbgn0264493,fbgn0000024,fbgn0004839,fbgn0262656,fbgn0259938,fbgn0022764
head	All	GO:0040008	0.64359	regulation of growth	fbgn0259984,fbgn0011676,fbgn0000547,fbgn0039354,fbgn0011648,fbgn0041604,fbgn0003165,fbgn0001085,fbgn0000017,fbgn0262656,fbgn0283499,fbgn0260945,fbgn0010415,fbgn0038063,fbgn0261811
head	All	GO:0048638	0.64359	regulation of developmental growth	fbgn0259984,fbgn0011676,fbgn0000547,fbgn0039354,fbgn0011648,fbgn0041604,fbgn0003165,fbgn0001085,fbgn0000017,fbgn0262656,fbgn0283499,fbgn0010415,fbgn0038063,fbgn0261811
head	All	GO:0044424	0.64359	intracellular part	fbgn0261822,fbgn0002719,fbgn0036734,fbgn0011676,fbgn0036732,fbgn0010226,fbgn0000547,fbgn0041096,fbgn0264307,fbgn0003935,fbgn0001994,fbgn0052423,fbgn0260986,fbgn0039331,fbgn0039335,fbgn0031144,fbgn0011666,fbgn0025381,fbgn0027561,fbgn0267252,fbgn0261287,fbgn0267824,fbgn0265523,fbgn0053087,fbgn0029969,fbgn0039355,fbgn0051356,fbgn0034583,fbgn0011760,fbgn0039357,fbgn0034224,fbgn0037613,fbgn0011648,fbg…
head	All	GO:0000278	0.64359	mitotic cell cycle	fbgn0037613,fbgn0003165,fbgn0040765,fbgn0000382,fbgn0015600,fbgn0086361,fbgn0004889
head	All	GO:0044237	0.64359	cellular metabolic process	fbgn0259984,fbgn0002719,fbgn0036734,fbgn0011676,fbgn0010226,fbgn0003935,fbgn0260986,fbgn0039331,fbgn0261287,fbgn0029969,fbgn0051356,fbgn0053531,fbgn0037612,fbgn0263593,fbgn0285955,fbgn0030300,fbgn0034997,fbgn0037469,fbgn0004370,fbgn0041720,fbgn0003165,fbgn0036262,fbgn0262614,fbgn0031948,fbgn0000017,fbgn0035007,fbgn0004057,fbgn0264493,fbgn0263974,fbgn0024330,fbgn0000024,fbgn0000382,fbgn0004839,fbg…
head	All	GO:0016787	0.64359	hydrolase activity	fbgn0259984,fbgn0011760,fbgn0263593,fbgn0033661,fbgn0034997,fbgn0004370,fbgn0032456,fbgn0261998,fbgn0053158,fbgn0004509,fbgn0259110,fbgn0000024,fbgn0000382,fbgn0003748,fbgn0000479,fbgn0000594,fbgn0000592,fbgn0039510,fbgn0016013,fbgn0033659,fbgn0266354,fbgn0086361,fbgn0037754,fbgn0041210,fbgn0039381,fbgn0004889,fbgn0031449,fbgn0259171
head	All	GO:0022412	0.64359	cellular process involved in reproduction in multicellular organism	fbgn0259984,fbgn0261822,fbgn0041096,fbgn0264307,fbgn0011666,fbgn0265523,fbgn0004569,fbgn0011760,fbgn0011648,fbgn0052296,fbgn0003165,fbgn0283521,fbgn0001085,fbgn0029881,fbgn0000382,fbgn0262656,fbgn0000479,fbgn0015600,fbgn0004167,fbgn0283499,fbgn0260945,fbgn0259834
head	All	GO:0000904	0.64359	cell morphogenesis involved in differentiation	fbgn0261822,fbgn0004456,fbgn0029881,fbgn0000017
head	All	GO:0009894	0.64359	regulation of catabolic process	fbgn0003165,fbgn0262656,fbgn0283499,fbgn0030812,fbgn0260945,fbgn0004889
head	All	GO:0031329	0.64359	regulation of cellular catabolic process	fbgn0003165,fbgn0262656,fbgn0283499,fbgn0030812,fbgn0260945,fbgn0004889
head	All	GO:0048731	0.64359	system development	fbgn0259984,fbgn0011676,fbgn0004456,fbgn0014135,fbgn0011648,fbgn0285955,fbgn0004370,fbgn0052296,fbgn0262614,fbgn0000017,fbgn0000382,fbgn0004394,fbgn0265487,fbgn0259938,fbgn0022764,fbgn0283499
head	All	0.64359	fbgn0039321,fbgn0037941,fbgn0039325,fbgn0052773,fbgn0051690,fbgn0003016,fbgn0051342,fbgn0263354,fbgn0250848,fbgn0032452,fbgn0032453,fbgn0262983,fbgn0031602,fbgn0263271,fbgn0034394,fbgn0032658,fbgn0038098,fbgn0264725,fbgn0051076,fbgn0053307,fbgn0262794,fbgn0037753,fbgn0053795,fbgn0033723,fbgn0051157,fbgn0259736
head	All	GO:0032006	0.64359	regulation of TOR signaling	fbgn0267824,fbgn0030812,fbgn0260945
head	All	GO:0016071	0.64359	mRNA metabolic process	fbgn0036734,fbgn0003935,fbgn0261287,fbgn0041720,fbgn0003165,fbgn0003435
head	All	GO:0010035	0.64359	response to inorganic substance	fbgn0267252,fbgn0261862,fbgn0002869,fbgn0002868,fbgn0045073
head	All	GO:0016265	0.64359	death	fbgn0011760,fbgn0283521,fbgn0265487,fbgn0033659,fbgn0260945,fbgn0259834
head	All	GO:0044702	0.64359	single organism reproductive process	fbgn0259984,fbgn0261822,fbgn0000547,fbgn0041096,fbgn0264307,fbgn0260986,fbgn0011666,fbgn0265523,fbgn0004569,fbgn0011760,fbgn0011648,fbgn0267033,fbgn0052296,fbgn0003165,fbgn0283521,fbgn0036715,fbgn0001085,fbgn0029881,fbgn0000017,fbgn0000382,fbgn0004839,fbgn0262656,fbgn0000479,fbgn0000592,fbgn0015600,fbgn0004167,fbgn0283499,fbgn0260945,fbgn0259834,fbgn0038063
head	All	GO:0051649	0.64359	establishment of localization in cell	fbgn0039335,fbgn0025381,fbgn0000639,fbgn0011760,fbgn0000083,fbgn0285955,fbgn0031078,fbgn0036263,fbgn0039674,fbgn0000017,fbgn0034282,fbgn0004167,fbgn0034475,fbgn0260945
head	All	GO:0008543	0.64359	fibroblast growth factor receptor signaling pathway	fbgn0014135,fbgn0000382
head	All	GO:1901616	0.64359	organic hydroxy compound catabolic process	fbgn0034997,fbgn0036262,fbgn0000024
head	All	GO:0046164	0.64359	alcohol catabolic process	fbgn0034997,fbgn0036262,fbgn0000024
head	All	GO:0000989	0.64359	transcription factor activity, transcription factor binding	fbgn0265523,fbgn0011648,fbgn0263593,fbgn0052296,fbgn0037794,fbgn0037792,fbgn0024330,fbgn0022764
head	All	GO:0000988	0.64359	transcription factor activity, protein binding	fbgn0265523,fbgn0011648,fbgn0263593,fbgn0052296,fbgn0037794,fbgn0037792,fbgn0024330,fbgn0022764
head	All	GO:0016407	0.64359	acetyltransferase activity	fbgn0029969,fbgn0037747
head	All	GO:1902494	0.64359	catalytic complex	fbgn0039331,fbgn0267252,fbgn0011760,fbgn0037613,fbgn0039510,fbgn0022764,fbgn0283499,fbgn0260945,fbgn0041210,fbgn0004889
head	All	GO:0051960	0.64359	regulation of nervous system development	fbgn0259984,fbgn0000547,fbgn0085447,fbgn0004569,fbgn0011760,fbgn0011648,fbgn0285955,fbgn0003165,fbgn0001085,fbgn0000017,fbgn0024330,fbgn0000382,fbgn0264953,fbgn0262656,fbgn0086361,fbgn0010415,fbgn0004889,fbgn0038063
head	All	GO:0048569	0.64359	post-embryonic organ development	fbgn0001994,fbgn0283521,fbgn0028369,fbgn0022764,fbgn0261238
head	All	GO:0044422	0.64359	organelle part	fbgn0036734,fbgn0041096,fbgn0003935,fbgn0260986,fbgn0039331,fbgn0039335,fbgn0261287,fbgn0265523,fbgn0011760,fbgn0039357,fbgn0267033,fbgn0031078,fbgn0041720,fbgn0003165,fbgn0283521,fbgn0036263,fbgn0031736,fbgn0039674,fbgn0034282,fbgn0037792,fbgn0024330,fbgn0265487,fbgn0003517,fbgn0039510,fbgn0015600,fbgn0051075,fbgn0031082,fbgn0004167,fbgn0022764,fbgn0041210,fbgn0003435,fbgn0041111
head	All	GO:0007526	0.64359	larval somatic muscle development	fbgn0001994,fbgn0283521,fbgn0022764,fbgn0261238
head	All	GO:0003712	0.64359	transcription cofactor activity	fbgn0265523,fbgn0011648,fbgn0263593,fbgn0052296,fbgn0024330,fbgn0022764
head	All	GO:0044267	0.64359	cellular protein metabolic process	fbgn0259984,fbgn0051356,fbgn0053531,fbgn0004370,fbgn0262614,fbgn0000017,fbgn0035007,fbgn0264493,fbgn0263974,fbgn0000382,fbgn0004839,fbgn0003517,fbgn0283499,fbgn0086361,fbgn0030812,fbgn0260945,fbgn0011981,fbgn0036544,fbgn0041210,fbgn0039381,fbgn0004889,fbgn0037896
head	All	GO:0005634	0.64359	nucleus	fbgn0001994,fbgn0031144,fbgn0011666,fbgn0039355,fbgn0034224,fbgn0011648,fbgn0263593,fbgn0267033,fbgn0033661,fbgn0052296,fbgn0030418,fbgn0283521,fbgn0036395,fbgn0264493,fbgn0263974,fbgn0034282,fbgn0037794,fbgn0052264,fbgn0024330,fbgn0265597,fbgn0262656,fbgn0004394,fbgn0265487,fbgn0015600,fbgn0259938,fbgn0022764,fbgn0261238,fbgn0030812,fbgn0036544,fbgn0041210,fbgn0259162,fbgn0004889,fbgn0041111
head	All	GO:0010631	0.64359	epithelial cell migration	fbgn0259984,fbgn0004456,fbgn0041096,fbgn0014135,fbgn0285955,fbgn0052296,fbgn0001085,fbgn0000382,fbgn0022764,fbgn0010415
head	All	GO:0042067	0.64359	establishment of ommatidial planar polarity	fbgn0004569,fbgn0001085,fbgn0264493
head	All	GO:0019236	0.64359	response to pheromone	fbgn0034475,fbgn0066292
head	All	GO:0051169	0.64359	nuclear transport	fbgn0031078,fbgn0036263,fbgn0034282
head	All	GO:0006913	0.64359	nucleocytoplasmic transport	fbgn0031078,fbgn0036263,fbgn0034282
head	All	GO:0009896	0.64359	positive regulation of catabolic process	fbgn0003165,fbgn0260945
head	All	GO:0031331	0.64359	positive regulation of cellular catabolic process	fbgn0003165,fbgn0260945
head	All	GO:0007049	0.64359	cell cycle	fbgn0037613,fbgn0003165,fbgn0040765,fbgn0000382,fbgn0015600,fbgn0086361,fbgn0004889
head	All	GO:0007389	0.64359	pattern specification process	fbgn0050115,fbgn0004456,fbgn0000547,fbgn0004569,fbgn0011648,fbgn0263593,fbgn0000083,fbgn0041604,fbgn0003165,fbgn0001085,fbgn0264493,fbgn0000382,fbgn0262656,fbgn0034013,fbgn0263316,fbgn0004889,fbgn0030350,fbgn0041111
head	All	GO:0006396	0.64359	RNA processing	fbgn0036734,fbgn0003935,fbgn0261287,fbgn0041720,fbgn0003435
head	All	GO:0006397	0.64359	mRNA processing	fbgn0036734,fbgn0003935,fbgn0261287,fbgn0041720,fbgn0003435
head	All	GO:0042981	0.64359	regulation of apoptotic process	fbgn0004569,fbgn0264493,fbgn0000382,fbgn0262656,fbgn0260945
head	All	GO:0043067	0.64359	regulation of programmed cell death	fbgn0004569,fbgn0264493,fbgn0000382,fbgn0262656,fbgn0260945
head	All	GO:0042221	0.64359	response to chemical	fbgn0011666,fbgn0029504,fbgn0267252,fbgn0261862,fbgn0052296,fbgn0032456,fbgn0002869,fbgn0002868,fbgn0045073,fbgn0283499,fbgn0034475,fbgn0066292,fbgn0086361,fbgn0260945,fbgn0000036
head	All	GO:0031647	0.64359	regulation of protein stability	fbgn0000017,fbgn0264493,fbgn0022764,fbgn0004889
head	All	GO:0032509	0.64359	endosome transport via multivesicular body sorting pathway	fbgn0000083,fbgn0004167
head	All	GO:0007009	0.64359	plasma membrane organization	fbgn0000083,fbgn0004167
head	All	GO:0010797	0.64359	regulation of multivesicular body size involved in endosome transport	fbgn0000083,fbgn0004167
head	All	GO:0010796	0.64359	regulation of multivesicular body size	fbgn0000083,fbgn0004167
head	All	GO:0051036	0.64359	regulation of endosome size	fbgn0000083,fbgn0004167
head	All	GO:0008289	0.64359	lipid binding	fbgn0025381,fbgn0000083,fbgn0285955,fbgn0004167,fbgn0066292
head	All	GO:0008380	0.64359	RNA splicing	fbgn0036734,fbgn0003935,fbgn0261287,fbgn0041720
head	All	GO:0000398	0.64359	mRNA splicing, via spliceosome	fbgn0036734,fbgn0003935,fbgn0261287,fbgn0041720
head	All	GO:0000377	0.64359	RNA splicing, via transesterification reactions with bulged adenosine as nucleophile	fbgn0036734,fbgn0003935,fbgn0261287,fbgn0041720
head	All	GO:0000375	0.64359	RNA splicing, via transesterification reactions	fbgn0036734,fbgn0003935,fbgn0261287,fbgn0041720
head	All	GO:0007611	0.64359	learning or memory	fbgn0262477,fbgn0264307,fbgn0004370,fbgn0003165,fbgn0266098,fbgn0000017,fbgn0265597,fbgn0000479,fbgn0050418,fbgn0030812,fbgn0041210,fbgn0004516,fbgn0041111
head	All	GO:0050890	0.64359	cognition	fbgn0262477,fbgn0264307,fbgn0004370,fbgn0003165,fbgn0266098,fbgn0000017,fbgn0265597,fbgn0000479,fbgn0050418,fbgn0030812,fbgn0041210,fbgn0004516,fbgn0041111
head	All	GO:0043068	0.64359	positive regulation of programmed cell death	fbgn0004569,fbgn0264493,fbgn0260945
head	All	GO:0043065	0.64359	positive regulation of apoptotic process	fbgn0004569,fbgn0264493,fbgn0260945
head	All	GO:0030178	0.64359	negative regulation of Wnt signaling pathway	fbgn0041604,fbgn0004839,fbgn0022764
head	All	GO:0030707	0.64359	ovarian follicle cell development	fbgn0265523,fbgn0004569,fbgn0011648,fbgn0029881,fbgn0015600,fbgn0004167,fbgn0283499
head	All	GO:0002064	0.64359	epithelial cell development	fbgn0265523,fbgn0004569,fbgn0011648,fbgn0029881,fbgn0015600,fbgn0004167,fbgn0283499
head	All	GO:0002066	0.64359	columnar/cuboidal epithelial cell development	fbgn0265523,fbgn0004569,fbgn0011648,fbgn0029881,fbgn0015600,fbgn0004167,fbgn0283499
head	All	GO:0046620	0.64359	regulation of organ growth	fbgn0011676,fbgn0000547,fbgn0041604,fbgn0262656,fbgn0283499
head	All	GO:0048519	0.64359	negative regulation of biological process	fbgn0030505,fbgn0011676,fbgn0000547,fbgn0264307,fbgn0011666,fbgn0004580,fbgn0029504,fbgn0267824,fbgn0265523,fbgn0004569,fbgn0039354,fbgn0034224,fbgn0011648,fbgn0263593,fbgn0285955,fbgn0041604,fbgn0003165,fbgn0001085,fbgn0260446,fbgn0029881,fbgn0264001,fbgn0000017,fbgn0264493,fbgn0263974,fbgn0037794,fbgn0024330,fbgn0000382,fbgn0004839,fbgn0262656,fbgn0259938,fbgn0022764,fbgn0283499,fbgn0086361,fbg…
head	All	GO:0050839	0.64359	cell adhesion molecule binding	fbgn0004456,fbgn0041096,fbgn0262614,fbgn0004839,fbgn0028369
head	All	GO:0045476	0.64359	nurse cell apoptotic process	fbgn0283521,fbgn0260945
head	All	GO:1902742	0.64359	apoptotic process involved in development	fbgn0283521,fbgn0260945
head	All	GO:0097285	0.64359	cell-type specific apoptotic process	fbgn0283521,fbgn0260945
head	All	GO:0048037	0.64359	cofactor binding	fbgn0002719,fbgn0011676,fbgn0039331,fbgn0004057,fbgn0004516,fbgn0037896
head	All	GO:0048513	0.64359	organ development	fbgn0259984,fbgn0011676,fbgn0004456,fbgn0000547,fbgn0041096,fbgn0001994,fbgn0014135,fbgn0011666,fbgn0004569,fbgn0011760,fbgn0011648,fbgn0041604,fbgn0283521,fbgn0262614,fbgn0001085,fbgn0039316,fbgn0000017,fbgn0264493,fbgn0000382,fbgn0028369,fbgn0265487,fbgn0045073,fbgn0033654,fbgn0022764,fbgn0283499,fbgn0261238,fbgn0004889,fbgn0261811
head	All	GO:0007017	0.64359	microtubule-based process	fbgn0264307,fbgn0260986,fbgn0039335,fbgn0011760,fbgn0285955,fbgn0034282,fbgn0039510,fbgn0260945,fbgn0004889
head	All	GO:0007427	0.64359	epithelial cell migration, open tracheal system	fbgn0004456,fbgn0014135,fbgn0285955,fbgn0000382,fbgn0010415
head	All	GO:0044446	0.64359	intracellular organelle part	fbgn0036734,fbgn0003935,fbgn0260986,fbgn0039331,fbgn0039335,fbgn0261287,fbgn0265523,fbgn0011760,fbgn0039357,fbgn0267033,fbgn0031078,fbgn0041720,fbgn0003165,fbgn0283521,fbgn0036263,fbgn0031736,fbgn0039674,fbgn0034282,fbgn0037792,fbgn0024330,fbgn0003517,fbgn0039510,fbgn0015600,fbgn0051075,fbgn0031082,fbgn0004167,fbgn0022764,fbgn0041210,fbgn0003435,fbgn0041111
head	All	GO:0002009	0.64359	morphogenesis of an epithelium	fbgn0000547,fbgn0014135,fbgn0004569,fbgn0011648,fbgn0285955,fbgn0262614,fbgn0001085,fbgn0000017,fbgn0000382,fbgn0004839,fbgn0283499,fbgn0086361
head	All	GO:0060090	0.64359	binding, bridging	fbgn0051356,fbgn0029881,fbgn0011981
head	All	GO:0009966	0.64359	regulation of signal transduction	fbgn0030505,fbgn0259984,fbgn0050115,fbgn0000547,fbgn0014135,fbgn0027561,fbgn0267824,fbgn0265523,fbgn0031016,fbgn0085447,fbgn0004569,fbgn0034224,fbgn0263593,fbgn0285955,fbgn0041604,fbgn0003165,fbgn0262614,fbgn0001085,fbgn0029881,fbgn0264493,fbgn0039054,fbgn0265597,fbgn0004839,fbgn0262656,fbgn0000479,fbgn0022764,fbgn0086361,fbgn0030812,fbgn0260945
head	All	GO:0032446	0.64359	protein modification by small protein conjugation	fbgn0264493,fbgn0263974,fbgn0030812
head	All	GO:0016567	0.64359	protein ubiquitination	fbgn0264493,fbgn0263974,fbgn0030812
head	All	GO:0070647	0.64359	protein modification by small protein conjugation or removal	fbgn0264493,fbgn0263974,fbgn0030812
head	All	GO:0051301	0.64359	cell division	fbgn0264307,fbgn0011666,fbgn0011648,fbgn0003165,fbgn0001085,fbgn0283499
head	All	GO:0003006	0.64359	developmental process involved in reproduction	fbgn0259984,fbgn0261822,fbgn0000547,fbgn0264307,fbgn0265523,fbgn0004569,fbgn0011760,fbgn0011648,fbgn0003165,fbgn0283521,fbgn0036715,fbgn0029881,fbgn0000382,fbgn0004839,fbgn0262656,fbgn0000479,fbgn0015600,fbgn0004167,fbgn0283499,fbgn0260945,fbgn0259834
head	All	GO:0030247	0.64359	polysaccharide binding	fbgn0259241,fbgn0036428
head	All	GO:0001871	0.64359	pattern binding	fbgn0259241,fbgn0036428
head	All	GO:0008565	0.64359	protein transporter activity	fbgn0000639,fbgn0000181
head	All	GO:0048639	0.64359	positive regulation of developmental growth	fbgn0011648,fbgn0001085,fbgn0262656,fbgn0283499,fbgn0010415,fbgn0038063,fbgn0261811
head	All	GO:2000178	0.64359	negative regulation of neural precursor cell proliferation	fbgn0024330,fbgn0004889
head	All	GO:2000647	0.64359	negative regulation of stem cell proliferation	fbgn0024330,fbgn0004889
head	All	GO:0007406	0.64359	negative regulation of neuroblast proliferation	fbgn0024330,fbgn0004889
head	All	GO:0050793	0.64359	regulation of developmental process	fbgn0020269,fbgn0259984,fbgn0011676,fbgn0000547,fbgn0014135,fbgn0085447,fbgn0004569,fbgn0039354,fbgn0011760,fbgn0011648,fbgn0285955,fbgn0041604,fbgn0003165,fbgn0262614,fbgn0001085,fbgn0000017,fbgn0024330,fbgn0000382,fbgn0264953,fbgn0262656,fbgn0028369,fbgn0022764,fbgn0283499,fbgn0086361,fbgn0260945,fbgn0000181,fbgn0010415,fbgn0004889,fbgn0038063,fbgn0261811,fbgn0030350
head	All	GO:0050767	0.64359	regulation of neurogenesis	fbgn0259984,fbgn0000547,fbgn0085447,fbgn0004569,fbgn0011760,fbgn0285955,fbgn0001085,fbgn0000017,fbgn0024330,fbgn0000382,fbgn0264953,fbgn0262656,fbgn0086361,fbgn0004889
head	All	GO:0019222	0.64359	regulation of metabolic process	fbgn0030505,fbgn0262477,fbgn0011676,fbgn0264307,fbgn0052547,fbgn0014135,fbgn0011666,fbgn0029504,fbgn0267252,fbgn0265523,fbgn0085447,fbgn0030711,fbgn0011648,fbgn0263593,fbgn0267033,fbgn0052296,fbgn0003165,fbgn0283521,fbgn0011589,fbgn0262614,fbgn0260446,fbgn0264001,fbgn0000017,fbgn0264493,fbgn0263974,fbgn0037794,fbgn0037792,fbgn0024330,fbgn0000382,fbgn0262656,fbgn0004394,fbgn0265487,fbgn0259938,fbg…
head	All	GO:0048523	0.64359	negative regulation of cellular process	fbgn0030505,fbgn0011676,fbgn0000547,fbgn0264307,fbgn0011666,fbgn0029504,fbgn0267824,fbgn0265523,fbgn0004569,fbgn0034224,fbgn0011648,fbgn0263593,fbgn0285955,fbgn0041604,fbgn0003165,fbgn0001085,fbgn0260446,fbgn0029881,fbgn0264001,fbgn0000017,fbgn0264493,fbgn0037794,fbgn0024330,fbgn0000382,fbgn0004839,fbgn0262656,fbgn0259938,fbgn0022764,fbgn0283499,fbgn0086361,fbgn0030812,fbgn0260945,fbgn0004889
head	All	GO:0016462	0.64359	pyrophosphatase activity	fbgn0011760,fbgn0033661,fbgn0032456,fbgn0261998,fbgn0053158,fbgn0039510,fbgn0037754,fbgn0031449
head	All	GO:0016817	0.64359	hydrolase activity, acting on acid anhydrides	fbgn0011760,fbgn0033661,fbgn0032456,fbgn0261998,fbgn0053158,fbgn0039510,fbgn0037754,fbgn0031449
head	All	GO:0016818	0.64359	hydrolase activity, acting on acid anhydrides, in phosphorus-containing anhydrides	fbgn0011760,fbgn0033661,fbgn0032456,fbgn0261998,fbgn0053158,fbgn0039510,fbgn0037754,fbgn0031449
head	All	GO:0017111	0.64359	nucleoside-triphosphatase activity	fbgn0011760,fbgn0033661,fbgn0032456,fbgn0261998,fbgn0053158,fbgn0039510,fbgn0037754,fbgn0031449
head	All	GO:0031667	0.64359	response to nutrient levels	fbgn0263593,fbgn0261862,fbgn0033661,fbgn0262656,fbgn0283499,fbgn0260945
head	All	GO:0009991	0.64359	response to extracellular stimulus	fbgn0263593,fbgn0261862,fbgn0033661,fbgn0262656,fbgn0283499,fbgn0260945
head	All	GO:0005829	0.64359	cytosol	fbgn0002719,fbgn0264307,fbgn0052423,fbgn0267824,fbgn0265523,fbgn0053087,fbgn0051356,fbgn0030300,fbgn0053158,fbgn0000017,fbgn0052264,fbgn0011981,fbgn0004516,fbgn0004889
head	All	GO:0001654	0.64359	eye development	fbgn0004569,fbgn0041604,fbgn0000017,fbgn0264493,fbgn0265487,fbgn0033654
head	All	GO:0044282	0.64359	small molecule catabolic process	fbgn0034997,fbgn0036262,fbgn0000024,fbgn0004516
head	All	GO:0044248	0.64359	cellular catabolic process	fbgn0285955,fbgn0034997,fbgn0003165,fbgn0036262,fbgn0000024,fbgn0003748,fbgn0004516,fbgn0004889
head	All	GO:0001667	0.64359	ameboidal-type cell migration	fbgn0259984,fbgn0004456,fbgn0041096,fbgn0014135,fbgn0285955,fbgn0052296,fbgn0001085,fbgn0000382,fbgn0022764,fbgn0010415
head	All	GO:0042439	0.64359	ethanolamine-containing compound metabolic process	fbgn0034997,fbgn0000024
head	All	GO:0097164	0.64359	ammonium ion metabolic process	fbgn0034997,fbgn0000024
head	All	GO:0044451	0.64359	nucleoplasm part	fbgn0041720,fbgn0024330,fbgn0022764,fbgn0041210,fbgn0041111
head	All	GO:0007291	0.64359	sperm individualization	fbgn0264307,fbgn0011760
head	All	GO:0045570	0.64359	regulation of imaginal disc growth	fbgn0041604,fbgn0262656
head	All	GO:0008258	0.64359	head involution	fbgn0285955,fbgn0003165,fbgn0262614
head	All	GO:0048729	0.64359	tissue morphogenesis	fbgn0004456,fbgn0000547,fbgn0014135,fbgn0004569,fbgn0011648,fbgn0285955,fbgn0262614,fbgn0001085,fbgn0000017,fbgn0000382,fbgn0004839,fbgn0283499,fbgn0086361
head	All	GO:0016324	0.64359	apical plasma membrane	fbgn0004456,fbgn0036715,fbgn0004167
head	All	GO:0007423	0.64359	sensory organ development	fbgn0000547,fbgn0011666,fbgn0004569,fbgn0011760,fbgn0041604,fbgn0262614,fbgn0039316,fbgn0000017,fbgn0264493,fbgn0265487,fbgn0045073,fbgn0033654,fbgn0004889
head	All	GO:0010623	0.64359	developmental programmed cell death	fbgn0011760,fbgn0283521,fbgn0260945,fbgn0259834
head	All	GO:0010941	0.64359	regulation of cell death	fbgn0002719,fbgn0004569,fbgn0264493,fbgn0000382,fbgn0262656,fbgn0260945
head	All	GO:0048583	0.64359	regulation of response to stimulus	fbgn0030505,fbgn0259984,fbgn0050115,fbgn0025394,fbgn0000547,fbgn0014135,fbgn0004580,fbgn0027561,fbgn0267824,fbgn0265523,fbgn0031016,fbgn0085447,fbgn0004569,fbgn0034224,fbgn0263593,fbgn0285955,fbgn0041604,fbgn0003165,fbgn0262614,fbgn0001085,fbgn0029881,fbgn0264493,fbgn0039054,fbgn0024330,fbgn0265597,fbgn0004839,fbgn0262656,fbgn0000479,fbgn0000592,fbgn0022764,fbgn0283499,fbgn0086361,fbgn0030812,fbg…
head	All	GO:0008105	0.64359	asymmetric protein localization	fbgn0262614,fbgn0000181
head	All	GO:0009790	0.64359	embryo development	fbgn0262656,fbgn0265487,fbgn0283499,fbgn0000181,fbgn0004889,fbgn0030350
head	All	GO:0007613	0.64359	memory	fbgn0264307,fbgn0004370,fbgn0003165,fbgn0266098,fbgn0265597,fbgn0000479,fbgn0041210
head	All	GO:0044275	0.64359	cellular carbohydrate catabolic process	fbgn0036262,fbgn0003748
head	All	GO:0000900	0.64359	translation repressor activity, nucleic acid binding	fbgn0264307,fbgn0011666,fbgn0003165
head	All	GO:0090079	0.64359	translation regulator activity, nucleic acid binding	fbgn0264307,fbgn0011666,fbgn0003165
head	All	GO:0022414	0.64359	reproductive process	fbgn0259984,fbgn0262477,fbgn0261822,fbgn0000547,fbgn0041096,fbgn0264307,fbgn0052423,fbgn0260986,fbgn0011666,fbgn0265523,fbgn0004569,fbgn0011760,fbgn0011648,fbgn0267033,fbgn0052296,fbgn0003165,fbgn0283521,fbgn0036715,fbgn0001085,fbgn0029881,fbgn0000017,fbgn0000382,fbgn0004839,fbgn0262656,fbgn0000479,fbgn0265487,fbgn0000592,fbgn0015600,fbgn0004167,fbgn0283499,fbgn0034475,fbgn0261238,fbgn0260945,fbg…
head	All	GO:0035220	0.64359	wing disc development	fbgn0011760,fbgn0262614,fbgn0039316,fbgn0022764
head	All	GO:0070302	0.64359	regulation of stress-activated protein kinase signaling cascade	fbgn0262614,fbgn0264493,fbgn0086361
head	All	GO:0046328	0.64359	regulation of JNK cascade	fbgn0262614,fbgn0264493,fbgn0086361
head	All	GO:0032872	0.64359	regulation of stress-activated MAPK cascade	fbgn0262614,fbgn0264493,fbgn0086361
head	All	GO:0043170	0.64359	macromolecule metabolic process	fbgn0259984,fbgn0036734,fbgn0003935,fbgn0260986,fbgn0261287,fbgn0051356,fbgn0053531,fbgn0285955,fbgn0004370,fbgn0041720,fbgn0003165,fbgn0262614,fbgn0000017,fbgn0038632,fbgn0035007,fbgn0264493,fbgn0263974,fbgn0004509,fbgn0259110,fbgn0024330,fbgn0000382,fbgn0004839,fbgn0262656,fbgn0003517,fbgn0033659,fbgn0283499,fbgn0266354,fbgn0086361,fbgn0030812,fbgn0260945,fbgn0011981,fbgn0036544,fbgn0041210,fbg…
head	All	GO:0042706	0.64359	eye photoreceptor cell fate commitment	fbgn0283521,fbgn0001085,fbgn0000382
head	All	GO:0001752	0.64359	compound eye photoreceptor fate commitment	fbgn0283521,fbgn0001085,fbgn0000382
head	All	GO:0048663	0.64359	neuron fate commitment	fbgn0283521,fbgn0001085,fbgn0000382
head	All	GO:0045165	0.64359	cell fate commitment	fbgn0283521,fbgn0001085,fbgn0000382
head	All	GO:0046552	0.64359	photoreceptor cell fate commitment	fbgn0283521,fbgn0001085,fbgn0000382
head	All	GO:0051270	0.64359	regulation of cellular component movement	fbgn0014135,fbgn0001085,fbgn0022764
head	All	GO:0007365	0.64359	periodic partitioning	fbgn0041604,fbgn0264493,fbgn0041111
head	All	GO:0043649	0.64359	dicarboxylic acid catabolic process	fbgn0004516
head	All	GO:0016830	0.64359	carbon-carbon lyase activity	fbgn0004516
head	All	GO:0016831	0.64359	carboxy-lyase activity	fbgn0004516
head	All	GO:0008652	0.64359	cellular amino acid biosynthetic process	fbgn0004516
head	All	GO:0009448	0.64359	gamma-aminobutyric acid metabolic process	fbgn0004516
head	All	GO:0006538	0.64359	glutamate catabolic process	fbgn0004516
head	All	GO:0006536	0.64359	glutamate metabolic process	fbgn0004516
head	All	GO:0030170	0.64359	pyridoxal phosphate binding	fbgn0004516
head	All	GO:0045213	0.64359	neurotransmitter receptor metabolic process	fbgn0004516
head	All	GO:0042886	0.64359	amide transport	fbgn0034475
head	All	GO:0015833	0.64359	peptide transport	fbgn0034475
head	All	GO:0007616	0.64359	long-term memory	fbgn0264307,fbgn0004370,fbgn0003165,fbgn0041210
head	All	GO:0044255	0.64359	cellular lipid metabolic process	fbgn0029969,fbgn0037612,fbgn0263593,fbgn0030300,fbgn0034997,fbgn0031948,fbgn0037896
head	All	GO:0051094	0.64359	positive regulation of developmental process	fbgn0011760,fbgn0011648,fbgn0001085,fbgn0264953,fbgn0262656,fbgn0283499,fbgn0086361,fbgn0260945,fbgn0010415,fbgn0038063,fbgn0261811
head	All	GO:1904748	0.64359	regulation of apoptotic process involved in development	fbgn0260945
head	All	GO:1904747	0.64359	positive regulation of apoptotic process involved in development	fbgn0260945
head	All	GO:0045819	0.64359	positive regulation of glycogen catabolic process	fbgn0260945
head	All	GO:0010676	0.64359	positive regulation of cellular carbohydrate metabolic process	fbgn0260945
head	All	GO:0045913	0.64359	positive regulation of carbohydrate metabolic process	fbgn0260945
head	All	GO:0045850	0.64359	positive regulation of nurse cell apoptotic process	fbgn0260945
head	All	GO:0070875	0.64359	positive regulation of glycogen metabolic process	fbgn0260945
head	All	GO:0032182	0.64359	ubiquitin-like protein binding	fbgn0260945
head	All	GO:0045477	0.64359	regulation of nurse cell apoptotic process	fbgn0260945
head	All	GO:0005981	0.64359	regulation of glycogen catabolic process	fbgn0260945
head	All	GO:0010907	0.64359	positive regulation of glucose metabolic process	fbgn0260945
head	All	GO:0016236	0.64359	macroautophagy	fbgn0260945
head	All	GO:0010508	0.64359	positive regulation of autophagy	fbgn0260945
head	All	GO:0035069	0.64359	larval midgut histolysis	fbgn0260945
head	All	GO:0035096	0.64359	larval midgut cell programmed cell death	fbgn0260945
head	All	GO:0043471	0.64359	regulation of cellular carbohydrate catabolic process	fbgn0260945
head	All	GO:0043470	0.64359	regulation of carbohydrate catabolic process	fbgn0260945
head	All	GO:1990316	0.64359	ATG1/ULK1 kinase complex	fbgn0260945
head	All	GO:0061723	0.64359	glycophagy	fbgn0260945
head	All	GO:0051643	0.654723	endoplasmic reticulum localization	fbgn0261822
head	All	GO:0035106	0.655977	operant conditioning	fbgn0262477
head	All	GO:0010506	0.655977	regulation of autophagy	fbgn0262656,fbgn0283499,fbgn0030812,fbgn0260945
head	All	GO:0005685	0.655977	U1 snRNP	fbgn0036734
head	All	GO:0045314	0.655977	regulation of compound eye photoreceptor development	fbgn0000382
head	All	GO:0010324	0.655977	membrane invagination	fbgn0000382
head	All	GO:0045500	0.655977	sevenless signaling pathway	fbgn0000382
head	All	GO:0042478	0.655977	regulation of eye photoreceptor cell development	fbgn0000382
head	All	GO:0007418	0.655977	ventral midline development	fbgn0000382
head	All	GO:0007465	0.655977	R7 cell fate commitment	fbgn0000382
head	All	GO:0006911	0.655977	phagocytosis, engulfment	fbgn0000382
head	All	GO:0004726	0.655977	non-membrane spanning protein tyrosine phosphatase activity	fbgn0000382
head	All	GO:0043648	0.655977	dicarboxylic acid metabolic process	fbgn0002719,fbgn0004516
head	All	GO:0043900	0.655977	regulation of multi-organism process	fbgn0000592,fbgn0260945,fbgn0000181
head	All	GO:0007447	0.655977	imaginal disc pattern formation	fbgn0011648,fbgn0000083,fbgn0041604,fbgn0263316,fbgn0004889,fbgn0041111
head	All	GO:0051287	0.655977	NAD binding	fbgn0002719,fbgn0039331
head	All	GO:0031323	0.657449	regulation of cellular metabolic process	fbgn0030505,fbgn0262477,fbgn0011676,fbgn0264307,fbgn0052547,fbgn0014135,fbgn0011666,fbgn0029504,fbgn0267252,fbgn0265523,fbgn0011648,fbgn0263593,fbgn0267033,fbgn0052296,fbgn0003165,fbgn0283521,fbgn0011589,fbgn0262614,fbgn0260446,fbgn0264001,fbgn0000017,fbgn0264493,fbgn0037794,fbgn0037792,fbgn0024330,fbgn0000382,fbgn0262656,fbgn0004394,fbgn0265487,fbgn0259938,fbgn0022764,fbgn0283499,fbgn0261238,fbg…
head	All	GO:0007346	0.657751	regulation of mitotic cell cycle	fbgn0029504,fbgn0265523,fbgn0011648,fbgn0285955,fbgn0022764,fbgn0004889
head	All	GO:0019001	0.657751	guanyl nucleotide binding	fbgn0053158,fbgn0037754
head	All	GO:0003924	0.657751	GTPase activity	fbgn0053158,fbgn0037754
head	All	GO:0032561	0.657751	guanyl ribonucleotide binding	fbgn0053158,fbgn0037754
head	All	GO:0005525	0.657751	GTP binding	fbgn0053158,fbgn0037754
head	All	GO:0017145	0.657751	stem cell division	fbgn0011666,fbgn0011648,fbgn0003165,fbgn0283499
head	All	GO:0042078	0.657751	germ-line stem cell division	fbgn0011666,fbgn0011648,fbgn0003165,fbgn0283499
head	All	GO:1902532	0.658911	negative regulation of intracellular signal transduction	fbgn0030505,fbgn0000547,fbgn0267824,fbgn0285955,fbgn0086361,fbgn0260945
head	All	GO:0030111	0.658911	regulation of Wnt signaling pathway	fbgn0041604,fbgn0039054,fbgn0004839,fbgn0022764
head	All	GO:0004713	0.659493	protein tyrosine kinase activity	fbgn0053531,fbgn0000017,fbgn0004839,fbgn0283499
head	All	GO:0030011	0.660655	maintenance of cell polarity	fbgn0000083,fbgn0004889
head	All	GO:0022008	0.669923	neurogenesis	fbgn0262656,fbgn0004394
head	All	GO:0010927	0.669923	cellular component assembly involved in morphogenesis	fbgn0264307,fbgn0014135
head	All	GO:0030031	0.669923	cell projection assembly	fbgn0264307,fbgn0014135
head	All	GO:0042594	0.669923	response to starvation	fbgn0263593,fbgn0261862,fbgn0033661,fbgn0262656,fbgn0260945
head	All	GO:0016746	0.669923	transferase activity, transferring acyl groups	fbgn0029969,fbgn0037612,fbgn0261862,fbgn0037747
head	All	GO:1901185	0.669923	negative regulation of ERBB signaling pathway	fbgn0000547,fbgn0004569,fbgn0003165
head	All	GO:0042059	0.669923	negative regulation of epidermal growth factor receptor signaling pathway	fbgn0000547,fbgn0004569,fbgn0003165
head	All	GO:0035222	0.6761	wing disc pattern formation	fbgn0011648,fbgn0000083,fbgn0041604,fbgn0263316,fbgn0041111
head	All	GO:0001076	0.6761	transcription factor activity, RNA polymerase II transcription factor binding	fbgn0011648,fbgn0052296,fbgn0037794,fbgn0024330
head	All	GO:0043168	0.6761	anion binding	fbgn0011676,fbgn0025381,fbgn0053531,fbgn0000083,fbgn0033661,fbgn0037469,fbgn0032456,fbgn0041604,fbgn0261998,fbgn0053158,fbgn0000017,fbgn0004839,fbgn0011259,fbgn0039510,fbgn0004167,fbgn0283499,fbgn0260945,fbgn0037754,fbgn0036544,fbgn0004516,fbgn0259162,fbgn0263316,fbgn0031449,fbgn0037896
head	All	GO:0005875	0.6761	microtubule associated complex	fbgn0011760,fbgn0034282,fbgn0039510
head	All	GO:0007163	0.6761	establishment or maintenance of cell polarity	fbgn0004569,fbgn0000083,fbgn0266409,fbgn0262614,fbgn0001085,fbgn0264493,fbgn0000382,fbgn0004889
head	All	GO:1901265	0.6761	nucleoside phosphate binding	fbgn0002719,fbgn0011676,fbgn0039331,fbgn0053531,fbgn0033661,fbgn0037469,fbgn0032456,fbgn0261998,fbgn0053158,fbgn0000017,fbgn0004057,fbgn0004839,fbgn0039510,fbgn0283499,fbgn0260945,fbgn0037754,fbgn0036544,fbgn0259162,fbgn0263316,fbgn0031449,fbgn0037896
head	All	GO:0000166	0.6761	nucleotide binding	fbgn0002719,fbgn0011676,fbgn0039331,fbgn0053531,fbgn0033661,fbgn0037469,fbgn0032456,fbgn0261998,fbgn0053158,fbgn0000017,fbgn0004057,fbgn0004839,fbgn0039510,fbgn0283499,fbgn0260945,fbgn0037754,fbgn0036544,fbgn0259162,fbgn0263316,fbgn0031449,fbgn0037896
head	All	GO:0001736	0.686812	establishment of planar polarity	fbgn0004569,fbgn0001085,fbgn0010504,fbgn0264493,fbgn0004839
head	All	GO:0007164	0.686812	establishment of tissue polarity	fbgn0004569,fbgn0001085,fbgn0010504,fbgn0264493,fbgn0004839
head	All	GO:0016070	0.692266	RNA metabolic process	fbgn0036734,fbgn0003935,fbgn0261287,fbgn0041720,fbgn0003165,fbgn0024330,fbgn0262656,fbgn0003435
head	All	GO:0009880	0.692266	embryonic pattern specification	fbgn0003165,fbgn0000382,fbgn0262656,fbgn0030350
head	All	GO:0012505	0.692266	endomembrane system	fbgn0264305,fbgn0000083,fbgn0261862,fbgn0037469,fbgn0045073
head	All	GO:2000026	0.692266	regulation of multicellular organismal development	fbgn0259984,fbgn0000547,fbgn0014135,fbgn0085447,fbgn0004569,fbgn0011760,fbgn0011648,fbgn0285955,fbgn0041604,fbgn0003165,fbgn0262614,fbgn0001085,fbgn0000017,fbgn0024330,fbgn0000382,fbgn0264953,fbgn0262656,fbgn0028369,fbgn0086361,fbgn0000181,fbgn0010415,fbgn0004889,fbgn0038063,fbgn0030350
head	All	GO:0016616	0.692266	oxidoreductase activity, acting on the CH-OH group of donors, NAD or NADP as acceptor	fbgn0002719,fbgn0004057
head	All	GO:2000241	0.692266	regulation of reproductive process	fbgn0000592,fbgn0260945,fbgn0000181
head	All	GO:0090304	0.692266	nucleic acid metabolic process	fbgn0036734,fbgn0003935,fbgn0260986,fbgn0261287,fbgn0041720,fbgn0003165,fbgn0024330,fbgn0262656,fbgn0003435
head	All	GO:0044712	0.692436	single-organism catabolic process	fbgn0285955,fbgn0034997,fbgn0036262,fbgn0000024,fbgn0003748,fbgn0004516,fbgn0004889
head	All	GO:0008593	0.692436	regulation of Notch signaling pathway	fbgn0265523,fbgn0034224,fbgn0001085,fbgn0029881,fbgn0262656
head	All	GO:0005488	0.692436	binding	fbgn0030505,fbgn0262477,fbgn0002719,fbgn0050115,fbgn0011676,fbgn0004456,fbgn0025394,fbgn0000547,fbgn0041096,fbgn0264307,fbgn0001994,fbgn0014135,fbgn0052423,fbgn0260986,fbgn0039331,fbgn0263219,fbgn0039335,fbgn0031144,fbgn0011666,fbgn0004580,fbgn0025381,fbgn0029504,fbgn0267252,fbgn0265523,fbgn0031016,fbgn0053087,fbgn0004569,fbgn0039355,fbgn0051356,fbgn0039354,fbgn0011760,fbgn0053531,fbgn0011648,fbg…
head	All	GO:0051962	0.692436	positive regulation of nervous system development	fbgn0011760,fbgn0011648,fbgn0001085,fbgn0264953,fbgn0262656,fbgn0086361,fbgn0010415,fbgn0038063
head	All	GO:0060255	0.695138	regulation of macromolecule metabolic process	fbgn0030505,fbgn0262477,fbgn0011676,fbgn0264307,fbgn0014135,fbgn0011666,fbgn0029504,fbgn0265523,fbgn0030711,fbgn0011648,fbgn0263593,fbgn0267033,fbgn0052296,fbgn0003165,fbgn0283521,fbgn0262614,fbgn0264001,fbgn0264493,fbgn0263974,fbgn0037794,fbgn0037792,fbgn0024330,fbgn0000382,fbgn0262656,fbgn0004394,fbgn0265487,fbgn0259938,fbgn0022764,fbgn0261238,fbgn0086361,fbgn0260945,fbgn0036428,fbgn0041210,fbg…
head	All	GO:0042802	0.695138	identical protein binding	fbgn0025394,fbgn0263219,fbgn0011760,fbgn0036715,fbgn0264001,fbgn0264493,fbgn0000024,fbgn0004839
head	All	GO:0051302	0.695138	regulation of cell division	fbgn0029504,fbgn0285955,fbgn0052296,fbgn0004889,fbgn0261811
head	All	GO:0009792	0.696861	embryo development ending in birth or egg hatching	fbgn0262656,fbgn0283499,fbgn0000181,fbgn0004889,fbgn0030350
head	All	GO:0007367	0.696861	segment polarity determination	fbgn0041604,fbgn0264493
head	All	GO:1990778	0.696861	protein localization to cell periphery	fbgn0000083,fbgn0262614
head	All	GO:0000499	0.696861	base pairing with mRNA	fbgn0051356,fbgn0011981
head	All	GO:0000498	0.696861	base pairing with RNA	fbgn0051356,fbgn0011981
head	All	GO:0000496	0.696861	base pairing	fbgn0051356,fbgn0011981
head	All	GO:0030533	0.696861	triplet codon-amino acid adaptor activity	fbgn0051356,fbgn0011981
head	All	GO:0048471	0.696861	perinuclear region of cytoplasm	fbgn0264307,fbgn0034282,fbgn0265487
head	All	GO:0016055	0.706532	Wnt signaling pathway	fbgn0041604,fbgn0001085,fbgn0000017,fbgn0004889
head	All	GO:0005515	0.706532	protein binding	fbgn0050115,fbgn0011676,fbgn0004456,fbgn0025394,fbgn0000547,fbgn0041096,fbgn0264307,fbgn0001994,fbgn0014135,fbgn0260986,fbgn0263219,fbgn0039335,fbgn0267252,fbgn0265523,fbgn0031016,fbgn0004569,fbgn0039354,fbgn0011760,fbgn0011648,fbgn0000083,fbgn0052296,fbgn0041604,fbgn0283521,fbgn0040765,fbgn0262614,fbgn0036715,fbgn0001085,fbgn0266098,fbgn0260446,fbgn0029881,fbgn0264001,fbgn0000017,fbgn0010504,fbg…
head	All	GO:0030054	0.706532	cell junction	fbgn0004456,fbgn0000547,fbgn0041096,fbgn0266409,fbgn0262614,fbgn0030870,fbgn0000017,fbgn0028369,fbgn0004167,fbgn0283499,fbgn0010415
head	All	GO:0080090	0.706532	regulation of primary metabolic process	fbgn0030505,fbgn0262477,fbgn0011676,fbgn0264307,fbgn0052547,fbgn0014135,fbgn0011666,fbgn0029504,fbgn0267252,fbgn0265523,fbgn0011648,fbgn0263593,fbgn0267033,fbgn0052296,fbgn0003165,fbgn0283521,fbgn0011589,fbgn0262614,fbgn0260446,fbgn0264001,fbgn0000017,fbgn0264493,fbgn0037794,fbgn0037792,fbgn0024330,fbgn0000382,fbgn0262656,fbgn0004394,fbgn0265487,fbgn0259938,fbgn0022764,fbgn0283499,fbgn0261238,fbg…
head	All	GO:0008582	0.706532	regulation of synaptic growth at neuromuscular junction	fbgn0011648,fbgn0003165,fbgn0000017,fbgn0010415,fbgn0038063
head	All	GO:0051963	0.706532	regulation of synapse assembly	fbgn0011648,fbgn0003165,fbgn0000017,fbgn0010415,fbgn0038063
head	All	GO:1904396	0.706532	regulation of neuromuscular junction development	fbgn0011648,fbgn0003165,fbgn0000017,fbgn0010415,fbgn0038063
head	All	GO:0043412	0.706532	macromolecule modification	fbgn0053531,fbgn0004370,fbgn0262614,fbgn0000017,fbgn0035007,fbgn0264493,fbgn0263974,fbgn0000382,fbgn0004839,fbgn0283499,fbgn0086361,fbgn0030812,fbgn0260945,fbgn0036544,fbgn0041210,fbgn0004889
head	All	GO:0006464	0.706532	cellular protein modification process	fbgn0053531,fbgn0004370,fbgn0262614,fbgn0000017,fbgn0035007,fbgn0264493,fbgn0263974,fbgn0000382,fbgn0004839,fbgn0283499,fbgn0086361,fbgn0030812,fbgn0260945,fbgn0036544,fbgn0041210,fbgn0004889
head	All	GO:0036211	0.706532	protein modification process	fbgn0053531,fbgn0004370,fbgn0262614,fbgn0000017,fbgn0035007,fbgn0264493,fbgn0263974,fbgn0000382,fbgn0004839,fbgn0283499,fbgn0086361,fbgn0030812,fbgn0260945,fbgn0036544,fbgn0041210,fbgn0004889
head	All	GO:1902531	0.706532	regulation of intracellular signal transduction	fbgn0030505,fbgn0050115,fbgn0000547,fbgn0014135,fbgn0027561,fbgn0267824,fbgn0085447,fbgn0285955,fbgn0262614,fbgn0264493,fbgn0265597,fbgn0000479,fbgn0086361,fbgn0030812,fbgn0260945
head	All	GO:1901575	0.706532	organic substance catabolic process	fbgn0285955,fbgn0034997,fbgn0003165,fbgn0036262,fbgn0000024,fbgn0003748,fbgn0000592,fbgn0004516,fbgn0004889
head	All	GO:0035215	0.706532	genital disc development	fbgn0014135,fbgn0004569
head	All	GO:0000902	0.706532	cell morphogenesis	fbgn0261822,fbgn0004456,fbgn0285955,fbgn0029881,fbgn0000017
head	All	GO:0030215	0.706532	semaphorin receptor binding	fbgn0004839,fbgn0011259
head	All	GO:0000118	0.706532	histone deacetylase complex	fbgn0022764,fbgn0041210
head	All	GO:0009593	0.706532	detection of chemical stimulus	fbgn0051424,fbgn0045073,fbgn0066292,fbgn0034023
head	All	GO:0016788	0.706532	hydrolase activity, acting on ester bonds	fbgn0263593,fbgn0034997,fbgn0004370,fbgn0000024,fbgn0000382,fbgn0000479,fbgn0000594,fbgn0000592,fbgn0086361,fbgn0004889,fbgn0259171
head	All	GO:0008017	0.706532	microtubule binding	fbgn0260986,fbgn0029881,fbgn0034282,fbgn0004167
head	All	GO:0097367	0.706532	carbohydrate derivative binding	fbgn0011676,fbgn0053531,fbgn0033661,fbgn0037469,fbgn0032456,fbgn0041604,fbgn0261998,fbgn0053158,fbgn0000017,fbgn0038632,fbgn0004839,fbgn0011259,fbgn0039510,fbgn0283499,fbgn0260945,fbgn0037754,fbgn0036544,fbgn0259162,fbgn0263316,fbgn0031449
head	All	GO:0031346	0.706532	positive regulation of cell projection organization	fbgn0085447,fbgn0001085,fbgn0000017,fbgn0264953
head	All	GO:0010942	0.706532	positive regulation of cell death	fbgn0004569,fbgn0264493,fbgn0260945
head	All	GO:0007051	0.706532	spindle organization	fbgn0260986,fbgn0039335,fbgn0285955
head	All	GO:0007052	0.706532	mitotic spindle organization	fbgn0260986,fbgn0039335,fbgn0285955
head	All	GO:0003002	0.706532	regionalization	fbgn0050115,fbgn0004456,fbgn0004569,fbgn0011648,fbgn0263593,fbgn0000083,fbgn0041604,fbgn0264493,fbgn0034013,fbgn0263316,fbgn0004889,fbgn0030350,fbgn0041111
head	All	GO:0045727	0.706532	positive regulation of translation	fbgn0264307,fbgn0003165
head	All	GO:0097150	0.706532	neuronal stem cell population maintenance	fbgn0003748,fbgn0041111
head	All	GO:0008356	0.706532	asymmetric cell division	fbgn0264307,fbgn0001085,fbgn0283499
head	All	GO:0050908	0.706532	detection of light stimulus involved in visual perception	fbgn0041604,fbgn0010415
head	All	GO:0050962	0.706532	detection of light stimulus involved in sensory perception	fbgn0041604,fbgn0010415
head	All	GO:0046958	0.707278	nonassociative learning	fbgn0000479,fbgn0030812
head	All	GO:0045184	0.709208	establishment of protein localization	fbgn0000639,fbgn0031078,fbgn0039054,fbgn0000181
head	All	GO:0010720	0.713131	positive regulation of cell development	fbgn0011760,fbgn0001085,fbgn0264953,fbgn0262656,fbgn0086361,fbgn0260945
head	All	GO:0045927	0.713131	positive regulation of growth	fbgn0011648,fbgn0001085,fbgn0262656,fbgn0283499,fbgn0010415,fbgn0038063,fbgn0261811
head	All	GO:0006066	0.713862	alcohol metabolic process	fbgn0034997,fbgn0036262,fbgn0000024
head	All	GO:0008361	0.713862	regulation of cell size	fbgn0262656,fbgn0011259,fbgn0283499,fbgn0040238,fbgn0261811,fbgn0041111
head	All	GO:0050896	0.716574	response to stimulus	fbgn0030505,fbgn0010226,fbgn0000547,fbgn0052423,fbgn0039335,fbgn0011666,fbgn0029504,fbgn0267252,fbgn0086778,fbgn0263593,fbgn0261862,fbgn0033661,fbgn0031078,fbgn0052296,fbgn0032456,fbgn0041604,fbgn0283521,fbgn0036263,fbgn0051424,fbgn0262614,fbgn0002869,fbgn0002868,fbgn0024330,fbgn0000024,fbgn0264953,fbgn0262656,fbgn0000479,fbgn0259241,fbgn0045073,fbgn0004167,fbgn0283499,fbgn0034475,fbgn0066292,fbg…
head	All	GO:0032553	0.716574	ribonucleotide binding	fbgn0011676,fbgn0053531,fbgn0033661,fbgn0037469,fbgn0032456,fbgn0261998,fbgn0053158,fbgn0000017,fbgn0004839,fbgn0039510,fbgn0283499,fbgn0260945,fbgn0037754,fbgn0036544,fbgn0259162,fbgn0263316,fbgn0031449
head	All	GO:0017053	0.722904	transcriptional repressor complex	fbgn0265523,fbgn0022764
head	All	GO:0045887	0.722904	positive regulation of synaptic growth at neuromuscular junction	fbgn0011648,fbgn0010415,fbgn0038063
head	All	GO:0051965	0.722904	positive regulation of synapse assembly	fbgn0011648,fbgn0010415,fbgn0038063
head	All	GO:1904398	0.722904	positive regulation of neuromuscular junction development	fbgn0011648,fbgn0010415,fbgn0038063
head	All	GO:1903047	0.722904	mitotic cell cycle process	fbgn0260986,fbgn0039335,fbgn0029504,fbgn0011760,fbgn0285955,fbgn0040765,fbgn0004889
head	All	GO:0070161	0.722904	anchoring junction	fbgn0004456,fbgn0000547,fbgn0041096,fbgn0262614,fbgn0000017,fbgn0028369,fbgn0004167,fbgn0010415
head	All	GO:0005912	0.722904	adherens junction	fbgn0004456,fbgn0000547,fbgn0041096,fbgn0262614,fbgn0000017,fbgn0028369,fbgn0004167,fbgn0010415
head	All	GO:0005911	0.722904	cell-cell junction	fbgn0000547,fbgn0266409,fbgn0262614,fbgn0030870,fbgn0000017,fbgn0028369,fbgn0283499
head	All	GO:1903827	0.722904	regulation of cellular protein localization	fbgn0000017,fbgn0264493
head	All	GO:1903649	0.722904	regulation of cytoplasmic transport	fbgn0000017,fbgn0264493
head	All	GO:0046822	0.722904	regulation of nucleocytoplasmic transport	fbgn0000017,fbgn0264493
head	All	GO:0033157	0.722904	regulation of intracellular protein transport	fbgn0000017,fbgn0264493
head	All	GO:0032386	0.722904	regulation of intracellular transport	fbgn0000017,fbgn0264493
head	All	GO:0007126	0.722904	meiotic nuclear division	fbgn0264307,fbgn0260986,fbgn0267033
head	All	GO:0000280	0.722904	nuclear division	fbgn0264307,fbgn0260986,fbgn0267033
head	All	GO:0048285	0.722904	organelle fission	fbgn0264307,fbgn0260986,fbgn0267033
head	All	GO:0050662	0.722904	coenzyme binding	fbgn0002719,fbgn0011676,fbgn0039331,fbgn0004057,fbgn0037896
head	All	GO:0050661	0.722904	NADP binding	fbgn0011676,fbgn0004057
head	All	GO:0044707	0.722904	single-multicellular organism process	fbgn0262477,fbgn0002719,fbgn0050115,fbgn0004456,fbgn0025394,fbgn0000547,fbgn0264307,fbgn0014135,fbgn0052423,fbgn0011666,fbgn0086778,fbgn0004569,fbgn0029969,fbgn0011648,fbgn0263593,fbgn0000083,fbgn0285955,fbgn0004370,fbgn0032456,fbgn0041604,fbgn0003165,fbgn0001085,fbgn0266098,fbgn0000017,fbgn0051163,fbgn0264493,fbgn0041242,fbgn0035815,fbgn0265597,fbgn0000382,fbgn0262656,fbgn0003748,fbgn0000479,fbg…
head	All	GO:0009056	0.722904	catabolic process	fbgn0285955,fbgn0034997,fbgn0003165,fbgn0036262,fbgn0000024,fbgn0003748,fbgn0000592,fbgn0004516,fbgn0004889
head	All	GO:1903429	0.722904	regulation of cell maturation	fbgn0011760,fbgn0000181
head	All	GO:0030371	0.722904	translation repressor activity	fbgn0264307,fbgn0011666,fbgn0003165
head	All	GO:0045182	0.722904	translation regulator activity	fbgn0264307,fbgn0011666,fbgn0003165
head	All	GO:0007464	0.722904	R3/R4 cell fate commitment	fbgn0283521,fbgn0001085
head	All	GO:0051240	0.722904	positive regulation of multicellular organismal process	fbgn0011760,fbgn0011648,fbgn0001085,fbgn0264953,fbgn0262656,fbgn0283499,fbgn0086361,fbgn0260945,fbgn0010415,fbgn0038063
head	All	GO:0007476	0.722904	imaginal disc-derived wing morphogenesis	fbgn0004456,fbgn0000547,fbgn0004569,fbgn0011760,fbgn0011648,fbgn0052296,fbgn0045073,fbgn0086361
head	All	GO:0046622	0.722904	positive regulation of organ growth	fbgn0262656,fbgn0283499
head	All	GO:0040018	0.722904	positive regulation of multicellular organism growth	fbgn0262656,fbgn0283499
head	All	GO:0007417	0.722904	central nervous system development	fbgn0259984,fbgn0004370,fbgn0000017,fbgn0004394
head	All	GO:0048869	0.722904	cellular developmental process	fbgn0259984,fbgn0261822,fbgn0004456,fbgn0052423,fbgn0011666,fbgn0025381,fbgn0265523,fbgn0004569,fbgn0011760,fbgn0037614,fbgn0011648,fbgn0285955,fbgn0003165,fbgn0283521,fbgn0262614,fbgn0001085,fbgn0266098,fbgn0029881,fbgn0000017,fbgn0000382,fbgn0262656,fbgn0000479,fbgn0011259,fbgn0004394,fbgn0028369,fbgn0265487,fbgn0261698,fbgn0015600,fbgn0259938,fbgn0004167,fbgn0022764,fbgn0283499,fbgn0260945,fbg…
head	All	GO:0044238	0.722904	primary metabolic process	fbgn0259984,fbgn0036734,fbgn0003935,fbgn0260986,fbgn0261287,fbgn0029969,fbgn0051356,fbgn0053531,fbgn0037612,fbgn0263593,fbgn0285955,fbgn0030300,fbgn0034997,fbgn0037469,fbgn0004370,fbgn0041720,fbgn0003165,fbgn0036262,fbgn0262614,fbgn0031948,fbgn0000017,fbgn0035007,fbgn0004057,fbgn0264493,fbgn0263974,fbgn0004509,fbgn0259110,fbgn0024330,fbgn0000382,fbgn0004839,fbgn0262656,fbgn0003748,fbgn0003517,fbg…
head	All	GO:0048190	0.722904	wing disc dorsal/ventral pattern formation	fbgn0000083,fbgn0041604,fbgn0263316,fbgn0041111
head	All	GO:0009953	0.722904	dorsal/ventral pattern formation	fbgn0000083,fbgn0041604,fbgn0263316,fbgn0041111
head	All	GO:0007450	0.722904	dorsal/ventral pattern formation, imaginal disc	fbgn0000083,fbgn0041604,fbgn0263316,fbgn0041111
head	All	GO:0022416	0.722904	chaeta development	fbgn0011666,fbgn0011760,fbgn0262614,fbgn0039316,fbgn0045073
head	All	GO:0016331	0.722904	morphogenesis of embryonic epithelium	fbgn0000547,fbgn0011648,fbgn0285955,fbgn0262614,fbgn0000017,fbgn0283499,fbgn0086361
head	All	GO:0007391	0.722904	dorsal closure	fbgn0000547,fbgn0011648,fbgn0285955,fbgn0262614,fbgn0000017,fbgn0283499,fbgn0086361
head	All	GO:0005057	0.722904	receptor signaling protein activity	fbgn0085447,fbgn0011648,fbgn0011589,fbgn0000382
head	All	GO:0005543	0.722904	phospholipid binding	fbgn0025381,fbgn0000083,fbgn0004167
head	All	GO:0050877	0.722904	neurological system process	fbgn0262477,fbgn0004456,fbgn0264307,fbgn0004370,fbgn0003165,fbgn0266098,fbgn0000017,fbgn0051163,fbgn0041242,fbgn0035815,fbgn0265597,fbgn0000479,fbgn0050418,fbgn0034475,fbgn0066292,fbgn0030812,fbgn0037996,fbgn0041210,fbgn0004516,fbgn0037896,fbgn0041111
head	All	GO:0051234	0.722904	establishment of localization	fbgn0259984,fbgn0036732,fbgn0039335,fbgn0025381,fbgn0029504,fbgn0027561,fbgn0265523,fbgn0000639,fbgn0086778,fbgn0011760,fbgn0039357,fbgn0000083,fbgn0285955,fbgn0031078,fbgn0032456,fbgn0261998,fbgn0264908,fbgn0036263,fbgn0011589,fbgn0031948,fbgn0039674,fbgn0000017,fbgn0039054,fbgn0034282,fbgn0261698,fbgn0045073,fbgn0004167,fbgn0259145,fbgn0034475,fbgn0040238,fbgn0262685,fbgn0260945,fbgn0000181,fbg…
head	All	GO:0010608	0.722904	posttranscriptional regulation of gene expression	fbgn0264307,fbgn0011666,fbgn0003165,fbgn0264001,fbgn0263974
head	All	GO:0001104	0.722904	RNA polymerase II transcription cofactor activity	fbgn0011648,fbgn0052296,fbgn0024330
head	All	GO:0005874	0.722904	microtubule	fbgn0260986,fbgn0031082
head	All	GO:0005918	0.722904	septate junction	fbgn0266409,fbgn0030870
head	All	GO:0031145	0.722904	anaphase-promoting complex-dependent proteasomal ubiquitin-dependent protein catabolic process	fbgn0285955,fbgn0004889
head	All	GO:0007091	0.722904	metaphase/anaphase transition of mitotic cell cycle	fbgn0285955,fbgn0004889
head	All	GO:0033047	0.722904	regulation of mitotic sister chromatid segregation	fbgn0285955,fbgn0004889
head	All	GO:0033045	0.722904	regulation of sister chromatid segregation	fbgn0285955,fbgn0004889
head	All	GO:0010965	0.722904	regulation of mitotic sister chromatid separation	fbgn0285955,fbgn0004889
head	All	GO:0051983	0.722904	regulation of chromosome segregation	fbgn0285955,fbgn0004889
head	All	GO:0044770	0.722904	cell cycle phase transition	fbgn0285955,fbgn0004889
head	All	GO:0044772	0.722904	mitotic cell cycle phase transition	fbgn0285955,fbgn0004889
head	All	GO:0044784	0.722904	metaphase/anaphase transition of cell cycle	fbgn0285955,fbgn0004889
head	All	GO:1902875	0.722904	regulation of embryonic pattern specification	fbgn0000181
head	All	GO:0060281	0.722904	regulation of oocyte development	fbgn0000181
head	All	GO:1904580	0.722904	regulation of intracellular mRNA localization	fbgn0000181
head	All	GO:0007317	0.722904	regulation of pole plasm oskar mRNA localization	fbgn0000181
head	All	GO:0007318	0.722904	pole plasm protein localization	fbgn0000181
head	All	GO:0070001	0.722904	aspartic-type peptidase activity	fbgn0039381
head	All	GO:0004190	0.722904	aspartic-type endopeptidase activity	fbgn0039381
head	All	GO:0042500	0.722904	aspartic endopeptidase activity, intramembrane cleaving	fbgn0039381
head	All	GO:0006465	0.722904	signal peptide processing	fbgn0039381
head	All	GO:0001763	0.722904	morphogenesis of a branching structure	fbgn0014135,fbgn0000382
head	All	GO:0061138	0.722904	morphogenesis of a branching epithelium	fbgn0014135,fbgn0000382
head	All	GO:0060446	0.722904	branching involved in open tracheal system development	fbgn0014135,fbgn0000382
head	All	GO:0007428	0.722904	primary branching, open tracheal system	fbgn0014135,fbgn0000382
head	All	GO:0048754	0.722904	branching morphogenesis of an epithelial tube	fbgn0014135,fbgn0000382
head	All	GO:0016408	0.722904	C-acyltransferase activity	fbgn0029969
head	All	GO:0016453	0.722904	C-acetyltransferase activity	fbgn0029969
head	All	GO:0003988	0.722904	acetyl-CoA C-acyltransferase activity	fbgn0029969
head	All	GO:0018208	0.722904	peptidyl-proline modification	fbgn0035007
head	All	GO:0000413	0.722904	protein peptidyl-prolyl isomerization	fbgn0035007
head	All	GO:0009888	0.722904	tissue development	fbgn0259984,fbgn0011676,fbgn0041096,fbgn0014135,fbgn0029504,fbgn0004569,fbgn0011760,fbgn0011648,fbgn0262614,fbgn0039316,fbgn0000017,fbgn0000382,fbgn0004394,fbgn0022764,fbgn0261811
head	All	GO:0030713	0.722904	ovarian follicle cell stalk formation	fbgn0029881
head	All	GO:0008093	0.722904	cytoskeletal adaptor activity	fbgn0029881
head	All	GO:0030674	0.722904	protein binding, bridging	fbgn0029881
head	All	GO:0009651	0.722904	response to salt stress	fbgn0030505
head	All	GO:0045920	0.722904	negative regulation of exocytosis	fbgn0030505
head	All	GO:1902804	0.722904	negative regulation of synaptic vesicle transport	fbgn0030505
head	All	GO:0046929	0.722904	negative regulation of neurotransmitter secretion	fbgn0030505
head	All	GO:0006970	0.722904	response to osmotic stress	fbgn0030505
head	All	GO:0051589	0.722904	negative regulation of neurotransmitter transport	fbgn0030505
head	All	GO:2000301	0.722904	negative regulation of synaptic vesicle exocytosis	fbgn0030505
head	All	GO:0004470	0.722904	malic enzyme activity	fbgn0002719
head	All	GO:0004471	0.722904	malate dehydrogenase (decarboxylating) (NAD+) activity	fbgn0002719
head	All	GO:0004473	0.722904	malate dehydrogenase (decarboxylating) (NADP+) activity	fbgn0002719
head	All	GO:0016615	0.722904	malate dehydrogenase activity	fbgn0002719
head	All	GO:0006108	0.722904	malate metabolic process	fbgn0002719
head	All	GO:0035592	0.722904	establishment of protein localization to extracellular region	fbgn0039054
head	All	GO:0008381	0.722904	mechanically-gated ion channel activity	fbgn0264953
head	All	GO:0022833	0.722904	mechanically gated channel activity	fbgn0264953
head	All	GO:0005902	0.722904	microvillus	fbgn0036715
head	All	GO:0006721	0.722904	terpenoid metabolic process	fbgn0037896
head	All	GO:0006720	0.722904	isoprenoid metabolic process	fbgn0037896
head	All	GO:0016101	0.722904	diterpenoid metabolic process	fbgn0037896
head	All	GO:0001523	0.722904	retinoid metabolic process	fbgn0037896
head	All	GO:0017160	0.722904	Ral GTPase binding	fbgn0050115
head	All	GO:0004197	0.722904	cysteine-type endopeptidase activity	fbgn0033659
head	All	GO:0008234	0.722904	cysteine-type peptidase activity	fbgn0033659
head	All	GO:0038202	0.722904	TORC1 signaling	fbgn0267824
head	All	GO:0031929	0.722904	TOR signaling	fbgn0267824
head	All	GO:1902476	0.722904	chloride transmembrane transport	fbgn0264908
head	All	GO:0098661	0.722904	inorganic anion transmembrane transport	fbgn0264908
head	All	GO:0005507	0.722904	copper ion binding	fbgn0002869
head	All	GO:0008091	0.722904	spectrin	fbgn0004167
head	All	GO:0045186	0.722904	zonula adherens assembly	fbgn0004167
head	All	GO:0016327	0.722904	apicolateral plasma membrane	fbgn0004167
head	All	GO:0061326	0.722904	renal tubule development	fbgn0041096
head	All	GO:0061327	0.722904	anterior Malpighian tubule development	fbgn0041096
head	All	GO:0072002	0.722904	Malpighian tubule development	fbgn0041096
head	All	GO:0032483	0.722904	regulation of Rab protein signal transduction	fbgn0027561
head	All	GO:0017112	0.722904	Rab guanyl-nucleotide exchange factor activity	fbgn0027561
head	All	GO:0015927	0.722904	trehalase activity	fbgn0003748
head	All	GO:0004553	0.722904	hydrolase activity, hydrolyzing O-glycosyl compounds	fbgn0003748
head	All	GO:0004555	0.722904	alpha,alpha-trehalase activity	fbgn0003748
head	All	GO:0005991	0.722904	trehalose metabolic process	fbgn0003748
head	All	GO:0005984	0.722904	disaccharide metabolic process	fbgn0003748
head	All	GO:0016798	0.722904	hydrolase activity, acting on glycosyl bonds	fbgn0003748
head	All	GO:0022402	0.722904	cell cycle process	fbgn0264307,fbgn0260986,fbgn0039335,fbgn0029504,fbgn0011760,fbgn0267033,fbgn0285955,fbgn0040765,fbgn0262656,fbgn0004889,fbgn0041111
head	All	GO:2000146	0.722904	negative regulation of cell motility	fbgn0022764
head	All	GO:0051271	0.722904	negative regulation of cellular component movement	fbgn0022764
head	All	GO:0030336	0.722904	negative regulation of cell migration	fbgn0022764
head	All	GO:0040013	0.722904	negative regulation of locomotion	fbgn0022764
head	All	GO:0000791	0.722904	euchromatin	fbgn0022764
head	All	GO:0006487	0.722904	protein N-linked glycosylation	fbgn0036544
head	All	GO:0005770	0.722904	late endosome	fbgn0025381
head	All	GO:0005769	0.722904	early endosome	fbgn0025381
head	All	GO:0022626	0.722904	cytosolic ribosome	fbgn0003517
head	All	GO:0022627	0.722904	cytosolic small ribosomal subunit	fbgn0003517
head	All	GO:0008333	0.722904	endosome to lysosome transport	fbgn0025381
head	All	GO:0007032	0.722904	endosome organization	fbgn0025381
head	All	GO:0007034	0.722904	vacuolar transport	fbgn0025381
head	All	GO:0007041	0.722904	lysosomal transport	fbgn0025381
head	All	GO:0005828	0.722904	kinetochore microtubule	fbgn0260986
head	All	GO:0005827	0.722904	polar microtubule	fbgn0260986
head	All	GO:0005840	0.722904	ribosome	fbgn0003517
head	All	GO:0000212	0.722904	meiotic spindle organization	fbgn0260986
head	All	GO:0045143	0.722904	homologous chromosome segregation	fbgn0260986
head	All	GO:0032837	0.722904	distributive segregation	fbgn0260986
head	All	GO:0002181	0.722904	cytoplasmic translation	fbgn0003517
head	All	GO:0043022	0.722904	ribosome binding	fbgn0003517
head	All	GO:0043021	0.722904	ribonucleoprotein complex binding	fbgn0003517
head	All	GO:0032922	0.722904	circadian regulation of gene expression	fbgn0259938
head	All	GO:0005764	0.722904	lysosome	fbgn0030812
head	All	GO:1903432	0.722904	regulation of TORC1 signaling	fbgn0030812
head	All	GO:0005773	0.722904	vacuole	fbgn0030812
head	All	GO:1904263	0.722904	positive regulation of TORC1 signaling	fbgn0030812
head	All	GO:0010390	0.722904	histone monoubiquitination	fbgn0030812
head	All	GO:0006513	0.722904	protein monoubiquitination	fbgn0030812
head	All	GO:0046959	0.722904	habituation	fbgn0030812
head	All	GO:0000323	0.722904	lytic vacuole	fbgn0030812
head	All	GO:0080134	0.722904	regulation of response to stress	fbgn0004580,fbgn0262614,fbgn0264493,fbgn0024330,fbgn0086361
head	All	GO:0032555	0.722904	purine ribonucleotide binding	fbgn0053531,fbgn0033661,fbgn0037469,fbgn0032456,fbgn0261998,fbgn0053158,fbgn0000017,fbgn0004839,fbgn0039510,fbgn0283499,fbgn0260945,fbgn0037754,fbgn0036544,fbgn0259162,fbgn0263316,fbgn0031449
head	All	GO:0032550	0.722904	purine ribonucleoside binding	fbgn0053531,fbgn0033661,fbgn0037469,fbgn0032456,fbgn0261998,fbgn0053158,fbgn0000017,fbgn0004839,fbgn0039510,fbgn0283499,fbgn0260945,fbgn0037754,fbgn0036544,fbgn0259162,fbgn0263316,fbgn0031449
head	All	GO:0035639	0.722904	purine ribonucleoside triphosphate binding	fbgn0053531,fbgn0033661,fbgn0037469,fbgn0032456,fbgn0261998,fbgn0053158,fbgn0000017,fbgn0004839,fbgn0039510,fbgn0283499,fbgn0260945,fbgn0037754,fbgn0036544,fbgn0259162,fbgn0263316,fbgn0031449
head	All	GO:0001883	0.722904	purine nucleoside binding	fbgn0053531,fbgn0033661,fbgn0037469,fbgn0032456,fbgn0261998,fbgn0053158,fbgn0000017,fbgn0004839,fbgn0039510,fbgn0283499,fbgn0260945,fbgn0037754,fbgn0036544,fbgn0259162,fbgn0263316,fbgn0031449
head	All	GO:0017076	0.722904	purine nucleotide binding	fbgn0053531,fbgn0033661,fbgn0037469,fbgn0032456,fbgn0261998,fbgn0053158,fbgn0000017,fbgn0004839,fbgn0039510,fbgn0283499,fbgn0260945,fbgn0037754,fbgn0036544,fbgn0259162,fbgn0263316,fbgn0031449
head	All	GO:0017050	0.722904	D-erythro-sphingosine kinase activity	fbgn0030300
head	All	GO:0051865	0.722904	protein autoubiquitination	fbgn0264493,fbgn0263974
head	All	GO:0005682	0.722904	U5 snRNP	fbgn0003935
head	All	GO:0005686	0.722904	U2 snRNP	fbgn0041720
head	All	GO:0015030	0.722904	Cajal body	fbgn0041720
head	All	GO:0071704	0.722904	organic substance metabolic process	fbgn0259984,fbgn0002719,fbgn0036734,fbgn0010226,fbgn0003935,fbgn0260986,fbgn0261287,fbgn0029969,fbgn0051356,fbgn0053531,fbgn0037612,fbgn0263593,fbgn0285955,fbgn0030300,fbgn0034997,fbgn0037469,fbgn0004370,fbgn0041720,fbgn0003165,fbgn0036262,fbgn0262614,fbgn0031948,fbgn0000017,fbgn0038632,fbgn0035007,fbgn0004057,fbgn0264493,fbgn0263974,fbgn0004509,fbgn0259110,fbgn0024330,fbgn0000024,fbgn0000382,fbg…
head	All	GO:0016410	0.722904	N-acyltransferase activity	fbgn0037747
head	All	GO:0050777	0.722904	negative regulation of immune response	fbgn0024330
head	All	GO:0045824	0.722904	negative regulation of innate immune response	fbgn0024330
head	All	GO:0045088	0.722904	regulation of innate immune response	fbgn0024330
head	All	GO:0016592	0.722904	mediator complex	fbgn0024330
head	All	GO:0006367	0.722904	transcription initiation from RNA polymerase II promoter	fbgn0024330
head	All	GO:0006352	0.722904	DNA-templated transcription, initiation	fbgn0024330
head	All	GO:0008080	0.722904	N-acetyltransferase activity	fbgn0037747
head	All	GO:0031348	0.722904	negative regulation of defense response	fbgn0024330
head	All	GO:0008527	0.722904	taste receptor activity	fbgn0041242
head	All	GO:0050913	0.722904	sensory perception of bitter taste	fbgn0041242
head	All	GO:0042803	0.722904	protein homodimerization activity	fbgn0025394,fbgn0011760,fbgn0036715,fbgn0264001,fbgn0264493,fbgn0000024,fbgn0004839
head	All	GO:0015631	0.722904	tubulin binding	fbgn0260986,fbgn0029881,fbgn0034282,fbgn0004167
head	All	GO:0006807	0.722904	nitrogen compound metabolic process	fbgn0036734,fbgn0011676,fbgn0010226,fbgn0003935,fbgn0260986,fbgn0261287,fbgn0051356,fbgn0030300,fbgn0034997,fbgn0037469,fbgn0041720,fbgn0003165,fbgn0038632,fbgn0004057,fbgn0024330,fbgn0000024,fbgn0262656,fbgn0003517,fbgn0016013,fbgn0011981,fbgn0039381,fbgn0004516,fbgn0003435,fbgn0259171
head	All	GO:0019538	0.722904	protein metabolic process	fbgn0259984,fbgn0051356,fbgn0053531,fbgn0285955,fbgn0004370,fbgn0262614,fbgn0000017,fbgn0035007,fbgn0264493,fbgn0263974,fbgn0004509,fbgn0259110,fbgn0000382,fbgn0004839,fbgn0003517,fbgn0033659,fbgn0283499,fbgn0266354,fbgn0086361,fbgn0030812,fbgn0260945,fbgn0011981,fbgn0036544,fbgn0041210,fbgn0039381,fbgn0004889,fbgn0037896
head	All	GO:0000578	0.722904	embryonic axis specification	fbgn0003165,fbgn0000382
head	All	GO:0009948	0.722904	anterior/posterior axis specification	fbgn0003165,fbgn0000382
head	All	GO:0008595	0.722904	anterior/posterior axis specification, embryo	fbgn0003165,fbgn0000382
head	All	GO:0030154	0.722904	cell differentiation	fbgn0259984,fbgn0004456,fbgn0001085,fbgn0266098,fbgn0262656,fbgn0004394,fbgn0028369,fbgn0265487
head	All	GO:2000134	0.722904	negative regulation of G1/S transition of mitotic cell cycle	fbgn0029504,fbgn0011648
head	All	GO:2000045	0.722904	regulation of G1/S transition of mitotic cell cycle	fbgn0029504,fbgn0011648
head	All	GO:0045930	0.722904	negative regulation of mitotic cell cycle	fbgn0029504,fbgn0011648
head	All	GO:1901988	0.722904	negative regulation of cell cycle phase transition	fbgn0029504,fbgn0011648
head	All	GO:1901991	0.722904	negative regulation of mitotic cell cycle phase transition	fbgn0029504,fbgn0011648
head	All	GO:1902806	0.722904	regulation of cell cycle G1/S phase transition	fbgn0029504,fbgn0011648
head	All	GO:1902807	0.722904	negative regulation of cell cycle G1/S phase transition	fbgn0029504,fbgn0011648
head	All	GO:0005743	0.722904	mitochondrial inner membrane	fbgn0039357,fbgn0039674
head	All	GO:0019866	0.722904	organelle inner membrane	fbgn0039357,fbgn0039674
head	All	GO:2000177	0.722904	regulation of neural precursor cell proliferation	fbgn0024330,fbgn0004889
head	All	GO:1902692	0.722904	regulation of neuroblast proliferation	fbgn0024330,fbgn0004889
head	All	GO:0072091	0.722904	regulation of stem cell proliferation	fbgn0024330,fbgn0004889
head	All	GO:0017038	0.722904	protein import	fbgn0000639,fbgn0031078
head	All	GO:0016887	0.722904	ATPase activity	fbgn0011760,fbgn0033661,fbgn0032456,fbgn0261998,fbgn0039510,fbgn0031449
head	All	GO:0042578	0.722904	phosphoric ester hydrolase activity	fbgn0263593,fbgn0034997,fbgn0004370,fbgn0000382,fbgn0000479,fbgn0086361,fbgn0004889,fbgn0259171
head	All	GO:0022603	0.722904	regulation of anatomical structure morphogenesis	fbgn0020269,fbgn0259984,fbgn0000547,fbgn0085447,fbgn0011648,fbgn0285955,fbgn0262614,fbgn0001085,fbgn0000017,fbgn0000382,fbgn0264953,fbgn0028369,fbgn0086361,fbgn0030350
head	All	GO:1901987	0.722904	regulation of cell cycle phase transition	fbgn0029504,fbgn0011648,fbgn0004889
head	All	GO:1901990	0.722904	regulation of mitotic cell cycle phase transition	fbgn0029504,fbgn0011648,fbgn0004889
head	All	GO:0035160	0.722904	maintenance of epithelial integrity, open tracheal system	fbgn0004456,fbgn0285955
head	All	GO:0010669	0.722904	epithelial structure maintenance	fbgn0004456,fbgn0285955
head	All	GO:0001894	0.722904	tissue homeostasis	fbgn0004456,fbgn0285955
head	All	GO:0032549	0.722904	ribonucleoside binding	fbgn0053531,fbgn0033661,fbgn0037469,fbgn0032456,fbgn0261998,fbgn0053158,fbgn0000017,fbgn0004839,fbgn0039510,fbgn0283499,fbgn0260945,fbgn0037754,fbgn0036544,fbgn0259162,fbgn0263316,fbgn0031449
head	All	GO:0001882	0.722904	nucleoside binding	fbgn0053531,fbgn0033661,fbgn0037469,fbgn0032456,fbgn0261998,fbgn0053158,fbgn0000017,fbgn0004839,fbgn0039510,fbgn0283499,fbgn0260945,fbgn0037754,fbgn0036544,fbgn0259162,fbgn0263316,fbgn0031449
head	All	GO:0007349	0.722904	cellularization	fbgn0264307,fbgn0011760
head	All	GO:0005575	0.722904	cellular_component	fbgn0259984,fbgn0261822,fbgn0002719,fbgn0036734,fbgn0011676,fbgn0036732,fbgn0010226,fbgn0004456,fbgn0264305,fbgn0000547,fbgn0041096,fbgn0264307,fbgn0003935,fbgn0052547,fbgn0001994,fbgn0014135,fbgn0052423,fbgn0260986,fbgn0039331,fbgn0263219,fbgn0039335,fbgn0031144,fbgn0011666,fbgn0004580,fbgn0025381,fbgn0027561,fbgn0267252,fbgn0261287,fbgn0267824,fbgn0265523,fbgn0039584,fbgn0031016,fbgn0039469,fbg…
head	All	GO:0009308	0.722904	amine metabolic process	fbgn0034997,fbgn0000024
head	All	GO:0044106	0.722904	cellular amine metabolic process	fbgn0034997,fbgn0000024
head	All	GO:0006576	0.722904	cellular biogenic amine metabolic process	fbgn0034997,fbgn0000024
head	All	GO:0008340	0.722904	determination of adult lifespan	fbgn0002719,fbgn0022764,fbgn0283499,fbgn0086361,fbgn0263316,fbgn0003435,fbgn0030350
head	All	GO:0072330	0.722904	monocarboxylic acid biosynthetic process	fbgn0029969,fbgn0004516
head	All	GO:0010675	0.722904	regulation of cellular carbohydrate metabolic process	fbgn0052547,fbgn0267252,fbgn0265523,fbgn0283521,fbgn0011589,fbgn0000017,fbgn0262656,fbgn0283499,fbgn0260945,fbgn0036428
head	All	GO:0010906	0.722904	regulation of glucose metabolic process	fbgn0052547,fbgn0267252,fbgn0265523,fbgn0283521,fbgn0011589,fbgn0000017,fbgn0262656,fbgn0283499,fbgn0260945,fbgn0036428
head	All	GO:0006109	0.722904	regulation of carbohydrate metabolic process	fbgn0052547,fbgn0267252,fbgn0265523,fbgn0283521,fbgn0011589,fbgn0000017,fbgn0262656,fbgn0283499,fbgn0260945,fbgn0036428
head	All	GO:0006810	0.722904	transport	fbgn0259984,fbgn0036732,fbgn0039335,fbgn0025381,fbgn0029504,fbgn0027561,fbgn0265523,fbgn0000639,fbgn0086778,fbgn0039357,fbgn0000083,fbgn0031078,fbgn0032456,fbgn0261998,fbgn0264908,fbgn0036263,fbgn0011589,fbgn0031948,fbgn0039674,fbgn0000017,fbgn0039054,fbgn0034282,fbgn0261698,fbgn0045073,fbgn0004167,fbgn0259145,fbgn0034475,fbgn0040238,fbgn0262685,fbgn0260945,fbgn0000181,fbgn0259834,fbgn0000036,fbg…
head	All	GO:0016477	0.722904	cell migration	fbgn0259984,fbgn0004456,fbgn0041096,fbgn0014135,fbgn0285955,fbgn0052296,fbgn0003165,fbgn0001085,fbgn0000017,fbgn0000382,fbgn0022764,fbgn0010415,fbgn0034013
head	All	GO:0048870	0.722904	cell motility	fbgn0259984,fbgn0004456,fbgn0041096,fbgn0014135,fbgn0285955,fbgn0052296,fbgn0003165,fbgn0001085,fbgn0000017,fbgn0000382,fbgn0022764,fbgn0010415,fbgn0034013
head	All	GO:0030036	0.722904	actin cytoskeleton organization	fbgn0261822,fbgn0041096,fbgn0085447,fbgn0285955,fbgn0052296,fbgn0052264,fbgn0041111
head	All	GO:0098609	0.722904	cell-cell adhesion	fbgn0261822,fbgn0004456,fbgn0000547,fbgn0039584,fbgn0262614,fbgn0036715,fbgn0001085,fbgn0028369
head	All	GO:0071011	0.722904	precatalytic spliceosome	fbgn0036734,fbgn0261287
head	All	GO:0048149	0.722904	behavioral response to ethanol	fbgn0003165,fbgn0000479,fbgn0036428
head	All	GO:0016791	0.722904	phosphatase activity	fbgn0263593,fbgn0004370,fbgn0000382,fbgn0086361,fbgn0004889
head	All	GO:0019199	0.722904	transmembrane receptor protein kinase activity	fbgn0053531,fbgn0004839,fbgn0283499
head	All	GO:0004714	0.722904	transmembrane receptor protein tyrosine kinase activity	fbgn0053531,fbgn0004839,fbgn0283499
head	All	GO:0061572	0.722904	actin filament bundle organization	fbgn0000547,fbgn0011760
head	All	GO:0051017	0.722904	actin filament bundle assembly	fbgn0000547,fbgn0011760
head	All	GO:0036094	0.723117	small molecule binding	fbgn0002719,fbgn0011676,fbgn0039331,fbgn0053531,fbgn0033661,fbgn0037469,fbgn0032456,fbgn0261998,fbgn0053158,fbgn0000017,fbgn0004057,fbgn0004839,fbgn0039510,fbgn0283499,fbgn0260945,fbgn0037754,fbgn0036544,fbgn0259162,fbgn0263316,fbgn0031449,fbgn0037896
head	All	GO:0007166	0.723319	cell surface receptor signaling pathway	fbgn0259984,fbgn0000547,fbgn0014135,fbgn0267824,fbgn0011648,fbgn0285955,fbgn0041604,fbgn0262614,fbgn0001085,fbgn0000017,fbgn0000382,fbgn0011259,fbgn0004842,fbgn0283499,fbgn0004889
head	All	GO:0016441	0.723319	posttranscriptional gene silencing	fbgn0003165,fbgn0263974
head	All	GO:0071804	0.723319	cellular potassium ion transport	fbgn0261698,fbgn0262685
head	All	GO:0071805	0.723319	potassium ion transmembrane transport	fbgn0261698,fbgn0262685
head	All	GO:0034333	0.723319	adherens junction assembly	fbgn0262614,fbgn0028369,fbgn0004167
head	All	GO:0034332	0.723319	adherens junction organization	fbgn0262614,fbgn0028369,fbgn0004167
head	All	GO:0007018	0.723319	microtubule-based movement	fbgn0011760,fbgn0039510,fbgn0260945
head	All	GO:0016568	0.723319	chromatin modification	fbgn0030812,fbgn0041210
head	All	GO:0016569	0.723319	covalent chromatin modification	fbgn0030812,fbgn0041210
head	All	GO:0016570	0.723319	histone modification	fbgn0030812,fbgn0041210
head	All	GO:0022607	0.723984	cellular component assembly	fbgn0011676,fbgn0025394,fbgn0000547,fbgn0264307,fbgn0014135,fbgn0039335,fbgn0011760,fbgn0285955,fbgn0262614,fbgn0037792,fbgn0011259,fbgn0028369,fbgn0004167,fbgn0283499,fbgn0260945,fbgn0004516,fbgn0004889,fbgn0041111
head	All	GO:0030018	0.723984	Z disc	fbgn0041096,fbgn0265487
head	All	GO:0097159	0.726583	organic cyclic compound binding	fbgn0030505,fbgn0262477,fbgn0002719,fbgn0011676,fbgn0264307,fbgn0001994,fbgn0052423,fbgn0039331,fbgn0031144,fbgn0011666,fbgn0029504,fbgn0265523,fbgn0031016,fbgn0039355,fbgn0051356,fbgn0053531,fbgn0011648,fbgn0267033,fbgn0033661,fbgn0037469,fbgn0032456,fbgn0003165,fbgn0283521,fbgn0261998,fbgn0053158,fbgn0040765,fbgn0036395,fbgn0264001,fbgn0000017,fbgn0004057,fbgn0037794,fbgn0037792,fbgn0004839,fbg…
head	All	GO:1901363	0.726583	heterocyclic compound binding	fbgn0030505,fbgn0262477,fbgn0002719,fbgn0011676,fbgn0264307,fbgn0001994,fbgn0052423,fbgn0039331,fbgn0031144,fbgn0011666,fbgn0029504,fbgn0265523,fbgn0031016,fbgn0039355,fbgn0051356,fbgn0053531,fbgn0011648,fbgn0267033,fbgn0033661,fbgn0037469,fbgn0032456,fbgn0003165,fbgn0283521,fbgn0261998,fbgn0053158,fbgn0040765,fbgn0036395,fbgn0264001,fbgn0000017,fbgn0004057,fbgn0037794,fbgn0037792,fbgn0004839,fbg…
head	All	GO:0043492	0.727023	ATPase activity, coupled to movement of substances	fbgn0032456,fbgn0261998,fbgn0031449
head	All	GO:0003008	0.727023	system process	fbgn0262477,fbgn0004456,fbgn0264307,fbgn0004370,fbgn0032456,fbgn0003165,fbgn0266098,fbgn0000017,fbgn0051163,fbgn0041242,fbgn0035815,fbgn0265597,fbgn0000479,fbgn0050418,fbgn0028369,fbgn0034475,fbgn0066292,fbgn0030812,fbgn0037996,fbgn0041210,fbgn0004516,fbgn0037896,fbgn0041111
head	All	GO:0051171	0.729061	regulation of nitrogen compound metabolic process	fbgn0030505,fbgn0262477,fbgn0011676,fbgn0264307,fbgn0011666,fbgn0029504,fbgn0265523,fbgn0011648,fbgn0263593,fbgn0267033,fbgn0052296,fbgn0003165,fbgn0283521,fbgn0260446,fbgn0264001,fbgn0037794,fbgn0037792,fbgn0024330,fbgn0000382,fbgn0262656,fbgn0004394,fbgn0265487,fbgn0259938,fbgn0022764,fbgn0261238,fbgn0041210,fbgn0259162,fbgn0038063,fbgn0041111
head	All	GO:0032501	0.729061	multicellular organismal process	fbgn0262477,fbgn0002719,fbgn0050115,fbgn0004456,fbgn0025394,fbgn0000547,fbgn0264307,fbgn0014135,fbgn0052423,fbgn0011666,fbgn0086778,fbgn0004569,fbgn0029969,fbgn0011648,fbgn0263593,fbgn0000083,fbgn0285955,fbgn0004370,fbgn0032456,fbgn0041604,fbgn0003165,fbgn0001085,fbgn0266098,fbgn0000017,fbgn0051163,fbgn0264493,fbgn0041242,fbgn0035815,fbgn0265597,fbgn0000382,fbgn0262656,fbgn0003748,fbgn0000479,fbg…
head	All	GO:0016052	0.729061	carbohydrate catabolic process	fbgn0036262,fbgn0003748
head	All	GO:0044724	0.729061	single-organism carbohydrate catabolic process	fbgn0036262,fbgn0003748
head	All	GO:0003824	0.735726	catalytic activity	fbgn0259984,fbgn0002719,fbgn0011676,fbgn0010226,fbgn0039331,fbgn0029969,fbgn0011760,fbgn0053531,fbgn0037612,fbgn0263593,fbgn0261862,fbgn0030300,fbgn0033661,fbgn0034997,fbgn0037469,fbgn0004370,fbgn0032456,fbgn0052984,fbgn0036262,fbgn0261998,fbgn0053158,fbgn0011589,fbgn0262614,fbgn0031948,fbgn0000017,fbgn0004057,fbgn0263974,fbgn0004509,fbgn0259110,fbgn0000024,fbgn0000382,fbgn0004839,fbgn0003748,fbg…
head	All	GO:0046982	0.735726	protein heterodimerization activity	fbgn0004456,fbgn0267252,fbgn0260446,fbgn0004839,fbgn0022764
head	All	GO:2000145	0.740178	regulation of cell motility	fbgn0014135,fbgn0022764
head	All	GO:0030334	0.740178	regulation of cell migration	fbgn0014135,fbgn0022764
head	All	GO:0010632	0.740178	regulation of epithelial cell migration	fbgn0014135,fbgn0022764
head	All	GO:0050807	0.741282	regulation of synapse organization	fbgn0011648,fbgn0003165,fbgn0000017,fbgn0260945,fbgn0010415,fbgn0038063
head	All	GO:0016318	0.741282	ommatidial rotation	fbgn0000547,fbgn0004569,fbgn0001085
head	All	GO:0048749	0.741282	compound eye development	fbgn0041604,fbgn0000017,fbgn0033654
head	All	GO:0045995	0.741282	regulation of embryonic development	fbgn0262614,fbgn0000181,fbgn0030350
head	All	GO:0043604	0.741282	amide biosynthetic process	fbgn0051356,fbgn0003517,fbgn0011981
head	All	GO:0006412	0.741282	translation	fbgn0051356,fbgn0003517,fbgn0011981
head	All	GO:0043043	0.741282	peptide biosynthetic process	fbgn0051356,fbgn0003517,fbgn0011981
head	All	GO:0007612	0.741282	learning	fbgn0262477,fbgn0266098,fbgn0265597,fbgn0000479,fbgn0050418,fbgn0030812,fbgn0004516
head	All	GO:0005654	0.741282	nucleoplasm	fbgn0265523,fbgn0283521,fbgn0031736,fbgn0034282,fbgn0003435
head	All	GO:0048232	0.741282	male gamete generation	fbgn0264307,fbgn0011760
head	All	GO:0007283	0.741282	spermatogenesis	fbgn0264307,fbgn0011760
head	All	GO:0016747	0.741282	transferase activity, transferring acyl groups other than amino-acyl groups	fbgn0029969,fbgn0037612,fbgn0037747
head	All	GO:0005913	0.741282	cell-cell adherens junction	fbgn0000547,fbgn0262614
head	All	GO:0070925	0.741282	organelle assembly	fbgn0039335,fbgn0004889
head	All	GO:0006518	0.741282	peptide metabolic process	fbgn0010226,fbgn0051356,fbgn0003517,fbgn0011981,fbgn0039381
head	All	GO:0071702	0.741282	organic substance transport	fbgn0036732,fbgn0000639,fbgn0039357,fbgn0031078,fbgn0036263,fbgn0039674,fbgn0034475,fbgn0000181
head	All	GO:0050768	0.741282	negative regulation of neurogenesis	fbgn0000547,fbgn0004569,fbgn0000017,fbgn0024330,fbgn0004889
head	All	GO:0010721	0.741282	negative regulation of cell development	fbgn0000547,fbgn0004569,fbgn0000017,fbgn0024330,fbgn0004889
head	All	GO:0001700	0.745577	embryonic development via the syncytial blastoderm	fbgn0283499,fbgn0000181,fbgn0004889,fbgn0030350
head	All	GO:0016614	0.746933	oxidoreductase activity, acting on CH-OH group of donors	fbgn0002719,fbgn0004057,fbgn0037896
head	All	GO:0034250	0.746933	positive regulation of cellular amide metabolic process	fbgn0264307,fbgn0003165
head	All	GO:0003713	0.746933	transcription coactivator activity	fbgn0011648,fbgn0263593,fbgn0052296
head	All	GO:0003674	0.746933	molecular_function	fbgn0030505,fbgn0259984,fbgn0262477,fbgn0002719,fbgn0050115,fbgn0011676,fbgn0036732,fbgn0010226,fbgn0004456,fbgn0025394,fbgn0000547,fbgn0041096,fbgn0264307,fbgn0052547,fbgn0001994,fbgn0014135,fbgn0052423,fbgn0260986,fbgn0039331,fbgn0263219,fbgn0039335,fbgn0031144,fbgn0011666,fbgn0004580,fbgn0025381,fbgn0029504,fbgn0027561,fbgn0267252,fbgn0265523,fbgn0031016,fbgn0000639,fbgn0039469,fbgn0053087,fbg…
head	All	GO:1901184	0.746933	regulation of ERBB signaling pathway	fbgn0000547,fbgn0004569,fbgn0003165
head	All	GO:0042058	0.746933	regulation of epidermal growth factor receptor signaling pathway	fbgn0000547,fbgn0004569,fbgn0003165
head	All	GO:0006821	0.747644	chloride transport	fbgn0264908,fbgn0040238
head	All	GO:0010468	0.753774	regulation of gene expression	fbgn0030505,fbgn0262477,fbgn0264307,fbgn0011666,fbgn0029504,fbgn0265523,fbgn0030711,fbgn0011648,fbgn0263593,fbgn0267033,fbgn0052296,fbgn0003165,fbgn0283521,fbgn0264001,fbgn0263974,fbgn0037794,fbgn0037792,fbgn0024330,fbgn0000382,fbgn0262656,fbgn0004394,fbgn0265487,fbgn0259938,fbgn0022764,fbgn0261238,fbgn0041210,fbgn0259162,fbgn0038063,fbgn0041111
head	All	GO:0006950	0.753774	response to stress	fbgn0030505,fbgn0010226,fbgn0000547,fbgn0052423,fbgn0011666,fbgn0029504,fbgn0263593,fbgn0261862,fbgn0033661,fbgn0052296,fbgn0036263,fbgn0262614,fbgn0024330,fbgn0262656,fbgn0004167,fbgn0283499,fbgn0086361,fbgn0260945,fbgn0263316,fbgn0035236
head	All	GO:0009889	0.753774	regulation of biosynthetic process	fbgn0030505,fbgn0262477,fbgn0011676,fbgn0264307,fbgn0011666,fbgn0029504,fbgn0265523,fbgn0011648,fbgn0263593,fbgn0267033,fbgn0052296,fbgn0003165,fbgn0283521,fbgn0260446,fbgn0264001,fbgn0037794,fbgn0037792,fbgn0024330,fbgn0000382,fbgn0262656,fbgn0004394,fbgn0259938,fbgn0022764,fbgn0261238,fbgn0041210,fbgn0259162,fbgn0038063,fbgn0041111
head	All	GO:0031326	0.753774	regulation of cellular biosynthetic process	fbgn0030505,fbgn0262477,fbgn0011676,fbgn0264307,fbgn0011666,fbgn0029504,fbgn0265523,fbgn0011648,fbgn0263593,fbgn0267033,fbgn0052296,fbgn0003165,fbgn0283521,fbgn0260446,fbgn0264001,fbgn0037794,fbgn0037792,fbgn0024330,fbgn0000382,fbgn0262656,fbgn0004394,fbgn0259938,fbgn0022764,fbgn0261238,fbgn0041210,fbgn0259162,fbgn0038063,fbgn0041111
head	All	GO:0048598	0.753774	embryonic morphogenesis	fbgn0000547,fbgn0011648,fbgn0285955,fbgn0003165,fbgn0262614,fbgn0000017,fbgn0283499,fbgn0086361
head	All	GO:0045597	0.753774	positive regulation of cell differentiation	fbgn0011760,fbgn0001085,fbgn0264953,fbgn0262656,fbgn0086361,fbgn0260945
head	All	GO:0046777	0.753774	protein autophosphorylation	fbgn0000017,fbgn0283499,fbgn0260945
head	All	GO:0032535	0.753774	regulation of cellular component size	fbgn0000083,fbgn0000017,fbgn0262656,fbgn0011259,fbgn0004167,fbgn0283499,fbgn0040238,fbgn0261811,fbgn0041111
head	All	GO:0005681	0.753774	spliceosomal complex	fbgn0036734,fbgn0261287
head	All	GO:0030162	0.753774	regulation of proteolysis	fbgn0264493,fbgn0004889
head	All	GO:0019933	0.753774	cAMP-mediated signaling	fbgn0039354,fbgn0000479
head	All	GO:0000912	0.753774	assembly of actomyosin apparatus involved in cytokinesis	fbgn0285955,fbgn0041111
head	All	GO:0022838	0.753774	substrate-specific channel activity	fbgn0086778,fbgn0264908,fbgn0011589,fbgn0051424,fbgn0264953,fbgn0261698,fbgn0045073,fbgn0259145,fbgn0040238,fbgn0262685,fbgn0000036,fbgn0034023
head	All	GO:0005216	0.753774	ion channel activity	fbgn0086778,fbgn0264908,fbgn0011589,fbgn0051424,fbgn0264953,fbgn0261698,fbgn0045073,fbgn0259145,fbgn0040238,fbgn0262685,fbgn0000036,fbgn0034023
head	All	GO:0007482	0.753774	haltere development	fbgn0004569,fbgn0261238
head	All	GO:0048737	0.753774	imaginal disc-derived appendage development	fbgn0004569,fbgn0261238
head	All	GO:0048736	0.753774	appendage development	fbgn0004569,fbgn0261238
head	All	GO:0045664	0.753774	regulation of neuron differentiation	fbgn0259984,fbgn0085447,fbgn0011760,fbgn0285955,fbgn0001085,fbgn0000017,fbgn0000382,fbgn0264953,fbgn0086361
head	All	GO:0034059	0.753774	response to anoxia	fbgn0283499,fbgn0263316
head	All	GO:0055088	0.753774	lipid homeostasis	fbgn0037612,fbgn0263593,fbgn0262656,fbgn0283499
head	All	GO:0042623	0.753774	ATPase activity, coupled	fbgn0011760,fbgn0032456,fbgn0261998,fbgn0039510,fbgn0031449
head	All	GO:0051239	0.753774	regulation of multicellular organismal process	fbgn0259984,fbgn0011676,fbgn0025394,fbgn0000547,fbgn0014135,fbgn0085447,fbgn0004569,fbgn0011760,fbgn0011648,fbgn0285955,fbgn0041604,fbgn0003165,fbgn0262614,fbgn0001085,fbgn0000017,fbgn0024330,fbgn0265597,fbgn0000382,fbgn0264953,fbgn0262656,fbgn0028369,fbgn0000592,fbgn0022764,fbgn0283499,fbgn0086361,fbgn0260945,fbgn0000181,fbgn0010415,fbgn0004889,fbgn0038063,fbgn0030350
head	All	GO:0060142	0.753774	regulation of syncytium formation by plasma membrane fusion	fbgn0020269,fbgn0028369
head	All	GO:0010830	0.753774	regulation of myotube differentiation	fbgn0020269,fbgn0028369
head	All	GO:0051147	0.753774	regulation of muscle cell differentiation	fbgn0020269,fbgn0028369
head	All	GO:0051153	0.753774	regulation of striated muscle cell differentiation	fbgn0020269,fbgn0028369
head	All	GO:1901739	0.753774	regulation of myoblast fusion	fbgn0020269,fbgn0028369
head	All	GO:0022892	0.753774	substrate-specific transporter activity	fbgn0000639,fbgn0086778,fbgn0039357,fbgn0264908,fbgn0011589,fbgn0051424,fbgn0039674,fbgn0264953,fbgn0261698,fbgn0045073,fbgn0259145,fbgn0040238,fbgn0262685,fbgn0000181,fbgn0000036,fbgn0034023
head	All	GO:0007173	0.753774	epidermal growth factor receptor signaling pathway	fbgn0000547,fbgn0285955,fbgn0000382
head	All	GO:0038127	0.753774	ERBB signaling pathway	fbgn0000547,fbgn0285955,fbgn0000382
head	All	GO:0006643	0.753774	membrane lipid metabolic process	fbgn0030300,fbgn0034997
head	All	GO:0006665	0.753774	sphingolipid metabolic process	fbgn0030300,fbgn0034997
head	All	GO:1990904	0.753774	ribonucleoprotein complex	fbgn0036734,fbgn0003935,fbgn0261287,fbgn0041720,fbgn0263974,fbgn0003517
head	All	GO:0030529	0.753774	intracellular ribonucleoprotein complex	fbgn0036734,fbgn0003935,fbgn0261287,fbgn0041720,fbgn0263974,fbgn0003517
head	All	GO:0060582	0.753774	cell fate determination involved in pattern specification	fbgn0001085
head	All	GO:0051272	0.753774	positive regulation of cellular component movement	fbgn0001085
head	All	GO:0001737	0.753774	establishment of imaginal disc-derived wing hair orientation	fbgn0001085
head	All	GO:0001738	0.753774	morphogenesis of a polarized epithelium	fbgn0001085
head	All	GO:0042813	0.753774	Wnt-activated receptor activity	fbgn0001085
head	All	GO:0030855	0.753774	epithelial cell differentiation	fbgn0001085
head	All	GO:0030859	0.753774	polarized epithelial cell differentiation	fbgn0001085
head	All	GO:0045197	0.753774	establishment or maintenance of epithelial cell apical/basal polarity	fbgn0001085
head	All	GO:0045198	0.753774	establishment of epithelial cell apical/basal polarity	fbgn0001085
head	All	GO:0061245	0.753774	establishment or maintenance of bipolar cell polarity	fbgn0001085
head	All	GO:0032231	0.753774	regulation of actin filament bundle assembly	fbgn0001085
head	All	GO:0090162	0.753774	establishment of epithelial cell polarity	fbgn0001085
head	All	GO:0035088	0.753774	establishment or maintenance of apical/basal cell polarity	fbgn0001085
head	All	GO:0035089	0.753774	establishment of apical/basal cell polarity	fbgn0001085
head	All	GO:1902667	0.753774	regulation of axon guidance	fbgn0001085
head	All	GO:1902669	0.753774	positive regulation of axon guidance	fbgn0001085
head	All	GO:0016360	0.753774	sensory organ precursor cell fate determination	fbgn0001085
head	All	GO:0060070	0.753774	canonical Wnt signaling pathway	fbgn0001085
head	All	GO:0007559	0.753774	histolysis	fbgn0260945
head	All	GO:0016271	0.753774	tissue death	fbgn0260945
head	All	GO:0006684	0.753774	sphingomyelin metabolic process	fbgn0034997
head	All	GO:0006685	0.753774	sphingomyelin catabolic process	fbgn0034997
head	All	GO:0009395	0.753774	phospholipid catabolic process	fbgn0034997
head	All	GO:0004620	0.753774	phospholipase activity	fbgn0034997
head	All	GO:0046434	0.753774	organophosphate catabolic process	fbgn0034997
head	All	GO:0004767	0.753774	sphingomyelin phosphodiesterase activity	fbgn0034997
head	All	GO:0016780	0.753774	phosphotransferase activity, for other substituted phosphate groups	fbgn0031948
head	All	GO:0045880	0.753774	positive regulation of smoothened signaling pathway	fbgn0041604
head	All	GO:0098552	0.753774	side of membrane	fbgn0041604
head	All	GO:0008587	0.753774	imaginal disc-derived wing margin morphogenesis	fbgn0041604
head	All	GO:0001948	0.753774	glycoprotein binding	fbgn0041604
head	All	GO:0009897	0.753774	external side of plasma membrane	fbgn0041604
head	All	GO:0043394	0.753774	proteoglycan binding	fbgn0041604
head	All	GO:0043395	0.753774	heparan sulfate proteoglycan binding	fbgn0041604
head	All	GO:0030177	0.753774	positive regulation of Wnt signaling pathway	fbgn0041604
head	All	GO:0005747	0.753774	mitochondrial respiratory chain complex I	fbgn0039331
head	All	GO:0048038	0.753774	quinone binding	fbgn0039331
head	All	GO:0098798	0.753774	mitochondrial protein complex	fbgn0039331
head	All	GO:0044455	0.753774	mitochondrial membrane part	fbgn0039331
head	All	GO:0003954	0.753774	NADH dehydrogenase activity	fbgn0039331
head	All	GO:0098800	0.753774	inner mitochondrial membrane protein complex	fbgn0039331
head	All	GO:0098803	0.753774	respiratory chain complex	fbgn0039331
head	All	GO:0016651	0.753774	oxidoreductase activity, acting on NAD(P)H	fbgn0039331
head	All	GO:0030964	0.753774	NADH dehydrogenase complex	fbgn0039331
head	All	GO:0022904	0.753774	respiratory electron transport chain	fbgn0039331
head	All	GO:0022900	0.753774	electron transport chain	fbgn0039331
head	All	GO:0006120	0.753774	mitochondrial electron transport, NADH to ubiquinone	fbgn0039331
head	All	GO:0045271	0.753774	respiratory chain complex I	fbgn0039331
head	All	GO:0033439	0.753774	ACA codon-amino acid adaptor activity	fbgn0051356
head	All	GO:0007141	0.753774	male meiosis I	fbgn0264307
head	All	GO:0007127	0.753774	meiosis I	fbgn0264307
head	All	GO:0043679	0.753774	axon terminus	fbgn0264307
head	All	GO:0007288	0.753774	sperm axoneme assembly	fbgn0264307
head	All	GO:0044292	0.753774	dendrite terminus	fbgn0264307
head	All	GO:0035082	0.753774	axoneme assembly	fbgn0264307
head	All	GO:0044306	0.753774	neuron projection terminus	fbgn0264307
head	All	GO:0000077	0.753774	DNA damage checkpoint	fbgn0029504
head	All	GO:0000075	0.753774	cell cycle checkpoint	fbgn0029504
head	All	GO:0031570	0.753774	DNA integrity checkpoint	fbgn0029504
head	All	GO:0031571	0.753774	mitotic G1 DNA damage checkpoint	fbgn0029504
head	All	GO:0007093	0.753774	mitotic cell cycle checkpoint	fbgn0029504
head	All	GO:0044819	0.753774	mitotic G1/S transition checkpoint	fbgn0029504
head	All	GO:0044773	0.753774	mitotic DNA damage checkpoint	fbgn0029504
head	All	GO:0044774	0.753774	mitotic DNA integrity checkpoint	fbgn0029504
head	All	GO:0044783	0.753774	G1 DNA damage checkpoint	fbgn0029504
head	All	GO:0071241	0.753774	cellular response to inorganic substance	fbgn0267252
head	All	GO:0071244	0.753774	cellular response to carbon dioxide	fbgn0267252
head	All	GO:0016028	0.753774	rhabdomere	fbgn0267252
head	All	GO:0010037	0.753774	response to carbon dioxide	fbgn0267252
head	All	GO:0030676	0.753774	Rac guanyl-nucleotide exchange factor activity	fbgn0085447
head	All	GO:1903431	0.753774	positive regulation of cell maturation	fbgn0011760
head	All	GO:0044450	0.753774	microtubule organizing center part	fbgn0011760
head	All	GO:0005814	0.753774	centriole	fbgn0011760
head	All	GO:0014042	0.753774	positive regulation of neuron maturation	fbgn0011760
head	All	GO:0072393	0.753774	microtubule anchoring at microtubule organizing center	fbgn0011760
head	All	GO:0007290	0.753774	spermatid nucleus elongation	fbgn0011760
head	All	GO:0045505	0.753774	dynein intermediate chain binding	fbgn0011760
head	All	GO:0045502	0.753774	dynein binding	fbgn0011760
head	All	GO:0034454	0.753774	microtubule anchoring at centrosome	fbgn0011760
head	All	GO:0034453	0.753774	microtubule anchoring	fbgn0011760
head	All	GO:1904801	0.753774	positive regulation of neuron remodeling	fbgn0011760
head	All	GO:0051959	0.753774	dynein light intermediate chain binding	fbgn0011760
head	All	GO:0006360	0.755156	transcription from RNA polymerase I promoter	fbgn0262656
head	All	GO:0006359	0.755156	regulation of transcription from RNA polymerase III promoter	fbgn0262656
head	All	GO:0006260	0.755156	DNA replication	fbgn0262656
head	All	GO:0006261	0.755156	DNA-dependent DNA replication	fbgn0262656
head	All	GO:0090062	0.755156	regulation of trehalose metabolic process	fbgn0262656
head	All	GO:0035212	0.755156	cell competition in a multicellular organism	fbgn0262656
head	All	GO:0002020	0.755156	protease binding	fbgn0262656
head	All	GO:0042023	0.755156	DNA endoreduplication	fbgn0262656
head	All	GO:0045572	0.755156	positive regulation of imaginal disc growth	fbgn0262656
head	All	GO:1990381	0.755156	ubiquitin-specific protease binding	fbgn0262656
head	All	GO:0044786	0.755156	cell cycle DNA replication	fbgn0262656
head	All	GO:0098732	0.755156	macromolecule deacylation	fbgn0041210
head	All	GO:0004407	0.755156	histone deacetylase activity	fbgn0041210
head	All	GO:0016575	0.755156	histone deacetylation	fbgn0041210
head	All	GO:0035601	0.755156	protein deacylation	fbgn0041210
head	All	GO:0006476	0.755156	protein deacetylation	fbgn0041210
head	All	GO:0019213	0.755156	deacetylase activity	fbgn0041210
head	All	GO:0033558	0.755156	protein deacetylase activity	fbgn0041210
head	All	GO:0005730	0.760274	nucleolus	fbgn0031736,fbgn0037792
head	All	GO:0043112	0.760406	receptor metabolic process	fbgn0004516
head	All	GO:0016574	0.761038	histone ubiquitination	fbgn0030812
head	All	GO:0006310	0.761038	DNA recombination	fbgn0260986
head	All	GO:0007131	0.761038	reciprocal meiotic recombination	fbgn0260986
head	All	GO:0035825	0.761038	reciprocal DNA recombination	fbgn0260986
head	All	GO:0072659	0.761038	protein localization to plasma membrane	fbgn0000083
head	All	GO:0030507	0.761038	spectrin binding	fbgn0000083
head	All	GO:0036157	0.763619	outer dynein arm	fbgn0039510
head	All	GO:0004104	0.763619	cholinesterase activity	fbgn0000024
head	All	GO:1900619	0.763619	acetate ester metabolic process	fbgn0000024
head	All	GO:0042133	0.763619	neurotransmitter metabolic process	fbgn0000024
head	All	GO:0042135	0.763619	neurotransmitter catabolic process	fbgn0000024
head	All	GO:0008291	0.763619	acetylcholine metabolic process	fbgn0000024
head	All	GO:0035166	0.763619	post-embryonic hemopoiesis	fbgn0283521
head	All	GO:0035167	0.763619	larval lymph gland hemopoiesis	fbgn0283521
head	All	GO:0016053	0.779553	organic acid biosynthetic process	fbgn0029969,fbgn0004516
head	All	GO:0046394	0.779553	carboxylic acid biosynthetic process	fbgn0029969,fbgn0004516
head	All	GO:0044092	0.779553	negative regulation of molecular function	fbgn0260446,fbgn0086361
head	All	GO:0060271	0.779553	cilium morphogenesis	fbgn0037614
head	All	GO:0007113	0.779553	endomitotic cell cycle	fbgn0037613
head	All	GO:0043086	0.779553	negative regulation of catalytic activity	fbgn0260446,fbgn0086361
head	All	GO:0043405	0.779553	regulation of MAP kinase activity	fbgn0014135,fbgn0086361
head	All	GO:0001558	0.779553	regulation of cell growth	fbgn0259984,fbgn0001085,fbgn0262656,fbgn0283499,fbgn0260945
head	All	GO:0004602	0.779553	glutathione peroxidase activity	fbgn0010226
head	All	GO:0070373	0.779553	negative regulation of ERK1 and ERK2 cascade	fbgn0086361
head	All	GO:0015140	0.779553	malate transmembrane transporter activity	fbgn0039674
head	All	GO:1900744	0.779553	regulation of p38MAPK cascade	fbgn0086361
head	All	GO:1901562	0.779553	response to paraquat	fbgn0086361
head	All	GO:0006835	0.779553	dicarboxylic acid transport	fbgn0039674
head	All	GO:0015367	0.779553	oxoglutarate:malate antiporter activity	fbgn0039674
head	All	GO:0015743	0.779553	malate transport	fbgn0039674
head	All	GO:0015742	0.779553	alpha-ketoglutarate transport	fbgn0039674
head	All	GO:0015740	0.779553	C4-dicarboxylate transport	fbgn0039674
head	All	GO:0019905	0.779553	syntaxin binding	fbgn0039335
head	All	GO:0051225	0.779553	spindle assembly	fbgn0039335
head	All	GO:0044440	0.779553	endosomal part	fbgn0039335
head	All	GO:0090307	0.779553	mitotic spindle assembly	fbgn0039335
head	All	GO:0035542	0.779553	regulation of SNARE complex assembly	fbgn0039335
head	All	GO:0030897	0.779553	HOPS complex	fbgn0039335
head	All	GO:1902850	0.779553	microtubule cytoskeleton organization involved in mitosis	fbgn0039335
head	All	GO:0048278	0.779553	vesicle docking	fbgn0039335
head	All	GO:0022406	0.779553	membrane docking	fbgn0039335
head	All	GO:0031338	0.779553	regulation of vesicle fusion	fbgn0039335
head	All	GO:0033263	0.779553	CORVET complex	fbgn0039335
head	All	GO:0006904	0.779553	vesicle docking involved in exocytosis	fbgn0039335
head	All	GO:0003676	0.779553	nucleic acid binding	fbgn0030505,fbgn0262477,fbgn0264307,fbgn0001994,fbgn0052423,fbgn0031144,fbgn0011666,fbgn0029504,fbgn0265523,fbgn0031016,fbgn0039355,fbgn0051356,fbgn0011648,fbgn0267033,fbgn0003165,fbgn0283521,fbgn0040765,fbgn0036395,fbgn0264001,fbgn0037794,fbgn0037792,fbgn0262656,fbgn0004394,fbgn0265487,fbgn0259938,fbgn0016754,fbgn0011981,fbgn0041210,fbgn0022987,fbgn0259162,fbgn0003435,fbgn0041111
head	All	GO:0008157	0.783043	protein phosphatase 1 binding	fbgn0036428,fbgn0039026,fbgn0261811
head	All	GO:0002683	0.783043	negative regulation of immune system process	fbgn0024330
head	All	GO:0003723	0.783617	RNA binding	fbgn0264307,fbgn0052423,fbgn0011666,fbgn0051356,fbgn0003165,fbgn0264001,fbgn0011981,fbgn0022987,fbgn0003435
head	All	GO:0018193	0.783617	peptidyl-amino acid modification	fbgn0000017,fbgn0035007,fbgn0041210
head	All	GO:0070201	0.783617	regulation of establishment of protein localization	fbgn0000017,fbgn0264493,fbgn0000181
head	All	GO:0007474	0.783617	imaginal disc-derived wing vein specification	fbgn0050115,fbgn0004569,fbgn0263593
head	All	GO:0033619	0.783617	membrane protein proteolysis	fbgn0259984,fbgn0259110
head	All	GO:0006509	0.783617	membrane protein ectodomain proteolysis	fbgn0259984,fbgn0259110
head	All	GO:0019233	0.785851	sensory perception of pain	fbgn0035815,fbgn0037996
head	All	GO:0022804	0.78696	active transmembrane transporter activity	fbgn0036732,fbgn0261998,fbgn0039674,fbgn0031449
head	All	GO:2000112	0.788161	regulation of cellular macromolecule biosynthetic process	fbgn0030505,fbgn0262477,fbgn0011676,fbgn0264307,fbgn0011666,fbgn0029504,fbgn0265523,fbgn0011648,fbgn0263593,fbgn0267033,fbgn0052296,fbgn0003165,fbgn0283521,fbgn0264001,fbgn0037794,fbgn0037792,fbgn0024330,fbgn0000382,fbgn0262656,fbgn0004394,fbgn0259938,fbgn0022764,fbgn0261238,fbgn0041210,fbgn0259162,fbgn0038063,fbgn0041111
head	All	GO:0010556	0.788161	regulation of macromolecule biosynthetic process	fbgn0030505,fbgn0262477,fbgn0011676,fbgn0264307,fbgn0011666,fbgn0029504,fbgn0265523,fbgn0011648,fbgn0263593,fbgn0267033,fbgn0052296,fbgn0003165,fbgn0283521,fbgn0264001,fbgn0037794,fbgn0037792,fbgn0024330,fbgn0000382,fbgn0262656,fbgn0004394,fbgn0259938,fbgn0022764,fbgn0261238,fbgn0041210,fbgn0259162,fbgn0038063,fbgn0041111
head	All	GO:0050769	0.788161	positive regulation of neurogenesis	fbgn0011760,fbgn0001085,fbgn0264953,fbgn0262656,fbgn0086361
head	All	GO:0030286	0.788161	dynein complex	fbgn0011760,fbgn0039510
head	All	GO:0005868	0.788161	cytoplasmic dynein complex	fbgn0011760,fbgn0039510
head	All	GO:0048856	0.788773	anatomical structure development	fbgn0259984,fbgn0261822,fbgn0011676,fbgn0004456,fbgn0000547,fbgn0041096,fbgn0001994,fbgn0014135,fbgn0011666,fbgn0029504,fbgn0265523,fbgn0039469,fbgn0004569,fbgn0011760,fbgn0011648,fbgn0285955,fbgn0004370,fbgn0052296,fbgn0041604,fbgn0003165,fbgn0283521,fbgn0262614,fbgn0001085,fbgn0266098,fbgn0039316,fbgn0029881,fbgn0000017,fbgn0264493,fbgn0000382,fbgn0262656,fbgn0000479,fbgn0004394,fbgn0028369,fbg…
head	All	GO:0045786	0.790139	negative regulation of cell cycle	fbgn0029504,fbgn0011648,fbgn0003165
head	All	GO:0006979	0.790139	response to oxidative stress	fbgn0010226,fbgn0261862,fbgn0283499,fbgn0086361,fbgn0260945,fbgn0263316
head	All	GO:0001191	0.7904	transcriptional repressor activity, RNA polymerase II transcription factor binding	fbgn0011648,fbgn0052296,fbgn0037794
head	All	GO:0035239	0.791457	tube morphogenesis	fbgn0004456,fbgn0000547,fbgn0014135,fbgn0004569,fbgn0011648,fbgn0285955,fbgn0262614,fbgn0000382
head	All	GO:0044265	0.791457	cellular macromolecule catabolic process	fbgn0285955,fbgn0003165,fbgn0004889
head	All	GO:0019219	0.791457	regulation of nucleobase-containing compound metabolic process	fbgn0030505,fbgn0262477,fbgn0011676,fbgn0029504,fbgn0265523,fbgn0011648,fbgn0263593,fbgn0267033,fbgn0052296,fbgn0003165,fbgn0283521,fbgn0260446,fbgn0037794,fbgn0037792,fbgn0024330,fbgn0000382,fbgn0262656,fbgn0004394,fbgn0265487,fbgn0259938,fbgn0022764,fbgn0261238,fbgn0041210,fbgn0259162,fbgn0038063,fbgn0041111
head	All	GO:0006259	0.791615	DNA metabolic process	fbgn0260986,fbgn0262656
head	All	GO:0016820	0.792741	hydrolase activity, acting on acid anhydrides, catalyzing transmembrane movement of substances	fbgn0261998,fbgn0031449
head	All	GO:0015399	0.792741	primary active transmembrane transporter activity	fbgn0261998,fbgn0031449
head	All	GO:0015405	0.792741	P-P-bond-hydrolysis-driven transmembrane transporter activity	fbgn0261998,fbgn0031449
head	All	GO:0042626	0.792741	ATPase activity, coupled to transmembrane movement of substances	fbgn0261998,fbgn0031449
head	All	GO:0048878	0.792936	chemical homeostasis	fbgn0037612,fbgn0263593,fbgn0002869,fbgn0002868,fbgn0262656,fbgn0283499,fbgn0040238,fbgn0030350
head	All	GO:0048468	0.792936	cell development	fbgn0259984,fbgn0261822,fbgn0265523,fbgn0004569,fbgn0011760,fbgn0011648,fbgn0003165,fbgn0283521,fbgn0266098,fbgn0029881,fbgn0262656,fbgn0000479,fbgn0004394,fbgn0015600,fbgn0004167,fbgn0022764,fbgn0283499,fbgn0010415,fbgn0259834,fbgn0041111
head	All	GO:0034249	0.792936	negative regulation of cellular amide metabolic process	fbgn0264307,fbgn0011666,fbgn0003165,fbgn0264001
head	All	GO:0006417	0.792936	regulation of translation	fbgn0264307,fbgn0011666,fbgn0003165,fbgn0264001
head	All	GO:0017148	0.792936	negative regulation of translation	fbgn0264307,fbgn0011666,fbgn0003165,fbgn0264001
head	All	GO:0019752	0.792936	carboxylic acid metabolic process	fbgn0002719,fbgn0029969,fbgn0016013,fbgn0051075,fbgn0004516
head	All	GO:0015698	0.792936	inorganic anion transport	fbgn0264908,fbgn0040238
head	All	GO:0004722	0.797333	protein serine/threonine phosphatase activity	fbgn0086361,fbgn0004889
head	All	GO:0060491	0.797333	regulation of cell projection assembly	fbgn0085447,fbgn0000017
head	All	GO:0098727	0.797333	maintenance of cell number	fbgn0011666,fbgn0011648,fbgn0003748,fbgn0041111
head	All	GO:0019827	0.797333	stem cell population maintenance	fbgn0011666,fbgn0011648,fbgn0003748,fbgn0041111
head	All	GO:0098590	0.797333	plasma membrane region	fbgn0004456,fbgn0264307,fbgn0086778,fbgn0285955,fbgn0262614,fbgn0036715,fbgn0004167,fbgn0000036
head	All	GO:0015031	0.797333	protein transport	fbgn0000639,fbgn0031078,fbgn0000181
head	All	GO:0042060	0.797333	wound healing	fbgn0000547,fbgn0004167
head	All	GO:0004175	0.801616	endopeptidase activity	fbgn0259984,fbgn0004509,fbgn0259110,fbgn0033659,fbgn0039381
head	All	GO:0032991	0.803105	macromolecular complex	fbgn0036734,fbgn0004456,fbgn0003935,fbgn0260986,fbgn0039331,fbgn0039335,fbgn0267252,fbgn0261287,fbgn0265523,fbgn0086778,fbgn0011760,fbgn0037613,fbgn0011648,fbgn0031078,fbgn0041720,fbgn0036263,fbgn0011589,fbgn0260446,fbgn0264001,fbgn0263974,fbgn0034282,fbgn0037792,fbgn0024330,fbgn0262656,fbgn0003517,fbgn0039510,fbgn0031082,fbgn0022764,fbgn0259145,fbgn0283499,fbgn0260945,fbgn0000181,fbgn0041210,fbg…
head	All	GO:0044444	0.803341	cytoplasmic part	fbgn0261822,fbgn0002719,fbgn0011676,fbgn0000547,fbgn0041096,fbgn0264307,fbgn0052423,fbgn0039331,fbgn0039335,fbgn0025381,fbgn0027561,fbgn0267824,fbgn0265523,fbgn0053087,fbgn0029969,fbgn0051356,fbgn0011760,fbgn0039357,fbgn0000083,fbgn0285955,fbgn0030300,fbgn0053158,fbgn0262614,fbgn0001085,fbgn0039674,fbgn0030870,fbgn0000017,fbgn0263974,fbgn0034282,fbgn0052264,fbgn0265487,fbgn0003517,fbgn0039510,fbg…
head	All	GO:0044877	0.803341	macromolecular complex binding	fbgn0260986,fbgn0265523,fbgn0267033,fbgn0029881,fbgn0034282,fbgn0266696,fbgn0003517,fbgn0004167,fbgn0022764
head	All	GO:0022604	0.803341	regulation of cell morphogenesis	fbgn0259984,fbgn0000547,fbgn0085447,fbgn0285955,fbgn0262614,fbgn0001085,fbgn0000017,fbgn0264953
head	All	GO:0022610	0.803341	biological adhesion	fbgn0261822,fbgn0004456,fbgn0000547,fbgn0263219,fbgn0039584,fbgn0262614,fbgn0036715,fbgn0001085,fbgn0004839,fbgn0028369
head	All	GO:0007155	0.803341	cell adhesion	fbgn0261822,fbgn0004456,fbgn0000547,fbgn0263219,fbgn0039584,fbgn0262614,fbgn0036715,fbgn0001085,fbgn0004839,fbgn0028369
head	All	GO:0031032	0.803341	actomyosin structure organization	fbgn0261822,fbgn0041096,fbgn0041111
head	All	GO:0010975	0.804341	regulation of neuron projection development	fbgn0259984,fbgn0085447,fbgn0285955,fbgn0001085,fbgn0000017,fbgn0264953
head	All	GO:0031344	0.804341	regulation of cell projection organization	fbgn0259984,fbgn0085447,fbgn0285955,fbgn0001085,fbgn0000017,fbgn0264953
head	All	GO:0051248	0.804341	negative regulation of protein metabolic process	fbgn0264307,fbgn0011666,fbgn0003165,fbgn0264001,fbgn0086361
head	All	GO:0032269	0.804341	negative regulation of cellular protein metabolic process	fbgn0264307,fbgn0011666,fbgn0003165,fbgn0264001,fbgn0086361
head	All	GO:0006914	0.804341	autophagy	fbgn0011760,fbgn0260945
head	All	GO:0046843	0.804341	dorsal appendage formation	fbgn0000547,fbgn0036715
head	All	GO:0007399	0.804341	nervous system development	fbgn0011676,fbgn0283499
head	All	GO:1902911	0.804341	protein kinase complex	fbgn0283499,fbgn0260945
head	All	GO:0061695	0.804341	transferase complex, transferring phosphorus-containing groups	fbgn0283499,fbgn0260945
head	All	GO:0070160	0.804341	occluding junction	fbgn0266409,fbgn0030870
head	All	GO:0065008	0.804341	regulation of biological quality	fbgn0011676,fbgn0004456,fbgn0000547,fbgn0014135,fbgn0086778,fbgn0085447,fbgn0037612,fbgn0011648,fbgn0263593,fbgn0000083,fbgn0285955,fbgn0283521,fbgn0262614,fbgn0001085,fbgn0002869,fbgn0002868,fbgn0000017,fbgn0264493,fbgn0000024,fbgn0262656,fbgn0011259,fbgn0265487,fbgn0000592,fbgn0004167,fbgn0022764,fbgn0283499,fbgn0034475,fbgn0040238,fbgn0010415,fbgn0004889,fbgn0261811,fbgn0030350,fbgn0041111
head	All	GO:0032559	0.804341	adenyl ribonucleotide binding	fbgn0053531,fbgn0033661,fbgn0037469,fbgn0032456,fbgn0261998,fbgn0000017,fbgn0004839,fbgn0039510,fbgn0283499,fbgn0260945,fbgn0036544,fbgn0259162,fbgn0263316,fbgn0031449
head	All	GO:0005524	0.804341	ATP binding	fbgn0053531,fbgn0033661,fbgn0037469,fbgn0032456,fbgn0261998,fbgn0000017,fbgn0004839,fbgn0039510,fbgn0283499,fbgn0260945,fbgn0036544,fbgn0259162,fbgn0263316,fbgn0031449
head	All	GO:0030554	0.804341	adenyl nucleotide binding	fbgn0053531,fbgn0033661,fbgn0037469,fbgn0032456,fbgn0261998,fbgn0000017,fbgn0004839,fbgn0039510,fbgn0283499,fbgn0260945,fbgn0036544,fbgn0259162,fbgn0263316,fbgn0031449
head	All	GO:1901565	0.804341	organonitrogen compound catabolic process	fbgn0034997,fbgn0000024,fbgn0004516
head	All	GO:0007010	0.804341	cytoskeleton organization	fbgn0261822,fbgn0041096,fbgn0264307,fbgn0260986,fbgn0039335,fbgn0085447,fbgn0011760,fbgn0285955,fbgn0052296,fbgn0052264,fbgn0266696,fbgn0041111
head	All	GO:0044449	0.804341	contractile fiber part	fbgn0041096,fbgn0265487
head	All	GO:0035152	0.804341	regulation of tube architecture, open tracheal system	fbgn0004456,fbgn0014135,fbgn0285955,fbgn0001085
head	All	GO:0032787	0.804341	monocarboxylic acid metabolic process	fbgn0029969,fbgn0051075,fbgn0004516
head	All	GO:0008307	0.804341	structural constituent of muscle	fbgn0041096,fbgn0033739
head	All	GO:0003730	0.804341	mRNA 3'-UTR binding	fbgn0264307,fbgn0003165
head	All	GO:0010507	0.804341	negative regulation of autophagy	fbgn0283499,fbgn0030812
head	All	GO:0009895	0.804341	negative regulation of catabolic process	fbgn0283499,fbgn0030812
head	All	GO:0031330	0.804341	negative regulation of cellular catabolic process	fbgn0283499,fbgn0030812
head	All	GO:0005215	0.804341	transporter activity	fbgn0036732,fbgn0000639,fbgn0086778,fbgn0039357,fbgn0261998,fbgn0264908,fbgn0011589,fbgn0051424,fbgn0039674,fbgn0264953,fbgn0261698,fbgn0045073,fbgn0259145,fbgn0040238,fbgn0262685,fbgn0000181,fbgn0000036,fbgn0031449,fbgn0034023
head	All	GO:0034641	0.804341	cellular nitrogen compound metabolic process	fbgn0036734,fbgn0011676,fbgn0010226,fbgn0003935,fbgn0260986,fbgn0261287,fbgn0051356,fbgn0034997,fbgn0037469,fbgn0041720,fbgn0003165,fbgn0004057,fbgn0024330,fbgn0000024,fbgn0262656,fbgn0003517,fbgn0011981,fbgn0039381,fbgn0003435,fbgn0259171
head	All	GO:0071496	0.804341	cellular response to external stimulus	fbgn0033661,fbgn0264953,fbgn0260945
head	All	GO:0003729	0.804479	mRNA binding	fbgn0264307,fbgn0052423,fbgn0011666,fbgn0003165,fbgn0264001,fbgn0003435
head	All	GO:0044822	0.804479	poly(A) RNA binding	fbgn0264307,fbgn0052423,fbgn0011666,fbgn0003165,fbgn0264001,fbgn0003435
head	All	GO:0090066	0.804479	regulation of anatomical structure size	fbgn0000083,fbgn0283521,fbgn0001085,fbgn0000017,fbgn0262656,fbgn0011259,fbgn0004167,fbgn0283499,fbgn0040238,fbgn0261811,fbgn0041111
head	All	GO:0045793	0.804479	positive regulation of cell size	fbgn0262656,fbgn0283499
head	All	GO:0009892	0.804479	negative regulation of metabolic process	fbgn0011676,fbgn0264307,fbgn0011666,fbgn0265523,fbgn0011648,fbgn0003165,fbgn0260446,fbgn0264001,fbgn0263974,fbgn0037794,fbgn0259938,fbgn0022764,fbgn0283499,fbgn0086361,fbgn0030812
head	All	GO:0051173	0.804479	positive regulation of nitrogen compound metabolic process	fbgn0264307,fbgn0011648,fbgn0052296,fbgn0003165,fbgn0283521,fbgn0037792,fbgn0262656,fbgn0041111
head	All	GO:0010557	0.804479	positive regulation of macromolecule biosynthetic process	fbgn0264307,fbgn0011648,fbgn0052296,fbgn0003165,fbgn0283521,fbgn0037792,fbgn0262656,fbgn0041111
head	All	GO:0009636	0.804479	response to toxic substance	fbgn0032456,fbgn0000036
head	All	GO:0052689	0.804479	carboxylic ester hydrolase activity	fbgn0000024,fbgn0000594,fbgn0000592
head	All	GO:0007169	0.804479	transmembrane receptor protein tyrosine kinase signaling pathway	fbgn0000547,fbgn0014135,fbgn0267824,fbgn0285955,fbgn0000382,fbgn0283499
head	All	GO:0007219	0.804479	Notch signaling pathway	fbgn0259984,fbgn0262614
head	All	GO:0019899	0.804479	enzyme binding	fbgn0050115,fbgn0262614,fbgn0262656,fbgn0036428,fbgn0039026,fbgn0261811
head	All	GO:0016740	0.804479	transferase activity	fbgn0010226,fbgn0029969,fbgn0053531,fbgn0037612,fbgn0261862,fbgn0030300,fbgn0037469,fbgn0011589,fbgn0262614,fbgn0031948,fbgn0000017,fbgn0263974,fbgn0004839,fbgn0283499,fbgn0037747,fbgn0260945,fbgn0036544
head	All	GO:0007298	0.804479	border follicle cell migration	fbgn0259984,fbgn0041096,fbgn0052296,fbgn0001085
head	All	GO:0043603	0.804479	cellular amide metabolic process	fbgn0010226,fbgn0051356,fbgn0034997,fbgn0003517,fbgn0011981,fbgn0039381
head	All	GO:0072499	0.804479	photoreceptor cell axon guidance	fbgn0000017,fbgn0004839
head	All	GO:0003014	0.804479	renal system process	fbgn0032456,fbgn0028369
head	All	GO:0044719	0.804479	regulation of imaginal disc-derived wing size	fbgn0283521,fbgn0262656
head	All	GO:0098602	0.804479	single organism cell adhesion	fbgn0004456,fbgn0000547,fbgn0036715
head	All	GO:0044430	0.804479	cytoskeletal part	fbgn0260986,fbgn0011760,fbgn0034282,fbgn0039510,fbgn0015600,fbgn0031082,fbgn0004167
head	All	GO:0065002	0.804479	intracellular protein transmembrane transport	fbgn0000639
head	All	GO:0044743	0.804479	intracellular protein transmembrane import	fbgn0000639
head	All	GO:0071806	0.804479	protein transmembrane transport	fbgn0000639
head	All	GO:0015032	0.804479	storage protein import into fat body	fbgn0000639
head	All	GO:0015931	0.804479	nucleobase-containing compound transport	fbgn0039357,fbgn0036263
head	All	GO:0070851	0.804479	growth factor receptor binding	fbgn0014135,fbgn0004569
head	All	GO:0070887	0.804479	cellular response to chemical stimulus	fbgn0011666,fbgn0029504,fbgn0267252,fbgn0052296,fbgn0260945
head	All	GO:0015276	0.804479	ligand-gated ion channel activity	fbgn0086778,fbgn0264908,fbgn0051424,fbgn0045073,fbgn0259145,fbgn0000036,fbgn0034023
head	All	GO:0022834	0.804479	ligand-gated channel activity	fbgn0086778,fbgn0264908,fbgn0051424,fbgn0045073,fbgn0259145,fbgn0000036,fbgn0034023
head	All	GO:0007525	0.804479	somatic muscle development	fbgn0001994,fbgn0283521,fbgn0265487,fbgn0022764,fbgn0283499,fbgn0261238
head	All	GO:0006470	0.812977	protein dephosphorylation	fbgn0004370,fbgn0000382,fbgn0086361,fbgn0004889
head	All	GO:0016311	0.812977	dephosphorylation	fbgn0004370,fbgn0000382,fbgn0086361,fbgn0004889
head	All	GO:0004721	0.812977	phosphoprotein phosphatase activity	fbgn0004370,fbgn0000382,fbgn0086361,fbgn0004889
head	All	GO:1900371	0.81321	regulation of purine nucleotide biosynthetic process	fbgn0260446
head	All	GO:1900372	0.81321	negative regulation of purine nucleotide biosynthetic process	fbgn0260446
head	All	GO:0030799	0.81321	regulation of cyclic nucleotide metabolic process	fbgn0260446
head	All	GO:0006140	0.81321	regulation of nucleotide metabolic process	fbgn0260446
head	All	GO:0045761	0.81321	regulation of adenylate cyclase activity	fbgn0260446
head	All	GO:0030818	0.81321	negative regulation of cAMP biosynthetic process	fbgn0260446
head	All	GO:0030815	0.81321	negative regulation of cAMP metabolic process	fbgn0260446
head	All	GO:0030814	0.81321	regulation of cAMP metabolic process	fbgn0260446
head	All	GO:0030817	0.81321	regulation of cAMP biosynthetic process	fbgn0260446
head	All	GO:0030808	0.81321	regulation of nucleotide biosynthetic process	fbgn0260446
head	All	GO:0030809	0.81321	negative regulation of nucleotide biosynthetic process	fbgn0260446
head	All	GO:0030800	0.81321	negative regulation of cyclic nucleotide metabolic process	fbgn0260446
head	All	GO:0030802	0.81321	regulation of cyclic nucleotide biosynthetic process	fbgn0260446
head	All	GO:0030803	0.81321	negative regulation of cyclic nucleotide biosynthetic process	fbgn0260446
head	All	GO:0007214	0.81321	gamma-aminobutyric acid signaling pathway	fbgn0260446
head	All	GO:0051339	0.81321	regulation of lyase activity	fbgn0260446
head	All	GO:0051350	0.81321	negative regulation of lyase activity	fbgn0260446
head	All	GO:0031280	0.81321	negative regulation of cyclase activity	fbgn0260446
head	All	GO:0031279	0.81321	regulation of cyclase activity	fbgn0260446
head	All	GO:0007194	0.81321	negative regulation of adenylate cyclase activity	fbgn0260446
head	All	GO:0004965	0.81321	G-protein coupled GABA receptor activity	fbgn0260446
head	All	GO:0097648	0.81321	G-protein coupled receptor complex	fbgn0260446
head	All	GO:0038037	0.81321	G-protein coupled receptor dimeric complex	fbgn0260446
head	All	GO:0038039	0.81321	G-protein coupled receptor heterodimeric complex	fbgn0260446
head	All	GO:0045980	0.81321	negative regulation of nucleotide metabolic process	fbgn0260446
head	All	GO:1900542	0.81321	regulation of purine nucleotide metabolic process	fbgn0260446
head	All	GO:1900543	0.81321	negative regulation of purine nucleotide metabolic process	fbgn0260446
head	All	GO:0014019	0.81321	neuroblast development	fbgn0004394
head	All	GO:0048699	0.81321	generation of neurons	fbgn0004394
head	All	GO:2000243	0.81321	positive regulation of reproductive process	fbgn0260945
head	All	GO:0007156	0.816533	homophilic cell adhesion via plasma membrane adhesion molecules	fbgn0000547,fbgn0036715,fbgn0001085,fbgn0028369
head	All	GO:0000187	0.816533	activation of MAPK activity	fbgn0014135
head	All	GO:0035231	0.816533	cytoneme assembly	fbgn0014135
head	All	GO:0043406	0.816533	positive regulation of MAP kinase activity	fbgn0014135
head	All	GO:0005104	0.816533	fibroblast growth factor receptor binding	fbgn0014135
head	All	GO:0046847	0.816533	filopodium assembly	fbgn0014135
head	All	GO:0007430	0.816533	terminal branching, open tracheal system	fbgn0014135
head	All	GO:0007429	0.816533	secondary branching, open tracheal system	fbgn0014135
head	All	GO:0006633	0.816533	fatty acid biosynthetic process	fbgn0029969
head	All	GO:0006631	0.816533	fatty acid metabolic process	fbgn0029969
head	All	GO:0032469	0.816533	endoplasmic reticulum calcium ion homeostasis	fbgn0030350
head	All	GO:0010470	0.816533	regulation of gastrulation	fbgn0030350
head	All	GO:0007350	0.816533	blastoderm segmentation	fbgn0030350
head	All	GO:0071526	0.816533	semaphorin-plexin signaling pathway	fbgn0011259
head	All	GO:2000305	0.816533	semaphorin-plexin signaling pathway involved in regulation of photoreceptor cell axon guidance	fbgn0011259
head	All	GO:0090316	0.816533	positive regulation of intracellular protein transport	fbgn0000017
head	All	GO:1903829	0.816533	positive regulation of cellular protein localization	fbgn0000017
head	All	GO:0035567	0.816533	non-canonical Wnt signaling pathway	fbgn0000017
head	All	GO:1903651	0.816533	positive regulation of cytoplasmic transport	fbgn0000017
head	All	GO:0003382	0.816533	epithelial cell morphogenesis	fbgn0000017
head	All	GO:0007303	0.816533	cytoplasmic transport, nurse cell to oocyte	fbgn0000017
head	All	GO:0046824	0.816533	positive regulation of nucleocytoplasmic transport	fbgn0000017
head	All	GO:0046825	0.816533	regulation of protein export from nucleus	fbgn0000017
head	All	GO:1902743	0.816533	regulation of lamellipodium organization	fbgn0000017
head	All	GO:1902745	0.816533	positive regulation of lamellipodium organization	fbgn0000017
head	All	GO:0060071	0.816533	Wnt signaling pathway, planar cell polarity pathway	fbgn0000017
head	All	GO:0019898	0.816533	extrinsic component of membrane	fbgn0000017
head	All	GO:0019897	0.816533	extrinsic component of plasma membrane	fbgn0000017
head	All	GO:0007370	0.816533	ventral furrow formation	fbgn0000017
head	All	GO:0010592	0.816533	positive regulation of lamellipodium assembly	fbgn0000017
head	All	GO:0010591	0.816533	regulation of lamellipodium assembly	fbgn0000017
head	All	GO:0032388	0.816533	positive regulation of intracellular transport	fbgn0000017
head	All	GO:0004715	0.816533	non-membrane spanning protein tyrosine kinase activity	fbgn0000017
head	All	GO:0007601	0.816533	visual perception	fbgn0037896
head	All	GO:0050953	0.816533	sensory perception of light stimulus	fbgn0037896
head	All	GO:0048807	0.816533	female genitalia morphogenesis	fbgn0004839
head	All	GO:0048804	0.816533	imaginal disc-derived female genitalia morphogenesis	fbgn0004839
head	All	GO:0035260	0.816533	internal genitalia morphogenesis	fbgn0004839
head	All	GO:0090090	0.816533	negative regulation of canonical Wnt signaling pathway	fbgn0004839
head	All	GO:0031290	0.816533	retinal ganglion cell axon guidance	fbgn0004839
head	All	GO:0060026	0.816533	convergent extension	fbgn0004839
head	All	GO:0060828	0.816533	regulation of canonical Wnt signaling pathway	fbgn0004839
head	All	GO:0044452	0.816533	nucleolar part	fbgn0037792
head	All	GO:0032434	0.816533	regulation of proteasomal ubiquitin-dependent protein catabolic process	fbgn0004889
head	All	GO:1902099	0.816533	regulation of metaphase/anaphase transition of cell cycle	fbgn0004889
head	All	GO:0007098	0.816533	centrosome cycle	fbgn0004889
head	All	GO:0007099	0.816533	centriole replication	fbgn0004889
head	All	GO:0001046	0.816533	core promoter sequence-specific DNA binding	fbgn0037792
head	All	GO:0001013	0.816533	RNA polymerase I regulatory region DNA binding	fbgn0037792
head	All	GO:0001082	0.816533	transcription factor activity, RNA polymerase I transcription factor binding	fbgn0037792
head	All	GO:0001047	0.816533	core promoter binding	fbgn0037792
head	All	GO:1903362	0.816533	regulation of cellular protein catabolic process	fbgn0004889
head	All	GO:0045943	0.816533	positive regulation of transcription from RNA polymerase I promoter	fbgn0037792
head	All	GO:0061136	0.816533	regulation of proteasomal protein catabolic process	fbgn0004889
head	All	GO:0006356	0.816533	regulation of transcription from RNA polymerase I promoter	fbgn0037792
head	All	GO:0051297	0.816533	centrosome organization	fbgn0004889
head	All	GO:0000120	0.816533	RNA polymerase I transcription factor complex	fbgn0037792
head	All	GO:0050821	0.816533	protein stabilization	fbgn0004889
head	All	GO:0001163	0.816533	RNA polymerase I regulatory region sequence-specific DNA binding	fbgn0037792
head	All	GO:0001134	0.816533	transcription factor activity, transcription factor recruiting	fbgn0037792
head	All	GO:0045196	0.816533	establishment or maintenance of neuroblast polarity	fbgn0004889
head	All	GO:0098534	0.816533	centriole assembly	fbgn0004889
head	All	GO:0030071	0.816533	regulation of mitotic metaphase/anaphase transition	fbgn0004889
head	All	GO:1901836	0.816533	regulation of transcription of nuclear large rRNA transcript from RNA polymerase I promoter	fbgn0037792
head	All	GO:1901838	0.816533	positive regulation of transcription of nuclear large rRNA transcript from RNA polymerase I promoter	fbgn0037792
head	All	GO:0005668	0.816533	RNA polymerase transcription factor SL1 complex	fbgn0037792
head	All	GO:0031023	0.816533	microtubule organizing center organization	fbgn0004889
head	All	GO:1903050	0.816533	regulation of proteolysis involved in cellular protein catabolic process	fbgn0004889
head	All	GO:0042176	0.816533	regulation of protein catabolic process	fbgn0004889
head	All	GO:0045201	0.816533	maintenance of neuroblast polarity	fbgn0004889
head	All	GO:1990204	0.816533	oxidoreductase complex	fbgn0039331
head	All	GO:0045596	0.816533	negative regulation of cell differentiation	fbgn0000547,fbgn0004569,fbgn0000017,fbgn0024330,fbgn0004889
head	All	GO:0004345	0.816533	glucose-6-phosphate dehydrogenase activity	fbgn0004057
head	All	GO:0051156	0.816533	glucose 6-phosphate metabolic process	fbgn0004057
head	All	GO:0097467	0.816533	type III terminal bouton	fbgn0004580
head	All	GO:0008594	0.816533	photoreceptor cell morphogenesis	fbgn0261822
head	All	GO:0048667	0.816533	cell morphogenesis involved in neuron differentiation	fbgn0261822
head	All	GO:0009072	0.816533	aromatic amino acid family metabolic process	fbgn0016013
head	All	GO:0005337	0.816533	nucleoside transmembrane transporter activity	fbgn0039357
head	All	GO:1901264	0.816533	carbohydrate derivative transport	fbgn0039357
head	All	GO:0051184	0.816533	cofactor transporter activity	fbgn0039357
head	All	GO:0051181	0.816533	cofactor transport	fbgn0039357
head	All	GO:0051185	0.816533	coenzyme transporter activity	fbgn0039357
head	All	GO:0015932	0.816533	nucleobase-containing compound transmembrane transporter activity	fbgn0039357
head	All	GO:0016500	0.816533	protein-hormone receptor activity	fbgn0039354
head	All	GO:0015211	0.816533	purine nucleoside transmembrane transporter activity	fbgn0039357
head	All	GO:1901505	0.816533	carbohydrate derivative transporter activity	fbgn0039357
head	All	GO:0005520	0.816533	insulin-like growth factor binding	fbgn0039354
head	All	GO:0072337	0.816533	modified amino acid transport	fbgn0039357
head	All	GO:0019838	0.816533	growth factor binding	fbgn0039354
head	All	GO:0015858	0.816533	nucleoside transport	fbgn0039357
head	All	GO:0000226	0.816533	microtubule cytoskeleton organization	fbgn0264307,fbgn0260986,fbgn0039335,fbgn0011760,fbgn0285955
head	All	GO:0006641	0.816533	triglyceride metabolic process	fbgn0263593
head	All	GO:0006638	0.816533	neutral lipid metabolic process	fbgn0263593
head	All	GO:0006639	0.816533	acylglycerol metabolic process	fbgn0263593
head	All	GO:0035183	0.816533	female germline ring canal inner rim	fbgn0263593
head	All	GO:0030514	0.816533	negative regulation of BMP signaling pathway	fbgn0263593
head	All	GO:0019217	0.816533	regulation of fatty acid metabolic process	fbgn0263593
head	All	GO:0001965	0.816533	G-protein alpha-subunit binding	fbgn0010504
head	All	GO:0046460	0.816533	neutral lipid biosynthetic process	fbgn0263593
head	All	GO:0046463	0.816533	acylglycerol biosynthetic process	fbgn0263593
head	All	GO:0008195	0.816533	phosphatidate phosphatase activity	fbgn0263593
head	All	GO:0019432	0.816533	triglyceride biosynthetic process	fbgn0263593
head	All	GO:0004029	0.816533	aldehyde dehydrogenase (NAD) activity	fbgn0051075
head	All	GO:0016580	0.816533	Sin3 complex	fbgn0022764
head	All	GO:0070822	0.816533	Sin3-type complex	fbgn0022764
head	All	GO:0015556	0.816533	C4-dicarboxylate transmembrane transporter activity	fbgn0039674
head	All	GO:0005310	0.816533	dicarboxylic acid transmembrane transporter activity	fbgn0039674
head	All	GO:0019005	0.816533	SCF ubiquitin ligase complex	fbgn0037613
head	All	GO:0000151	0.816533	ubiquitin ligase complex	fbgn0037613
head	All	GO:0031461	0.816533	cullin-RING ubiquitin ligase complex	fbgn0037613
head	All	GO:0097254	0.816533	renal tubular secretion	fbgn0032456
head	All	GO:0030145	0.816533	manganese ion binding	fbgn0086361
head	All	GO:0050776	0.816533	regulation of immune response	fbgn0024330
head	All	GO:0031347	0.816533	regulation of defense response	fbgn0024330
head	All	GO:0055065	0.816533	metal ion homeostasis	fbgn0002869,fbgn0002868,fbgn0030350
head	All	GO:0008360	0.816533	regulation of cell shape	fbgn0000547,fbgn0262614,fbgn0000017
head	All	GO:0048019	0.816533	receptor antagonist activity	fbgn0004569
head	All	GO:0030547	0.816533	receptor inhibitor activity	fbgn0004569
head	All	GO:0005154	0.816533	epidermal growth factor receptor binding	fbgn0004569
head	All	GO:2000737	0.816533	negative regulation of stem cell differentiation	fbgn0004569
head	All	GO:0005768	0.816533	endosome	fbgn0025381
head	All	GO:0070303	0.816533	negative regulation of stress-activated protein kinase signaling cascade	fbgn0086361
head	All	GO:0046329	0.816533	negative regulation of JNK cascade	fbgn0086361
head	All	GO:0032873	0.816533	negative regulation of stress-activated MAPK cascade	fbgn0086361
head	All	GO:0006839	0.816533	mitochondrial transport	fbgn0039674
head	All	GO:0006366	0.816533	transcription from RNA polymerase II promoter	fbgn0024330
head	All	GO:0016323	0.816533	basolateral plasma membrane	fbgn0285955,fbgn0262614
head	All	GO:0006886	0.816533	intracellular protein transport	fbgn0000639,fbgn0031078
head	All	GO:0045666	0.816533	positive regulation of neuron differentiation	fbgn0011760,fbgn0001085,fbgn0264953,fbgn0086361
head	All	GO:0036294	0.816533	cellular response to decreased oxygen levels	fbgn0011666,fbgn0029504,fbgn0052296
head	All	GO:0071453	0.816533	cellular response to oxygen levels	fbgn0011666,fbgn0029504,fbgn0052296
head	All	GO:0071456	0.816533	cellular response to hypoxia	fbgn0011666,fbgn0029504,fbgn0052296
head	All	GO:0044425	0.816533	membrane part	fbgn0259984,fbgn0036732,fbgn0004456,fbgn0000547,fbgn0264307,fbgn0052547,fbgn0039331,fbgn0263219,fbgn0039335,fbgn0267252,fbgn0039584,fbgn0031016,fbgn0086778,fbgn0039354,fbgn0053531,fbgn0285955,fbgn0031078,fbgn0041604,fbgn0261998,fbgn0264908,fbgn0266409,fbgn0011589,fbgn0051424,fbgn0262614,fbgn0036715,fbgn0001085,fbgn0266098,fbgn0260446,fbgn0030870,fbgn0000017,fbgn0041242,fbgn0035010,fbgn0259110,fbg…
head	All	GO:0010564	0.816533	regulation of cell cycle process	fbgn0029504,fbgn0011648,fbgn0285955,fbgn0004889
head	All	GO:0070482	0.816533	response to oxygen levels	fbgn0011666,fbgn0029504,fbgn0052296,fbgn0283499,fbgn0263316
head	All	GO:0036293	0.816533	response to decreased oxygen levels	fbgn0011666,fbgn0029504,fbgn0052296,fbgn0283499,fbgn0263316
head	All	GO:0007426	0.816533	tracheal outgrowth, open tracheal system	fbgn0004456,fbgn0014135
head	All	GO:0007088	0.816533	regulation of mitotic nuclear division	fbgn0285955,fbgn0004889
head	All	GO:0051783	0.816533	regulation of nuclear division	fbgn0285955,fbgn0004889
head	All	GO:0006897	0.816533	endocytosis	fbgn0259984,fbgn0025381,fbgn0029504,fbgn0027561,fbgn0265523,fbgn0031948,fbgn0004167
head	All	GO:0008355	0.816533	olfactory learning	fbgn0266098,fbgn0265597,fbgn0000479,fbgn0050418,fbgn0004516
head	All	GO:0008306	0.816533	associative learning	fbgn0266098,fbgn0265597,fbgn0000479,fbgn0050418,fbgn0004516
head	All	GO:0007143	0.816533	female meiotic division	fbgn0260986,fbgn0267033
head	All	GO:0005102	0.816533	receptor binding	fbgn0014135,fbgn0004569,fbgn0004839,fbgn0011259
head	All	GO:0048732	0.816533	gland development	fbgn0259984,fbgn0004456
head	All	GO:0040012	0.816533	regulation of locomotion	fbgn0014135,fbgn0001085,fbgn0022764
head	All	GO:0043234	0.816533	protein complex	fbgn0004456,fbgn0260986,fbgn0039331,fbgn0039335,fbgn0267252,fbgn0265523,fbgn0086778,fbgn0011760,fbgn0037613,fbgn0011648,fbgn0031078,fbgn0036263,fbgn0011589,fbgn0260446,fbgn0264001,fbgn0034282,fbgn0037792,fbgn0024330,fbgn0262656,fbgn0039510,fbgn0031082,fbgn0022764,fbgn0259145,fbgn0283499,fbgn0260945,fbgn0000181,fbgn0041210,fbgn0000036,fbgn0004889,fbgn0033739,fbgn0041111
head	All	GO:0019902	0.816533	phosphatase binding	fbgn0036428,fbgn0039026,fbgn0261811
head	All	GO:0019903	0.816533	protein phosphatase binding	fbgn0036428,fbgn0039026,fbgn0261811
head	All	GO:0048646	0.81734	anatomical structure formation involved in morphogenesis	fbgn0004456,fbgn0000547,fbgn0041096,fbgn0264307,fbgn0014135,fbgn0011760,fbgn0036715,fbgn0000017,fbgn0028369,fbgn0283499,fbgn0034013
head	All	GO:0008039	0.82007	synaptic target recognition	fbgn0052373,fbgn0004509,fbgn0011259,fbgn0035236
head	All	GO:0008589	0.82007	regulation of smoothened signaling pathway	fbgn0041604,fbgn0264493
head	All	GO:0016772	0.82007	transferase activity, transferring phosphorus-containing groups	fbgn0053531,fbgn0030300,fbgn0037469,fbgn0011589,fbgn0262614,fbgn0031948,fbgn0000017,fbgn0004839,fbgn0283499,fbgn0260945,fbgn0036544
head	All	GO:0080135	0.821709	regulation of cellular response to stress	fbgn0262614,fbgn0264493,fbgn0086361
head	All	GO:0022836	0.823753	gated channel activity	fbgn0086778,fbgn0264908,fbgn0011589,fbgn0051424,fbgn0264953,fbgn0261698,fbgn0045073,fbgn0259145,fbgn0040238,fbgn0000036,fbgn0034023
head	All	GO:0005667	0.823753	transcription factor complex	fbgn0011648,fbgn0037792
head	All	GO:0035023	0.823753	regulation of Rho protein signal transduction	fbgn0050115,fbgn0085447,fbgn0285955
head	All	GO:0045936	0.823753	negative regulation of phosphate metabolic process	fbgn0260446,fbgn0086361
head	All	GO:0010563	0.823753	negative regulation of phosphorus metabolic process	fbgn0260446,fbgn0086361
head	All	GO:0003677	0.823753	DNA binding	fbgn0030505,fbgn0262477,fbgn0001994,fbgn0029504,fbgn0265523,fbgn0031016,fbgn0039355,fbgn0011648,fbgn0267033,fbgn0040765,fbgn0037792,fbgn0262656,fbgn0004394,fbgn0265487,fbgn0259938,fbgn0016754,fbgn0041210,fbgn0259162,fbgn0041111
head	All	GO:0007416	0.823753	synapse assembly	fbgn0011676,fbgn0011259,fbgn0260945,fbgn0004516
head	All	GO:0051961	0.823753	negative regulation of nervous system development	fbgn0000547,fbgn0004569,fbgn0000017,fbgn0024330,fbgn0004889
head	All	GO:0044089	0.823753	positive regulation of cellular component biogenesis	fbgn0085447,fbgn0011648,fbgn0000017,fbgn0010415,fbgn0038063
head	All	GO:0051726	0.823753	regulation of cell cycle	fbgn0029504,fbgn0265523,fbgn0011648,fbgn0285955,fbgn0003165,fbgn0262656,fbgn0022764,fbgn0004889
head	All	GO:0051051	0.823753	negative regulation of transport	fbgn0030505,fbgn0264493,fbgn0283499
head	All	GO:0010033	0.823753	response to organic substance	fbgn0267252,fbgn0261862,fbgn0283499,fbgn0034475,fbgn0066292,fbgn0086361
head	All	GO:0034248	0.823753	regulation of cellular amide metabolic process	fbgn0264307,fbgn0011666,fbgn0003165,fbgn0264001
head	All	GO:0098589	0.823753	membrane region	fbgn0004456,fbgn0264307,fbgn0086778,fbgn0285955,fbgn0262614,fbgn0036715,fbgn0004167,fbgn0000036
head	All	GO:0045214	0.823753	sarcomere organization	fbgn0261822,fbgn0041096
head	All	GO:0022839	0.823753	ion gated channel activity	fbgn0261698,fbgn0040238
head	All	GO:0051653	0.823753	spindle localization	fbgn0011760,fbgn0285955
head	All	GO:0051293	0.823753	establishment of spindle localization	fbgn0011760,fbgn0285955
head	All	GO:0051294	0.823753	establishment of spindle orientation	fbgn0011760,fbgn0285955
head	All	GO:0000132	0.823753	establishment of mitotic spindle orientation	fbgn0011760,fbgn0285955
head	All	GO:0040001	0.823753	establishment of mitotic spindle localization	fbgn0011760,fbgn0285955
head	All	GO:0030866	0.823753	cortical actin cytoskeleton organization	fbgn0285955,fbgn0041111
head	All	GO:0009891	0.823753	positive regulation of biosynthetic process	fbgn0264307,fbgn0011648,fbgn0052296,fbgn0003165,fbgn0283521,fbgn0037792,fbgn0262656,fbgn0041111
head	All	GO:0031328	0.823753	positive regulation of cellular biosynthetic process	fbgn0264307,fbgn0011648,fbgn0052296,fbgn0003165,fbgn0283521,fbgn0037792,fbgn0262656,fbgn0041111
head	All	GO:1990234	0.823753	transferase complex	fbgn0037613,fbgn0283499,fbgn0260945
head	All	GO:0010628	0.823753	positive regulation of gene expression	fbgn0264307,fbgn0011648,fbgn0052296,fbgn0003165,fbgn0283521,fbgn0037792,fbgn0262656,fbgn0041111
head	All	GO:0006355	0.823753	regulation of transcription, DNA-templated	fbgn0030505,fbgn0262477,fbgn0029504,fbgn0265523,fbgn0011648,fbgn0263593,fbgn0267033,fbgn0052296,fbgn0003165,fbgn0283521,fbgn0037794,fbgn0037792,fbgn0024330,fbgn0000382,fbgn0262656,fbgn0004394,fbgn0259938,fbgn0022764,fbgn0261238,fbgn0041210,fbgn0259162,fbgn0038063,fbgn0041111
head	All	GO:2001141	0.823753	regulation of RNA biosynthetic process	fbgn0030505,fbgn0262477,fbgn0029504,fbgn0265523,fbgn0011648,fbgn0263593,fbgn0267033,fbgn0052296,fbgn0003165,fbgn0283521,fbgn0037794,fbgn0037792,fbgn0024330,fbgn0000382,fbgn0262656,fbgn0004394,fbgn0259938,fbgn0022764,fbgn0261238,fbgn0041210,fbgn0259162,fbgn0038063,fbgn0041111
head	All	GO:1903506	0.823753	regulation of nucleic acid-templated transcription	fbgn0030505,fbgn0262477,fbgn0029504,fbgn0265523,fbgn0011648,fbgn0263593,fbgn0267033,fbgn0052296,fbgn0003165,fbgn0283521,fbgn0037794,fbgn0037792,fbgn0024330,fbgn0000382,fbgn0262656,fbgn0004394,fbgn0259938,fbgn0022764,fbgn0261238,fbgn0041210,fbgn0259162,fbgn0038063,fbgn0041111
head	All	GO:0031966	0.823753	mitochondrial membrane	fbgn0039357,fbgn0039674
head	All	GO:0060180	0.823753	female mating behavior	fbgn0052423,fbgn0265487,fbgn0000592,fbgn0283499
head	All	GO:0022857	0.825181	transmembrane transporter activity	fbgn0036732,fbgn0086778,fbgn0039357,fbgn0261998,fbgn0264908,fbgn0011589,fbgn0051424,fbgn0039674,fbgn0264953,fbgn0261698,fbgn0045073,fbgn0259145,fbgn0040238,fbgn0262685,fbgn0000036,fbgn0031449,fbgn0034023
head	All	GO:0051056	0.825181	regulation of small GTPase mediated signal transduction	fbgn0030505,fbgn0050115,fbgn0027561,fbgn0085447,fbgn0285955,fbgn0265597,fbgn0086361
head	All	GO:0005938	0.830702	cell cortex	fbgn0000547,fbgn0000083,fbgn0285955,fbgn0262614,fbgn0001085,fbgn0030870,fbgn0000017,fbgn0015600
head	All	GO:0098595	0.831755	perivitelline space	fbgn0259984,fbgn0041604,fbgn0010415
head	All	GO:0031224	0.831785	intrinsic component of membrane	fbgn0259984,fbgn0036732,fbgn0004456,fbgn0000547,fbgn0052547,fbgn0263219,fbgn0039584,fbgn0031016,fbgn0039354,fbgn0053531,fbgn0261998,fbgn0264908,fbgn0266409,fbgn0051424,fbgn0036715,fbgn0001085,fbgn0266098,fbgn0260446,fbgn0030870,fbgn0041242,fbgn0035010,fbgn0259110,fbgn0035936,fbgn0004839,fbgn0264953,fbgn0011259,fbgn0045073,fbgn0004842,fbgn0040238,fbgn0262685,fbgn0038063,fbgn0034023
head	All	GO:0098742	0.831785	cell-cell adhesion via plasma-membrane adhesion molecules	fbgn0004456,fbgn0000547,fbgn0039584,fbgn0036715,fbgn0001085,fbgn0028369
head	All	GO:0030030	0.831785	cell projection organization	fbgn0264307,fbgn0014135,fbgn0025381,fbgn0037614,fbgn0003165,fbgn0283521,fbgn0262614,fbgn0001085,fbgn0000017,fbgn0011259,fbgn0261698,fbgn0259938,fbgn0022764
head	All	GO:0007507	0.831785	heart development	fbgn0011648,fbgn0001085
head	All	GO:0007631	0.831785	feeding behavior	fbgn0000479,fbgn0003435
head	All	GO:0043408	0.832989	regulation of MAPK cascade	fbgn0014135,fbgn0262614,fbgn0264493,fbgn0086361
head	All	GO:0048534	0.833022	hematopoietic or lymphoid organ development	fbgn0259984,fbgn0283521
head	All	GO:0009057	0.833308	macromolecule catabolic process	fbgn0285955,fbgn0003165,fbgn0004889
head	All	GO:0099738	0.833308	cell cortex region	fbgn0030870,fbgn0000017
head	All	GO:0045179	0.833308	apical cortex	fbgn0030870,fbgn0000017
head	All	GO:0008347	0.833308	glial cell migration	fbgn0259984,fbgn0014135,fbgn0034013
head	All	GO:0036056	0.833308	filtration diaphragm	fbgn0262614,fbgn0028369
head	All	GO:0036058	0.833308	filtration diaphragm assembly	fbgn0262614,fbgn0028369
head	All	GO:0036059	0.833308	nephrocyte diaphragm assembly	fbgn0262614,fbgn0028369
head	All	GO:0005917	0.833308	nephrocyte diaphragm	fbgn0262614,fbgn0028369
head	All	GO:0030307	0.83762	positive regulation of cell growth	fbgn0001085,fbgn0262656,fbgn0283499
head	All	GO:0071900	0.83762	regulation of protein serine/threonine kinase activity	fbgn0014135,fbgn0086361
head	All	GO:0006468	0.839637	protein phosphorylation	fbgn0053531,fbgn0262614,fbgn0000017,fbgn0004839,fbgn0283499,fbgn0260945,fbgn0036544
head	All	GO:0051241	0.839637	negative regulation of multicellular organismal process	fbgn0000547,fbgn0004569,fbgn0011648,fbgn0000017,fbgn0024330,fbgn0022764,fbgn0283499,fbgn0004889
head	All	GO:0031532	0.839707	actin cytoskeleton reorganization	fbgn0052264
head	All	GO:0035156	0.839707	fusion cell fate specification	fbgn0262614
head	All	GO:0035153	0.839707	epithelial cell type specification, open tracheal system	fbgn0262614
head	All	GO:0072697	0.839707	protein localization to cell cortex	fbgn0262614
head	All	GO:0019201	0.839707	nucleotide kinase activity	fbgn0262614
head	All	GO:0045176	0.839707	apical protein localization	fbgn0262614
head	All	GO:0016776	0.839707	phosphotransferase activity, phosphate group as acceptor	fbgn0262614
head	All	GO:0060439	0.839707	trachea morphogenesis	fbgn0262614
head	All	GO:0004385	0.839707	guanylate kinase activity	fbgn0262614
head	All	GO:0004672	0.840689	protein kinase activity	fbgn0053531,fbgn0011589,fbgn0000017,fbgn0004839,fbgn0283499,fbgn0260945,fbgn0036544
head	All	GO:0007276	0.840809	gamete generation	fbgn0259984,fbgn0264307,fbgn0011760,fbgn0267033,fbgn0003165,fbgn0262656,fbgn0000479
head	All	GO:0051604	0.842636	protein maturation	fbgn0039381
head	All	GO:0016485	0.842636	protein processing	fbgn0039381
head	All	GO:0008134	0.842636	transcription factor binding	fbgn0011648,fbgn0052296,fbgn0033654,fbgn0041111
head	All	GO:0033405	0.842636	UCU codon-amino acid adaptor activity	fbgn0011981
head	All	GO:0008069	0.842636	dorsal/ventral axis specification, ovarian follicular epithelium	fbgn0000382
head	All	GO:0016334	0.842636	establishment or maintenance of polarity of follicular epithelium	fbgn0000382
head	All	GO:0051252	0.842636	regulation of RNA metabolic process	fbgn0030505,fbgn0262477,fbgn0029504,fbgn0265523,fbgn0011648,fbgn0263593,fbgn0267033,fbgn0052296,fbgn0003165,fbgn0283521,fbgn0037794,fbgn0037792,fbgn0024330,fbgn0000382,fbgn0262656,fbgn0004394,fbgn0265487,fbgn0259938,fbgn0022764,fbgn0261238,fbgn0041210,fbgn0259162,fbgn0038063,fbgn0041111
head	All	GO:0042306	0.842636	regulation of protein import into nucleus	fbgn0264493
head	All	GO:0042308	0.842636	negative regulation of protein import into nucleus	fbgn0264493
head	All	GO:0042787	0.842636	protein ubiquitination involved in ubiquitin-dependent protein catabolic process	fbgn0264493
head	All	GO:0051224	0.842636	negative regulation of protein transport	fbgn0264493
head	All	GO:0031648	0.842636	protein destabilization	fbgn0264493
head	All	GO:0090317	0.842636	negative regulation of intracellular protein transport	fbgn0264493
head	All	GO:1903828	0.842636	negative regulation of cellular protein localization	fbgn0264493
head	All	GO:0070304	0.842636	positive regulation of stress-activated protein kinase signaling cascade	fbgn0264493
head	All	GO:0045879	0.842636	negative regulation of smoothened signaling pathway	fbgn0264493
head	All	GO:0046330	0.842636	positive regulation of JNK cascade	fbgn0264493
head	All	GO:1903650	0.842636	negative regulation of cytoplasmic transport	fbgn0264493
head	All	GO:1904589	0.842636	regulation of protein import	fbgn0264493
head	All	GO:1904590	0.842636	negative regulation of protein import	fbgn0264493
head	All	GO:1900181	0.842636	negative regulation of protein localization to nucleus	fbgn0264493
head	All	GO:1900180	0.842636	regulation of protein localization to nucleus	fbgn0264493
head	All	GO:1901044	0.842636	protein polyubiquitination involved in nucleus-associated proteasomal ubiquitin-dependent protein catabolic process	fbgn0264493
head	All	GO:0046823	0.842636	negative regulation of nucleocytoplasmic transport	fbgn0264493
head	All	GO:0000209	0.842636	protein polyubiquitination	fbgn0264493
head	All	GO:1903533	0.842636	regulation of protein targeting	fbgn0264493
head	All	GO:0032874	0.842636	positive regulation of stress-activated MAPK cascade	fbgn0264493
head	All	GO:0032387	0.842636	negative regulation of intracellular transport	fbgn0264493
head	All	GO:0032411	0.842636	positive regulation of transporter activity	fbgn0045073
head	All	GO:0032414	0.842636	positive regulation of ion transmembrane transporter activity	fbgn0045073
head	All	GO:0032412	0.842636	regulation of ion transmembrane transporter activity	fbgn0045073
head	All	GO:0015279	0.842636	store-operated calcium channel activity	fbgn0045073
head	All	GO:0034765	0.842636	regulation of ion transmembrane transport	fbgn0045073
head	All	GO:0034764	0.842636	positive regulation of transmembrane transport	fbgn0045073
head	All	GO:0034762	0.842636	regulation of transmembrane transport	fbgn0045073
head	All	GO:0034767	0.842636	positive regulation of ion transmembrane transport	fbgn0045073
head	All	GO:0043270	0.842636	positive regulation of ion transport	fbgn0045073
head	All	GO:1901019	0.842636	regulation of calcium ion transmembrane transporter activity	fbgn0045073
head	All	GO:2001259	0.842636	positive regulation of cation channel activity	fbgn0045073
head	All	GO:2001257	0.842636	regulation of cation channel activity	fbgn0045073
head	All	GO:1901021	0.842636	positive regulation of calcium ion transmembrane transporter activity	fbgn0045073
head	All	GO:1904064	0.842636	positive regulation of cation transmembrane transport	fbgn0045073
head	All	GO:1904062	0.842636	regulation of cation transmembrane transport	fbgn0045073
head	All	GO:1903169	0.842636	regulation of calcium ion transmembrane transport	fbgn0045073
head	All	GO:0022898	0.842636	regulation of transmembrane transporter activity	fbgn0045073
head	All	GO:0002115	0.842636	store-operated calcium entry	fbgn0045073
head	All	GO:0032409	0.842636	regulation of transporter activity	fbgn0045073
head	All	GO:1904427	0.842636	positive regulation of calcium ion transmembrane transport	fbgn0045073
head	All	GO:0051928	0.842636	positive regulation of calcium ion transport	fbgn0045073
head	All	GO:0051924	0.842636	regulation of calcium ion transport	fbgn0045073
head	All	GO:0008407	0.842636	chaeta morphogenesis	fbgn0011760
head	All	GO:0035194	0.842636	posttranscriptional gene silencing by RNA	fbgn0263974
head	All	GO:0031047	0.842636	gene silencing by RNA	fbgn0263974
head	All	GO:0016339	0.844802	calcium-dependent cell-cell adhesion via plasma membrane cell adhesion molecules	fbgn0036715
head	All	GO:0044331	0.844802	cell-cell adhesion mediated by cadherin	fbgn0036715
head	All	GO:0030728	0.844928	ovulation	fbgn0000592,fbgn0038063
head	All	GO:0045467	0.844928	R7 cell development	fbgn0283521
head	All	GO:0048640	0.844928	negative regulation of developmental growth	fbgn0000547,fbgn0039354,fbgn0000017
head	All	GO:0014067	0.844928	negative regulation of phosphatidylinositol 3-kinase signaling	fbgn0260945
head	All	GO:0014066	0.844928	regulation of phosphatidylinositol 3-kinase signaling	fbgn0260945
head	All	GO:1903034	0.844928	regulation of response to wounding	fbgn0004580
head	All	GO:1903035	0.844928	negative regulation of response to wounding	fbgn0004580
head	All	GO:0022803	0.844928	passive transmembrane transporter activity	fbgn0086778,fbgn0264908,fbgn0011589,fbgn0051424,fbgn0264953,fbgn0261698,fbgn0045073,fbgn0259145,fbgn0040238,fbgn0262685,fbgn0000036,fbgn0034023
head	All	GO:0015267	0.844928	channel activity	fbgn0086778,fbgn0264908,fbgn0011589,fbgn0051424,fbgn0264953,fbgn0261698,fbgn0045073,fbgn0259145,fbgn0040238,fbgn0262685,fbgn0000036,fbgn0034023
head	All	GO:1903409	0.844928	reactive oxygen species biosynthetic process	fbgn0011676
head	All	GO:2001057	0.844928	reactive nitrogen species metabolic process	fbgn0011676
head	All	GO:0006275	0.844928	regulation of DNA replication	fbgn0011676
head	All	GO:0002027	0.844928	regulation of heart rate	fbgn0011676
head	All	GO:0008156	0.844928	negative regulation of DNA replication	fbgn0011676
head	All	GO:0051052	0.844928	regulation of DNA metabolic process	fbgn0011676
head	All	GO:0051053	0.844928	negative regulation of DNA metabolic process	fbgn0011676
head	All	GO:0010181	0.844928	FMN binding	fbgn0011676
head	All	GO:0030136	0.844928	clathrin-coated vesicle	fbgn0027561
head	All	GO:0030135	0.844928	coated vesicle	fbgn0027561
head	All	GO:0045132	0.850042	meiotic chromosome segregation	fbgn0260986
head	All	GO:0016321	0.850042	female meiosis chromosome segregation	fbgn0260986
head	All	GO:0031225	0.850281	anchored component of membrane	fbgn0039584
head	All	GO:0006082	0.850281	organic acid metabolic process	fbgn0002719,fbgn0029969,fbgn0016013,fbgn0051075,fbgn0004516
head	All	GO:0043436	0.850281	oxoacid metabolic process	fbgn0002719,fbgn0029969,fbgn0016013,fbgn0051075,fbgn0004516
head	All	GO:0051168	0.850281	nuclear export	fbgn0036263
head	All	GO:0046662	0.850281	regulation of oviposition	fbgn0000592
head	All	GO:0042811	0.850281	pheromone biosynthetic process	fbgn0000592
head	All	GO:0042810	0.850281	pheromone metabolic process	fbgn0000592
head	All	GO:0006406	0.850281	mRNA export from nucleus	fbgn0036263
head	All	GO:0006405	0.850281	RNA export from nucleus	fbgn0036263
head	All	GO:0019751	0.850281	polyol metabolic process	fbgn0036262
head	All	GO:0046174	0.850281	polyol catabolic process	fbgn0036262
head	All	GO:0031990	0.850281	mRNA export from nucleus in response to heat stress	fbgn0036263
head	All	GO:0006020	0.850281	inositol metabolic process	fbgn0036262
head	All	GO:0000347	0.850281	THO complex	fbgn0036263
head	All	GO:0000346	0.850281	transcription export complex	fbgn0036263
head	All	GO:0008152	0.850281	metabolic process	fbgn0259984,fbgn0002719,fbgn0036734,fbgn0011676,fbgn0010226,fbgn0003935,fbgn0260986,fbgn0039331,fbgn0261287,fbgn0029969,fbgn0051356,fbgn0053531,fbgn0037612,fbgn0263593,fbgn0285955,fbgn0030300,fbgn0034997,fbgn0037469,fbgn0004370,fbgn0041720,fbgn0003165,fbgn0052984,fbgn0036262,fbgn0262614,fbgn0031948,fbgn0000017,fbgn0038632,fbgn0035007,fbgn0004057,fbgn0264493,fbgn0263974,fbgn0004509,fbgn0259110,fbg…
head	All	GO:0071260	0.850281	cellular response to mechanical stimulus	fbgn0264953
head	All	GO:0015297	0.850281	antiporter activity	fbgn0039674
head	All	GO:0015301	0.850281	anion:anion antiporter activity	fbgn0039674
head	All	GO:0048102	0.851835	autophagic cell death	fbgn0011760
head	All	GO:0035071	0.851835	salivary gland cell autophagic cell death	fbgn0011760
head	All	GO:0035091	0.854564	phosphatidylinositol binding	fbgn0025381
head	All	GO:0009311	0.854564	oligosaccharide metabolic process	fbgn0003748
head	All	GO:0005929	0.856832	cilium	fbgn0037614
head	All	GO:0000149	0.856832	SNARE binding	fbgn0039335
head	All	GO:0032989	0.856832	cellular component morphogenesis	fbgn0261822,fbgn0004456,fbgn0025381,fbgn0037614,fbgn0285955,fbgn0003165,fbgn0283521,fbgn0262614,fbgn0029881,fbgn0000017,fbgn0011259,fbgn0261698,fbgn0259938,fbgn0022764
head	All	GO:0043226	0.856942	organelle	fbgn0261822,fbgn0011676,fbgn0036732,fbgn0001994,fbgn0031144,fbgn0011666,fbgn0025381,fbgn0027561,fbgn0265523,fbgn0029969,fbgn0039355,fbgn0011760,fbgn0037614,fbgn0034224,fbgn0011648,fbgn0263593,fbgn0267033,fbgn0033661,fbgn0052296,fbgn0030418,fbgn0283521,fbgn0031736,fbgn0036395,fbgn0039674,fbgn0264493,fbgn0263974,fbgn0034282,fbgn0037794,fbgn0037792,fbgn0052264,fbgn0024330,fbgn0265597,fbgn0262656,fbg…
head	All	GO:0016301	0.856942	kinase activity	fbgn0053531,fbgn0030300,fbgn0037469,fbgn0011589,fbgn0262614,fbgn0000017,fbgn0004839,fbgn0283499,fbgn0260945,fbgn0036544
head	All	GO:0009987	0.858129	cellular process	fbgn0259984,fbgn0261822,fbgn0002719,fbgn0036734,fbgn0011676,fbgn0010226,fbgn0004456,fbgn0025394,fbgn0000547,fbgn0041096,fbgn0264307,fbgn0003935,fbgn0014135,fbgn0052423,fbgn0260986,fbgn0039331,fbgn0039335,fbgn0011666,fbgn0025381,fbgn0029504,fbgn0267252,fbgn0261287,fbgn0265523,fbgn0000639,fbgn0086778,fbgn0085447,fbgn0004569,fbgn0029969,fbgn0051356,fbgn0011760,fbgn0039357,fbgn0053531,fbgn0037614,fbg…
head	All	GO:0022891	0.858129	substrate-specific transmembrane transporter activity	fbgn0086778,fbgn0039357,fbgn0264908,fbgn0011589,fbgn0051424,fbgn0039674,fbgn0264953,fbgn0261698,fbgn0045073,fbgn0259145,fbgn0040238,fbgn0262685,fbgn0000036,fbgn0034023
head	All	GO:0006520	0.858129	cellular amino acid metabolic process	fbgn0016013,fbgn0004516
head	All	GO:0042048	0.858129	olfactory behavior	fbgn0266098,fbgn0265597,fbgn0000479,fbgn0050418,fbgn0034475,fbgn0004516,fbgn0041111
head	All	GO:0031324	0.858129	negative regulation of cellular metabolic process	fbgn0011676,fbgn0264307,fbgn0011666,fbgn0265523,fbgn0003165,fbgn0260446,fbgn0264001,fbgn0037794,fbgn0259938,fbgn0022764,fbgn0283499,fbgn0086361,fbgn0030812
head	All	GO:0032506	0.858129	cytokinetic process	fbgn0285955,fbgn0041111
head	All	GO:0033057	0.858129	multicellular organismal reproductive behavior	fbgn0262477,fbgn0264307,fbgn0052423,fbgn0265487,fbgn0000592,fbgn0283499,fbgn0261238
head	All	GO:0051179	0.858129	localization	fbgn0259984,fbgn0261822,fbgn0036732,fbgn0039335,fbgn0025381,fbgn0029504,fbgn0027561,fbgn0265523,fbgn0000639,fbgn0086778,fbgn0011760,fbgn0039357,fbgn0000083,fbgn0285955,fbgn0031078,fbgn0032456,fbgn0261998,fbgn0264908,fbgn0036263,fbgn0011589,fbgn0262614,fbgn0031948,fbgn0039674,fbgn0000017,fbgn0004509,fbgn0039054,fbgn0034282,fbgn0261698,fbgn0045073,fbgn0004167,fbgn0259145,fbgn0034475,fbgn0040238,fbg…
head	All	GO:0009584	0.858129	detection of visible light	fbgn0041604,fbgn0010415
head	All	GO:0042592	0.858129	homeostatic process	fbgn0004456,fbgn0037612,fbgn0263593,fbgn0285955,fbgn0002869,fbgn0002868,fbgn0262656,fbgn0265487,fbgn0283499,fbgn0040238,fbgn0010415,fbgn0030350
head	All	GO:0007297	0.858129	ovarian follicle cell migration	fbgn0259984,fbgn0041096,fbgn0052296,fbgn0001085
head	All	GO:0043227	0.858129	membrane-bounded organelle	fbgn0011676,fbgn0001994,fbgn0031144,fbgn0011666,fbgn0025381,fbgn0027561,fbgn0029969,fbgn0039355,fbgn0034224,fbgn0011648,fbgn0263593,fbgn0267033,fbgn0033661,fbgn0052296,fbgn0030418,fbgn0283521,fbgn0036395,fbgn0039674,fbgn0264493,fbgn0263974,fbgn0034282,fbgn0037794,fbgn0052264,fbgn0024330,fbgn0265597,fbgn0262656,fbgn0004394,fbgn0265487,fbgn0015600,fbgn0259938,fbgn0022764,fbgn0261238,fbgn0030812,fbg…
head	All	GO:0043231	0.858129	intracellular membrane-bounded organelle	fbgn0011676,fbgn0001994,fbgn0031144,fbgn0011666,fbgn0025381,fbgn0027561,fbgn0029969,fbgn0039355,fbgn0034224,fbgn0011648,fbgn0263593,fbgn0267033,fbgn0033661,fbgn0052296,fbgn0030418,fbgn0283521,fbgn0036395,fbgn0039674,fbgn0264493,fbgn0263974,fbgn0034282,fbgn0037794,fbgn0052264,fbgn0024330,fbgn0265597,fbgn0262656,fbgn0004394,fbgn0265487,fbgn0015600,fbgn0259938,fbgn0022764,fbgn0261238,fbgn0030812,fbg…
head	All	GO:0001578	0.858129	microtubule bundle formation	fbgn0264307,fbgn0260986
head	All	GO:0030029	0.858129	actin filament-based process	fbgn0261822,fbgn0041096,fbgn0085447,fbgn0285955,fbgn0052296,fbgn0052264,fbgn0041111
head	All	GO:0030516	0.858129	regulation of axon extension	fbgn0259984,fbgn0001085
head	All	GO:0061387	0.858129	regulation of extent of cell growth	fbgn0259984,fbgn0001085
head	All	GO:0019941	0.858129	modification-dependent protein catabolic process	fbgn0285955,fbgn0004889
head	All	GO:0043632	0.858129	modification-dependent macromolecule catabolic process	fbgn0285955,fbgn0004889
head	All	GO:0043161	0.858129	proteasome-mediated ubiquitin-dependent protein catabolic process	fbgn0285955,fbgn0004889
head	All	GO:0006511	0.858129	ubiquitin-dependent protein catabolic process	fbgn0285955,fbgn0004889
head	All	GO:0007281	0.858129	germ cell development	fbgn0259984,fbgn0261822,fbgn0011760,fbgn0003165,fbgn0262656,fbgn0000479,fbgn0259834
head	All	GO:0035120	0.858129	post-embryonic appendage morphogenesis	fbgn0050115,fbgn0004456,fbgn0000547,fbgn0004569,fbgn0011760,fbgn0011648,fbgn0052296,fbgn0045073,fbgn0086361
head	All	GO:0035114	0.858129	imaginal disc-derived appendage morphogenesis	fbgn0050115,fbgn0004456,fbgn0000547,fbgn0004569,fbgn0011760,fbgn0011648,fbgn0052296,fbgn0045073,fbgn0086361
head	All	GO:0035107	0.858129	appendage morphogenesis	fbgn0050115,fbgn0004456,fbgn0000547,fbgn0004569,fbgn0011760,fbgn0011648,fbgn0052296,fbgn0045073,fbgn0086361
head	All	GO:0001666	0.858333	response to hypoxia	fbgn0011666,fbgn0029504,fbgn0052296,fbgn0263316
head	All	GO:0016021	0.858333	integral component of membrane	fbgn0259984,fbgn0036732,fbgn0004456,fbgn0000547,fbgn0052547,fbgn0263219,fbgn0031016,fbgn0039354,fbgn0053531,fbgn0261998,fbgn0264908,fbgn0266409,fbgn0051424,fbgn0036715,fbgn0001085,fbgn0266098,fbgn0260446,fbgn0030870,fbgn0041242,fbgn0035010,fbgn0259110,fbgn0035936,fbgn0004839,fbgn0264953,fbgn0011259,fbgn0045073,fbgn0004842,fbgn0040238,fbgn0262685,fbgn0038063,fbgn0034023
head	All	GO:0046578	0.858333	regulation of Ras protein signal transduction	fbgn0030505,fbgn0050115,fbgn0027561,fbgn0085447,fbgn0285955,fbgn0086361
head	All	GO:0010769	0.858333	regulation of cell morphogenesis involved in differentiation	fbgn0259984,fbgn0085447,fbgn0285955,fbgn0001085,fbgn0264953
head	All	GO:0010948	0.858333	negative regulation of cell cycle process	fbgn0029504,fbgn0011648
head	All	GO:0005737	0.858333	cytoplasm	fbgn0010226,fbgn0041096,fbgn0264307,fbgn0267252,fbgn0034583,fbgn0011760,fbgn0011648,fbgn0263593,fbgn0267033,fbgn0052296,fbgn0003165,fbgn0036262,fbgn0266098,fbgn0000017,fbgn0034282,fbgn0024330,fbgn0265597,fbgn0000024,fbgn0000382,fbgn0265487,fbgn0033659,fbgn0036544,fbgn0041210,fbgn0022987,fbgn0004889
head	All	GO:0008092	0.858333	cytoskeletal protein binding	fbgn0025394,fbgn0001994,fbgn0260986,fbgn0000083,fbgn0029881,fbgn0034282,fbgn0052264,fbgn0266696,fbgn0004167,fbgn0033739
head	All	GO:0009996	0.858333	negative regulation of cell fate specification	fbgn0000547,fbgn0004569
head	All	GO:0042659	0.858333	regulation of cell fate specification	fbgn0000547,fbgn0004569
head	All	GO:0098660	0.858333	inorganic ion transmembrane transport	fbgn0264908,fbgn0261698,fbgn0262685
head	All	GO:0010770	0.858333	positive regulation of cell morphogenesis involved in differentiation	fbgn0001085,fbgn0264953
head	All	GO:0010976	0.858333	positive regulation of neuron projection development	fbgn0001085,fbgn0264953
head	All	GO:0065009	0.858333	regulation of molecular function	fbgn0014135,fbgn0085447,fbgn0260446,fbgn0045073,fbgn0086361
head	All	GO:0071705	0.858333	nitrogen compound transport	fbgn0039357,fbgn0036263,fbgn0034475
head	All	GO:0042462	0.858333	eye photoreceptor cell development	fbgn0283521,fbgn0266098,fbgn0041111
head	All	GO:0045926	0.858333	negative regulation of growth	fbgn0000547,fbgn0039354,fbgn0000017
head	All	GO:0098771	0.858333	inorganic ion homeostasis	fbgn0002869,fbgn0002868,fbgn0030350
head	All	GO:0050801	0.858333	ion homeostasis	fbgn0002869,fbgn0002868,fbgn0030350
head	All	GO:0055080	0.858333	cation homeostasis	fbgn0002869,fbgn0002868,fbgn0030350
head	All	GO:0044464	0.858333	cell part	fbgn0261822,fbgn0002719,fbgn0036734,fbgn0011676,fbgn0036732,fbgn0010226,fbgn0004456,fbgn0264305,fbgn0000547,fbgn0041096,fbgn0264307,fbgn0003935,fbgn0001994,fbgn0052423,fbgn0260986,fbgn0039331,fbgn0263219,fbgn0039335,fbgn0031144,fbgn0011666,fbgn0004580,fbgn0025381,fbgn0027561,fbgn0267252,fbgn0261287,fbgn0267824,fbgn0265523,fbgn0031016,fbgn0053087,fbgn0086778,fbgn0029969,fbgn0039355,fbgn0051356,fbg…
head	All	GO:0043229	0.858333	intracellular organelle	fbgn0261822,fbgn0011676,fbgn0036732,fbgn0001994,fbgn0031144,fbgn0011666,fbgn0025381,fbgn0027561,fbgn0265523,fbgn0029969,fbgn0039355,fbgn0011760,fbgn0034224,fbgn0011648,fbgn0263593,fbgn0267033,fbgn0033661,fbgn0052296,fbgn0030418,fbgn0283521,fbgn0031736,fbgn0036395,fbgn0039674,fbgn0264493,fbgn0263974,fbgn0034282,fbgn0037794,fbgn0037792,fbgn0052264,fbgn0024330,fbgn0265597,fbgn0262656,fbgn0004394,fbg…
head	All	GO:0003682	0.858333	chromatin binding	fbgn0265523,fbgn0267033,fbgn0022764
head	All	GO:0001067	0.858333	regulatory region nucleic acid binding	fbgn0029504,fbgn0011648,fbgn0037792
head	All	GO:0000976	0.858333	transcription regulatory region sequence-specific DNA binding	fbgn0029504,fbgn0011648,fbgn0037792
head	All	GO:0000975	0.858333	regulatory region DNA binding	fbgn0029504,fbgn0011648,fbgn0037792
head	All	GO:0044212	0.858333	transcription regulatory region DNA binding	fbgn0029504,fbgn0011648,fbgn0037792
head	All	GO:0043167	0.858333	ion binding	fbgn0011676,fbgn0031144,fbgn0004580,fbgn0025381,fbgn0053087,fbgn0039355,fbgn0053531,fbgn0000083,fbgn0033661,fbgn0037469,fbgn0032456,fbgn0041604,fbgn0036262,fbgn0261998,fbgn0053158,fbgn0036395,fbgn0036715,fbgn0002869,fbgn0002868,fbgn0000017,fbgn0052373,fbgn0263974,fbgn0039054,fbgn0037794,fbgn0004839,fbgn0011259,fbgn0265487,fbgn0045073,fbgn0039510,fbgn0004167,fbgn0283499,fbgn0086361,fbgn0034481,fbg…
head	All	GO:0005777	0.858333	peroxisome	fbgn0011676,fbgn0029969
head	All	GO:0042579	0.858333	microbody	fbgn0011676,fbgn0029969
head	All	GO:0006629	0.858333	lipid metabolic process	fbgn0029969,fbgn0037612,fbgn0263593,fbgn0030300,fbgn0034997,fbgn0031948,fbgn0283499,fbgn0037896
head	All	GO:0043933	0.858333	macromolecular complex subunit organization	fbgn0004456,fbgn0025394,fbgn0000547,fbgn0260986,fbgn0039335,fbgn0011760,fbgn0267033,fbgn0285955,fbgn0031078,fbgn0037792,fbgn0283499,fbgn0030812,fbgn0041210,fbgn0261811
head	All	GO:0017022	0.858688	myosin binding	fbgn0025394,fbgn0001994
head	All	GO:1903531	0.85869	negative regulation of secretion by cell	fbgn0030505,fbgn0283499
head	All	GO:0051048	0.85869	negative regulation of secretion	fbgn0030505,fbgn0283499
head	All	GO:0098811	0.858861	transcriptional repressor activity, RNA polymerase II activating transcription factor binding	fbgn0011648,fbgn0052296
head	All	GO:0001190	0.858861	transcriptional activator activity, RNA polymerase II transcription factor binding	fbgn0011648,fbgn0052296
head	All	GO:0033613	0.858861	activating transcription factor binding	fbgn0011648,fbgn0052296
head	All	GO:0001105	0.858861	RNA polymerase II transcription coactivator activity	fbgn0011648,fbgn0052296
head	All	GO:0035282	0.858861	segmentation	fbgn0011648,fbgn0030350
head	All	GO:1903046	0.858861	meiotic cell cycle process	fbgn0264307,fbgn0260986,fbgn0267033
head	All	GO:0000003	0.858861	reproduction	fbgn0000479,fbgn0000592,fbgn0037749,fbgn0032080
head	All	GO:0005975	0.858861	carbohydrate metabolic process	fbgn0036262,fbgn0004057,fbgn0003748,fbgn0283499,fbgn0036544
head	All	GO:0032880	0.858861	regulation of protein localization	fbgn0000017,fbgn0264493,fbgn0000181
head	All	GO:0044087	0.858861	regulation of cellular component biogenesis	fbgn0039335,fbgn0085447,fbgn0011648,fbgn0003165,fbgn0001085,fbgn0000017,fbgn0000181,fbgn0010415,fbgn0038063
head	All	GO:2000027	0.858861	regulation of organ morphogenesis	fbgn0011648,fbgn0000017,fbgn0000382,fbgn0086361
head	All	GO:0010646	0.858861	regulation of cell communication	fbgn0030505,fbgn0259984,fbgn0050115,fbgn0000547,fbgn0014135,fbgn0027561,fbgn0267824,fbgn0265523,fbgn0031016,fbgn0085447,fbgn0004569,fbgn0034224,fbgn0263593,fbgn0285955,fbgn0041604,fbgn0003165,fbgn0262614,fbgn0001085,fbgn0029881,fbgn0264493,fbgn0039054,fbgn0265597,fbgn0004839,fbgn0262656,fbgn0000479,fbgn0022764,fbgn0283499,fbgn0086361,fbgn0030812,fbgn0260945
head	All	GO:0023051	0.858861	regulation of signaling	fbgn0030505,fbgn0259984,fbgn0050115,fbgn0000547,fbgn0014135,fbgn0027561,fbgn0267824,fbgn0265523,fbgn0031016,fbgn0085447,fbgn0004569,fbgn0034224,fbgn0263593,fbgn0285955,fbgn0041604,fbgn0003165,fbgn0262614,fbgn0001085,fbgn0029881,fbgn0264493,fbgn0039054,fbgn0265597,fbgn0004839,fbgn0262656,fbgn0000479,fbgn0022764,fbgn0283499,fbgn0086361,fbgn0030812,fbgn0260945
head	All	GO:0051254	0.858861	positive regulation of RNA metabolic process	fbgn0011648,fbgn0052296,fbgn0003165,fbgn0283521,fbgn0037792,fbgn0262656,fbgn0041111
head	All	GO:0045935	0.858861	positive regulation of nucleobase-containing compound metabolic process	fbgn0011648,fbgn0052296,fbgn0003165,fbgn0283521,fbgn0037792,fbgn0262656,fbgn0041111
head	All	GO:0055092	0.858861	sterol homeostasis	fbgn0037612,fbgn0283499
head	All	GO:0042632	0.858861	cholesterol homeostasis	fbgn0037612,fbgn0283499
head	All	GO:0051058	0.861414	negative regulation of small GTPase mediated signal transduction	fbgn0030505,fbgn0285955,fbgn0086361
head	All	GO:0046580	0.861414	negative regulation of Ras protein signal transduction	fbgn0030505,fbgn0285955,fbgn0086361
head	All	GO:0031668	0.861414	cellular response to extracellular stimulus	fbgn0033661,fbgn0260945
head	All	GO:0031669	0.861414	cellular response to nutrient levels	fbgn0033661,fbgn0260945
head	All	GO:0009267	0.861414	cellular response to starvation	fbgn0033661,fbgn0260945
head	All	GO:0010817	0.861414	regulation of hormone levels	fbgn0000592,fbgn0034475
head	All	GO:0007271	0.861486	synaptic transmission, cholinergic	fbgn0086778,fbgn0000036
head	All	GO:0043902	0.862603	positive regulation of multi-organism process	fbgn0260945
head	All	GO:0072509	0.867435	divalent inorganic cation transmembrane transporter activity	fbgn0045073
head	All	GO:0072511	0.867435	divalent inorganic cation transport	fbgn0045073
head	All	GO:0015278	0.867435	calcium-release channel activity	fbgn0045073
head	All	GO:0070838	0.867435	divalent metal ion transport	fbgn0045073
head	All	GO:0006816	0.867435	calcium ion transport	fbgn0045073
head	All	GO:0005218	0.867435	intracellular ligand-gated calcium channel activity	fbgn0045073
head	All	GO:0015085	0.867435	calcium ion transmembrane transporter activity	fbgn0045073
head	All	GO:0005262	0.867435	calcium channel activity	fbgn0045073
head	All	GO:0005854	0.867435	nascent polypeptide-associated complex	fbgn0000181
head	All	GO:0061013	0.867435	regulation of mRNA catabolic process	fbgn0003165
head	All	GO:0061014	0.867435	positive regulation of mRNA catabolic process	fbgn0003165
head	All	GO:0034655	0.867435	nucleobase-containing compound catabolic process	fbgn0003165
head	All	GO:1903313	0.867435	positive regulation of mRNA metabolic process	fbgn0003165
head	All	GO:0060211	0.867435	regulation of nuclear-transcribed mRNA poly(A) tail shortening	fbgn0003165
head	All	GO:0060213	0.867435	positive regulation of nuclear-transcribed mRNA poly(A) tail shortening	fbgn0003165
head	All	GO:0000956	0.867435	nuclear-transcribed mRNA catabolic process	fbgn0003165
head	All	GO:1900151	0.867435	regulation of nuclear-transcribed mRNA catabolic process, deadenylation-dependent decay	fbgn0003165
head	All	GO:1900153	0.867435	positive regulation of nuclear-transcribed mRNA catabolic process, deadenylation-dependent decay	fbgn0003165
head	All	GO:0006402	0.867435	mRNA catabolic process	fbgn0003165
head	All	GO:0006401	0.867435	RNA catabolic process	fbgn0003165
head	All	GO:0005635	0.867435	nuclear envelope	fbgn0003165
head	All	GO:0050685	0.867435	positive regulation of mRNA processing	fbgn0003165
head	All	GO:0031442	0.867435	positive regulation of mRNA 3'-end processing	fbgn0003165
head	All	GO:0061162	0.868149	establishment of monopolar cell polarity	fbgn0001085
head	All	GO:0035320	0.868149	imaginal disc-derived wing hair site selection	fbgn0001085
head	All	GO:0061339	0.868149	establishment or maintenance of monopolar cell polarity	fbgn0001085
head	All	GO:0022606	0.868149	establishment of proximal/distal cell polarity	fbgn0001085
head	All	GO:0043695	0.868149	detection of pheromone	fbgn0066292
head	All	GO:1901682	0.868149	sulfur compound transmembrane transporter activity	fbgn0039357
head	All	GO:0072348	0.868149	sulfur compound transport	fbgn0039357
head	All	GO:0060147	0.868149	regulation of posttranscriptional gene silencing	fbgn0010415
head	All	GO:0060148	0.868149	positive regulation of posttranscriptional gene silencing	fbgn0010415
head	All	GO:0097009	0.868149	energy homeostasis	fbgn0010415
head	All	GO:2000637	0.868149	positive regulation of gene silencing by miRNA	fbgn0010415
head	All	GO:0060966	0.868149	regulation of gene silencing by RNA	fbgn0010415
head	All	GO:0060968	0.868149	regulation of gene silencing	fbgn0010415
head	All	GO:0060964	0.868149	regulation of gene silencing by miRNA	fbgn0010415
head	All	GO:0044246	0.868149	regulation of multicellular organismal metabolic process	fbgn0010415
head	All	GO:1902803	0.868149	regulation of synaptic vesicle transport	fbgn0030505
head	All	GO:2000300	0.868149	regulation of synaptic vesicle exocytosis	fbgn0030505
head	All	GO:0034645	0.868341	cellular macromolecule biosynthetic process	fbgn0051356,fbgn0024330,fbgn0262656,fbgn0003517,fbgn0011981
head	All	GO:0009059	0.868341	macromolecule biosynthetic process	fbgn0051356,fbgn0024330,fbgn0262656,fbgn0003517,fbgn0011981
head	All	GO:0060811	0.868341	intracellular mRNA localization involved in anterior/posterior axis specification	fbgn0000181
head	All	GO:0060810	0.868341	intracellular mRNA localization involved in pattern specification process	fbgn0000181
head	All	GO:0002793	0.868341	positive regulation of peptide secretion	fbgn0262656
head	All	GO:0046887	0.868341	positive regulation of hormone secretion	fbgn0262656
head	All	GO:0090277	0.868341	positive regulation of peptide hormone secretion	fbgn0262656
head	All	GO:0005544	0.869495	calcium-dependent phospholipid binding	fbgn0000083
head	All	GO:0009064	0.876428	glutamine family amino acid metabolic process	fbgn0004516
head	All	GO:0009065	0.876428	glutamine family amino acid catabolic process	fbgn0004516
head	All	GO:0007362	0.876428	terminal region determination	fbgn0000382
head	All	GO:0004983	0.876428	neuropeptide Y receptor activity	fbgn0004842
head	All	GO:0007488	0.876428	histoblast morphogenesis	fbgn0011648
head	All	GO:0035290	0.876428	trunk segmentation	fbgn0011648
head	All	GO:0000980	0.876428	RNA polymerase II distal enhancer sequence-specific DNA binding	fbgn0011648
head	All	GO:0030509	0.876428	BMP signaling pathway	fbgn0011648
head	All	GO:0060797	0.876428	transforming growth factor beta receptor signaling pathway involved in primary germ layer cell fate commitment	fbgn0011648
head	All	GO:0060799	0.876428	transforming growth factor beta receptor signaling pathway involved in endodermal cell fate specification	fbgn0011648
head	All	GO:0005072	0.876428	transforming growth factor beta receptor, cytoplasmic mediator activity	fbgn0011648
head	All	GO:0061353	0.876428	BMP signaling pathway involved in Malpighian tubule cell chemotaxis	fbgn0011648
head	All	GO:0035019	0.876428	somatic stem cell population maintenance	fbgn0011648
head	All	GO:0032008	0.876428	positive regulation of TOR signaling	fbgn0030812
head	All	GO:0019098	0.876428	reproductive behavior	fbgn0262477,fbgn0264307,fbgn0052423,fbgn0000479,fbgn0265487,fbgn0000592,fbgn0283499,fbgn0034475,fbgn0261238
head	All	GO:0044705	0.876428	multi-organism reproductive behavior	fbgn0262477,fbgn0264307,fbgn0052423,fbgn0000479,fbgn0265487,fbgn0000592,fbgn0283499,fbgn0034475,fbgn0261238
head	All	GO:0035126	0.876428	post-embryonic genitalia morphogenesis	fbgn0004839
head	All	GO:0048808	0.876428	male genitalia morphogenesis	fbgn0004839
head	All	GO:0048805	0.876428	imaginal disc-derived genitalia morphogenesis	fbgn0004839
head	All	GO:0048803	0.876428	imaginal disc-derived male genitalia morphogenesis	fbgn0004839
head	All	GO:0035112	0.876428	genitalia morphogenesis	fbgn0004839
head	All	GO:0090598	0.876428	male anatomical structure morphogenesis	fbgn0004839
head	All	GO:0045454	0.876428	cell redox homeostasis	fbgn0030350
head	All	GO:0042402	0.87678	cellular biogenic amine catabolic process	fbgn0000024
head	All	GO:0009310	0.87678	amine catabolic process	fbgn0000024
head	All	GO:0046529	0.88054	imaginal disc fusion, thorax closure	fbgn0086361
head	All	GO:0016337	0.88054	single organismal cell-cell adhesion	fbgn0000547,fbgn0036715
head	All	GO:1904799	0.88054	regulation of neuron remodeling	fbgn0011760
head	All	GO:0014041	0.88054	regulation of neuron maturation	fbgn0011760
head	All	GO:0018205	0.88054	peptidyl-lysine modification	fbgn0041210
head	All	GO:0016573	0.88054	histone acetylation	fbgn0041210
head	All	GO:0006475	0.88054	internal protein amino acid acetylation	fbgn0041210
head	All	GO:0006473	0.88054	protein acetylation	fbgn0041210
head	All	GO:0018394	0.88054	peptidyl-lysine acetylation	fbgn0041210
head	All	GO:0018393	0.88054	internal peptidyl-lysine acetylation	fbgn0041210
head	All	GO:1902554	0.88054	serine/threonine protein kinase complex	fbgn0260945
head	All	GO:0060232	0.88054	delamination	fbgn0004569
head	All	GO:0060233	0.88054	oenocyte delamination	fbgn0004569
head	All	GO:0007162	0.88054	negative regulation of cell adhesion	fbgn0004569
head	All	GO:0022408	0.88054	negative regulation of cell-cell adhesion	fbgn0004569
head	All	GO:0009411	0.881395	response to UV	fbgn0086361
head	All	GO:0008374	0.881395	O-acyltransferase activity	fbgn0037612
head	All	GO:0071822	0.881746	protein complex subunit organization	fbgn0004456,fbgn0025394,fbgn0000547,fbgn0260986,fbgn0039335,fbgn0011760,fbgn0285955,fbgn0031078,fbgn0283499,fbgn0261811
head	All	GO:0005578	0.881746	proteinaceous extracellular matrix	fbgn0039469,fbgn0041604,fbgn0039054
head	All	GO:0006884	0.881746	cell volume homeostasis	fbgn0040238
head	All	GO:0005229	0.881746	intracellular calcium activated chloride channel activity	fbgn0040238
head	All	GO:0005254	0.881746	chloride channel activity	fbgn0040238
head	All	GO:0010604	0.882499	positive regulation of macromolecule metabolic process	fbgn0264307,fbgn0014135,fbgn0011648,fbgn0052296,fbgn0003165,fbgn0283521,fbgn0264493,fbgn0037792,fbgn0262656,fbgn0260945,fbgn0041111
head	All	GO:0031325	0.882499	positive regulation of cellular metabolic process	fbgn0264307,fbgn0014135,fbgn0011648,fbgn0052296,fbgn0003165,fbgn0283521,fbgn0264493,fbgn0037792,fbgn0262656,fbgn0260945,fbgn0041111
head	All	GO:0051174	0.882499	regulation of phosphorus metabolic process	fbgn0014135,fbgn0262614,fbgn0260446,fbgn0264493,fbgn0086361
head	All	GO:0019220	0.882499	regulation of phosphate metabolic process	fbgn0014135,fbgn0262614,fbgn0260446,fbgn0264493,fbgn0086361
head	All	GO:0060249	0.882499	anatomical structure homeostasis	fbgn0004456,fbgn0285955,fbgn0265487,fbgn0283499
head	All	GO:0006090	0.882499	pyruvate metabolic process	fbgn0029969,fbgn0051075
head	All	GO:0043549	0.882499	regulation of kinase activity	fbgn0014135,fbgn0086361
head	All	GO:0051338	0.882499	regulation of transferase activity	fbgn0014135,fbgn0086361
head	All	GO:0045859	0.882499	regulation of protein kinase activity	fbgn0014135,fbgn0086361
head	All	GO:0010605	0.882499	negative regulation of macromolecule metabolic process	fbgn0011676,fbgn0264307,fbgn0011666,fbgn0265523,fbgn0011648,fbgn0003165,fbgn0264001,fbgn0263974,fbgn0037794,fbgn0259938,fbgn0022764,fbgn0086361
head	All	GO:0007494	0.882499	midgut development	fbgn0004456,fbgn0285955
head	All	GO:0070011	0.882499	peptidase activity, acting on L-amino acid peptides	fbgn0259984,fbgn0004509,fbgn0259110,fbgn0033659,fbgn0266354,fbgn0039381
head	All	GO:0008233	0.882499	peptidase activity	fbgn0259984,fbgn0004509,fbgn0259110,fbgn0033659,fbgn0266354,fbgn0039381
head	All	GO:0044448	0.882499	cell cortex part	fbgn0261822,fbgn0030870,fbgn0000017,fbgn0004167
head	All	GO:1901615	0.882499	organic hydroxy compound metabolic process	fbgn0034997,fbgn0036262,fbgn0000024
head	All	GO:0044765	0.882499	single-organism transport	fbgn0259984,fbgn0039335,fbgn0025381,fbgn0029504,fbgn0265523,fbgn0000639,fbgn0086778,fbgn0039357,fbgn0000083,fbgn0031078,fbgn0032456,fbgn0264908,fbgn0036263,fbgn0011589,fbgn0031948,fbgn0039674,fbgn0000017,fbgn0261698,fbgn0045073,fbgn0004167,fbgn0259145,fbgn0034475,fbgn0040238,fbgn0262685,fbgn0260945,fbgn0259834,fbgn0000036,fbgn0031449
head	All	GO:0033554	0.882499	cellular response to stress	fbgn0052423,fbgn0011666,fbgn0029504,fbgn0033661,fbgn0052296,fbgn0036263,fbgn0262614,fbgn0283499,fbgn0260945
head	All	GO:0043195	0.882499	terminal bouton	fbgn0004580,fbgn0003165
head	All	GO:0044763	0.882499	single-organism cellular process	fbgn0259984,fbgn0261822,fbgn0002719,fbgn0011676,fbgn0004456,fbgn0000547,fbgn0041096,fbgn0264307,fbgn0014135,fbgn0052423,fbgn0260986,fbgn0039331,fbgn0039335,fbgn0011666,fbgn0025381,fbgn0029504,fbgn0265523,fbgn0000639,fbgn0086778,fbgn0085447,fbgn0004569,fbgn0029969,fbgn0011760,fbgn0039357,fbgn0037614,fbgn0037612,fbgn0037613,fbgn0011648,fbgn0263593,fbgn0267033,fbgn0000083,fbgn0285955,fbgn0030300,fbg…
head	All	GO:0033044	0.882499	regulation of chromosome organization	fbgn0267033,fbgn0285955,fbgn0004889
head	All	GO:0030055	0.882499	cell-substrate junction	fbgn0004456,fbgn0000017,fbgn0010415
head	All	GO:0005924	0.882499	cell-substrate adherens junction	fbgn0004456,fbgn0000017,fbgn0010415
head	All	GO:0042335	0.882499	cuticle development	fbgn0000547,fbgn0039469,fbgn0050042
head	All	GO:0006996	0.882499	organelle organization	fbgn0261822,fbgn0041096,fbgn0264307,fbgn0260986,fbgn0039335,fbgn0025381,fbgn0085447,fbgn0011760,fbgn0267033,fbgn0285955,fbgn0031078,fbgn0052296,fbgn0040765,fbgn0052264,fbgn0266696,fbgn0265487,fbgn0030812,fbgn0041210,fbgn0004889,fbgn0041111
head	All	GO:0051172	0.882499	negative regulation of nitrogen compound metabolic process	fbgn0011676,fbgn0264307,fbgn0011666,fbgn0265523,fbgn0003165,fbgn0260446,fbgn0264001,fbgn0037794,fbgn0259938,fbgn0022764
head	All	GO:0048469	0.882499	cell maturation	fbgn0052423,fbgn0283499
head	All	GO:0042551	0.882499	neuron maturation	fbgn0052423,fbgn0283499
head	All	GO:0016322	0.882499	neuron remodeling	fbgn0052423,fbgn0283499
head	All	GO:0008081	0.882499	phosphoric diester hydrolase activity	fbgn0034997,fbgn0000479,fbgn0259171
head	All	GO:0005925	0.882499	focal adhesion	fbgn0004456,fbgn0010415
head	All	GO:0015075	0.882499	ion transmembrane transporter activity	fbgn0086778,fbgn0264908,fbgn0011589,fbgn0051424,fbgn0039674,fbgn0264953,fbgn0261698,fbgn0045073,fbgn0259145,fbgn0040238,fbgn0262685,fbgn0000036,fbgn0034023
head	All	GO:0005085	0.882499	guanyl-nucleotide exchange factor activity	fbgn0050115,fbgn0027561,fbgn0085447
head	All	GO:0005088	0.882499	Ras guanyl-nucleotide exchange factor activity	fbgn0050115,fbgn0027561,fbgn0085447
head	All	GO:0051246	0.882499	regulation of protein metabolic process	fbgn0264307,fbgn0014135,fbgn0011666,fbgn0003165,fbgn0262614,fbgn0264001,fbgn0264493,fbgn0086361,fbgn0004889
head	All	GO:0032268	0.882499	regulation of cellular protein metabolic process	fbgn0264307,fbgn0014135,fbgn0011666,fbgn0003165,fbgn0262614,fbgn0264001,fbgn0264493,fbgn0086361,fbgn0004889
head	All	GO:0043565	0.882499	sequence-specific DNA binding	fbgn0262477,fbgn0001994,fbgn0029504,fbgn0011648,fbgn0267033,fbgn0040765,fbgn0037792,fbgn0262656,fbgn0004394
head	All	GO:0006928	0.882499	movement of cell or subcellular component	fbgn0259984,fbgn0004456,fbgn0041096,fbgn0014135,fbgn0011760,fbgn0285955,fbgn0004370,fbgn0052296,fbgn0041604,fbgn0003165,fbgn0283521,fbgn0001085,fbgn0000017,fbgn0010504,fbgn0000382,fbgn0004839,fbgn0011259,fbgn0039510,fbgn0022764,fbgn0283499,fbgn0260945,fbgn0010415,fbgn0034013,fbgn0003435
head	All	GO:0008045	0.882499	motor neuron axon guidance	fbgn0004370,fbgn0000017,fbgn0010504,fbgn0011259,fbgn0010415,fbgn0034013
head	All	GO:0006997	0.882499	nucleus organization	fbgn0011760,fbgn0031078
head	All	GO:0042051	0.882499	compound eye photoreceptor development	fbgn0283521,fbgn0041111
head	All	GO:0016310	0.882499	phosphorylation	fbgn0053531,fbgn0030300,fbgn0262614,fbgn0000017,fbgn0004839,fbgn0283499,fbgn0260945,fbgn0036544
head	All	GO:0048563	0.882499	post-embryonic organ morphogenesis	fbgn0004569,fbgn0011648,fbgn0004839
head	All	GO:0044262	0.882499	cellular carbohydrate metabolic process	fbgn0036262,fbgn0003748
head	All	GO:0006325	0.882499	chromatin organization	fbgn0267033,fbgn0030812,fbgn0041210
head	All	GO:0046621	0.882499	negative regulation of organ growth	fbgn0000547
head	All	GO:0030038	0.882499	contractile actin filament bundle assembly	fbgn0000547
head	All	GO:0048644	0.882499	muscle organ morphogenesis	fbgn0000547
head	All	GO:0035331	0.882499	negative regulation of hippo signaling	fbgn0000547
head	All	GO:1902589	0.882499	single-organism organelle organization	fbgn0261822,fbgn0041096,fbgn0264307,fbgn0260986,fbgn0039335,fbgn0085447,fbgn0011760,fbgn0267033,fbgn0285955,fbgn0052296,fbgn0040765,fbgn0052264,fbgn0030812,fbgn0041210,fbgn0004889,fbgn0041111
head	All	GO:0030705	0.882499	cytoskeleton-dependent intracellular transport	fbgn0260945
head	All	GO:0008088	0.882499	axon cargo transport	fbgn0260945
head	All	GO:0010970	0.882499	microtubule-based transport	fbgn0260945
head	All	GO:0046532	0.882499	regulation of photoreceptor cell differentiation	fbgn0000382,fbgn0086361
head	All	GO:0051606	0.882499	detection of stimulus	fbgn0267252,fbgn0041604,fbgn0051424,fbgn0264953,fbgn0045073,fbgn0066292,fbgn0010415,fbgn0034023
head	All	GO:0042302	0.882499	structural constituent of cuticle	fbgn0039469,fbgn0050042
head	All	GO:0005214	0.882499	structural constituent of chitin-based cuticle	fbgn0039469,fbgn0050042
head	All	GO:0031625	0.882499	ubiquitin protein ligase binding	fbgn0262614
head	All	GO:0044389	0.882499	ubiquitin-like protein ligase binding	fbgn0262614
head	All	GO:0006739	0.882499	NADP metabolic process	fbgn0004057
head	All	GO:0015937	0.882499	coenzyme A biosynthetic process	fbgn0037469
head	All	GO:0015936	0.882499	coenzyme A metabolic process	fbgn0037469
head	All	GO:0004140	0.882499	dephospho-CoA kinase activity	fbgn0037469
head	All	GO:0033875	0.882499	ribonucleoside bisphosphate metabolic process	fbgn0037469
head	All	GO:0033866	0.882499	nucleoside bisphosphate biosynthetic process	fbgn0037469
head	All	GO:0033865	0.882499	nucleoside bisphosphate metabolic process	fbgn0037469
head	All	GO:0034030	0.882499	ribonucleoside bisphosphate biosynthetic process	fbgn0037469
head	All	GO:0034033	0.882499	purine nucleoside bisphosphate biosynthetic process	fbgn0037469
head	All	GO:0034032	0.882499	purine nucleoside bisphosphate metabolic process	fbgn0037469
head	All	GO:0006606	0.882499	protein import into nucleus	fbgn0031078
head	All	GO:0072594	0.882499	establishment of protein localization to organelle	fbgn0031078
head	All	GO:1902593	0.882499	single-organism nuclear import	fbgn0031078
head	All	GO:0051170	0.882499	nuclear import	fbgn0031078
head	All	GO:0033365	0.882499	protein localization to organelle	fbgn0031078
head	All	GO:0044611	0.882499	nuclear pore inner ring	fbgn0031078
head	All	GO:0007184	0.882499	SMAD protein import into nucleus	fbgn0031078
head	All	GO:0017056	0.882499	structural constituent of nuclear pore	fbgn0031078
head	All	GO:0006999	0.882499	nuclear pore organization	fbgn0031078
head	All	GO:0034504	0.882499	protein localization to nucleus	fbgn0031078
head	All	GO:0072503	0.885541	cellular divalent inorganic cation homeostasis	fbgn0030350
head	All	GO:0072507	0.885541	divalent inorganic cation homeostasis	fbgn0030350
head	All	GO:0006874	0.885541	cellular calcium ion homeostasis	fbgn0030350
head	All	GO:0055074	0.885541	calcium ion homeostasis	fbgn0030350
head	All	GO:0016043	0.885541	cellular component organization	fbgn0261822,fbgn0011676,fbgn0004456,fbgn0025394,fbgn0000547,fbgn0041096,fbgn0264307,fbgn0014135,fbgn0260986,fbgn0039335,fbgn0025381,fbgn0085447,fbgn0011760,fbgn0037614,fbgn0267033,fbgn0000083,fbgn0285955,fbgn0031078,fbgn0052296,fbgn0041604,fbgn0003165,fbgn0283521,fbgn0040765,fbgn0262614,fbgn0001085,fbgn0266098,fbgn0029881,fbgn0000017,fbgn0004509,fbgn0037792,fbgn0052264,fbgn0000382,fbgn0262656,fbg…
head	All	GO:0071840	0.885541	cellular component organization or biogenesis	fbgn0261822,fbgn0011676,fbgn0004456,fbgn0025394,fbgn0000547,fbgn0041096,fbgn0264307,fbgn0014135,fbgn0260986,fbgn0039335,fbgn0025381,fbgn0085447,fbgn0011760,fbgn0037614,fbgn0267033,fbgn0000083,fbgn0285955,fbgn0031078,fbgn0052296,fbgn0041604,fbgn0003165,fbgn0283521,fbgn0040765,fbgn0262614,fbgn0001085,fbgn0266098,fbgn0029881,fbgn0000017,fbgn0004509,fbgn0037792,fbgn0052264,fbgn0000382,fbgn0262656,fbg…
head	All	GO:0008343	0.885541	adult feeding behavior	fbgn0003435
head	All	GO:0050920	0.885541	regulation of chemotaxis	fbgn0001085
head	All	GO:0050921	0.885541	positive regulation of chemotaxis	fbgn0001085
head	All	GO:0016917	0.885541	GABA receptor activity	fbgn0260446
head	All	GO:0035159	0.886134	regulation of tube length, open tracheal system	fbgn0001085
head	All	GO:0032147	0.886392	activation of protein kinase activity	fbgn0014135
head	All	GO:0071902	0.886392	positive regulation of protein serine/threonine kinase activity	fbgn0014135
head	All	GO:0030246	0.886393	carbohydrate binding	fbgn0259241,fbgn0036428,fbgn0035236
head	All	GO:0030097	0.892046	hemopoiesis	fbgn0283521
head	All	GO:0016604	0.893127	nuclear body	fbgn0041720
head	All	GO:0005834	0.89942	heterotrimeric G-protein complex	fbgn0267252
head	All	GO:0031673	0.89942	H zone	fbgn0265487
head	All	GO:0050775	0.89942	positive regulation of dendrite morphogenesis	fbgn0264953
head	All	GO:1900006	0.89942	positive regulation of dendrite development	fbgn0264953
head	All	GO:0070372	0.89942	regulation of ERK1 and ERK2 cascade	fbgn0086361
head	All	GO:0051646	0.89942	mitochondrion localization	fbgn0261822
head	All	GO:0008010	0.89942	structural constituent of chitin-based larval cuticle	fbgn0050042
head	All	GO:0031589	0.89942	cell-substrate adhesion	fbgn0004456
head	All	GO:0007160	0.89942	cell-matrix adhesion	fbgn0004456
head	All	GO:0050840	0.89942	extracellular matrix binding	fbgn0004456
head	All	GO:0009925	0.89942	basal plasma membrane	fbgn0004456
head	All	GO:0034446	0.89942	substrate adhesion-dependent cell spreading	fbgn0004456
head	All	GO:0035050	0.89942	embryonic heart tube development	fbgn0029504
head	All	GO:0008305	0.89942	integrin complex	fbgn0004456
head	All	GO:0007431	0.89942	salivary gland development	fbgn0004456
head	All	GO:0098636	0.89942	protein complex involved in cell adhesion	fbgn0004456
head	All	GO:0009950	0.89942	dorsal/ventral axis specification	fbgn0000382
head	All	GO:0007455	0.89942	eye-antennal disc morphogenesis	fbgn0004569
head	All	GO:0016298	0.89942	lipase activity	fbgn0034997
head	All	GO:0046693	0.89949	sperm storage	fbgn0000592
head	All	GO:0016903	0.89949	oxidoreductase activity, acting on the aldehyde or oxo group of donors	fbgn0051075
head	All	GO:0016620	0.89949	oxidoreductase activity, acting on the aldehyde or oxo group of donors, NAD or NADP as acceptor	fbgn0051075
head	All	GO:0045471	0.900261	response to ethanol	fbgn0261862
head	All	GO:0001709	0.900261	cell fate determination	fbgn0259984,fbgn0011666,fbgn0001085
head	All	GO:0043543	0.900261	protein acylation	fbgn0041210
head	All	GO:0019208	0.900261	phosphatase regulator activity	fbgn0004889
head	All	GO:0019888	0.900261	protein phosphatase regulator activity	fbgn0004889
head	All	GO:0051348	0.900261	negative regulation of transferase activity	fbgn0086361
head	All	GO:0043407	0.900261	negative regulation of MAP kinase activity	fbgn0086361
head	All	GO:0006469	0.900261	negative regulation of protein kinase activity	fbgn0086361
head	All	GO:0033673	0.900261	negative regulation of kinase activity	fbgn0086361
head	All	GO:0071901	0.900261	negative regulation of protein serine/threonine kinase activity	fbgn0086361
head	All	GO:0005549	0.900261	odorant binding	fbgn0034475
head	All	GO:0005876	0.903281	spindle microtubule	fbgn0260986
head	All	GO:0030104	0.903281	water homeostasis	fbgn0040238
head	All	GO:0005253	0.903281	anion channel activity	fbgn0040238
head	All	GO:0032504	0.903281	multicellular organism reproduction	fbgn0000592,fbgn0037749,fbgn0032080
head	All	GO:0051128	0.903281	regulation of cellular component organization	fbgn0020269,fbgn0259984,fbgn0000547,fbgn0039335,fbgn0085447,fbgn0011648,fbgn0267033,fbgn0285955,fbgn0003165,fbgn0262614,fbgn0001085,fbgn0000017,fbgn0264953,fbgn0262656,fbgn0028369,fbgn0283499,fbgn0260945,fbgn0000181,fbgn0010415,fbgn0004889,fbgn0038063,fbgn0041111
head	All	GO:0048609	0.903281	multicellular organismal reproductive process	fbgn0259984,fbgn0262477,fbgn0264307,fbgn0052423,fbgn0011760,fbgn0267033,fbgn0003165,fbgn0262656,fbgn0000479,fbgn0265487,fbgn0000592,fbgn0283499,fbgn0261238,fbgn0038063
head	All	GO:0048477	0.903281	oogenesis	fbgn0259984,fbgn0011760,fbgn0003165,fbgn0262656,fbgn0000479
head	All	GO:0007292	0.903281	female gamete generation	fbgn0259984,fbgn0011760,fbgn0003165,fbgn0262656,fbgn0000479
head	All	GO:0007015	0.903281	actin filament organization	fbgn0004456,fbgn0000547,fbgn0011760,fbgn0261811
head	All	GO:0051716	0.903281	cellular response to stimulus	fbgn0052423,fbgn0011666,fbgn0029504,fbgn0267252,fbgn0033661,fbgn0052296,fbgn0036263,fbgn0262614,fbgn0264953,fbgn0283499,fbgn0260945
head	All	GO:0009890	0.903281	negative regulation of biosynthetic process	fbgn0011676,fbgn0264307,fbgn0011666,fbgn0265523,fbgn0003165,fbgn0260446,fbgn0264001,fbgn0037794,fbgn0259938,fbgn0022764
head	All	GO:0031327	0.903281	negative regulation of cellular biosynthetic process	fbgn0011676,fbgn0264307,fbgn0011666,fbgn0265523,fbgn0003165,fbgn0260446,fbgn0264001,fbgn0037794,fbgn0259938,fbgn0022764
head	All	GO:0098655	0.903281	cation transmembrane transport	fbgn0261698,fbgn0262685,fbgn0000036
head	All	GO:0033301	0.903281	cell cycle comprising mitosis without cytokinesis	fbgn0040765,fbgn0015600
head	All	GO:0045448	0.903281	mitotic cell cycle, embryonic	fbgn0040765,fbgn0015600
head	All	GO:0003690	0.903281	double-stranded DNA binding	fbgn0029504,fbgn0011648,fbgn0037792
head	All	GO:1990837	0.903281	sequence-specific double-stranded DNA binding	fbgn0029504,fbgn0011648,fbgn0037792
head	All	GO:0051093	0.903281	negative regulation of developmental process	fbgn0000547,fbgn0004569,fbgn0039354,fbgn0011648,fbgn0000017,fbgn0024330,fbgn0004889
head	All	GO:0044249	0.903281	cellular biosynthetic process	fbgn0011676,fbgn0029969,fbgn0051356,fbgn0263593,fbgn0037469,fbgn0031948,fbgn0024330,fbgn0262656,fbgn0000592,fbgn0003517,fbgn0011981,fbgn0004516
head	All	GO:0051223	0.903281	regulation of protein transport	fbgn0000017,fbgn0264493
head	All	GO:0051603	0.903281	proteolysis involved in cellular protein catabolic process	fbgn0285955,fbgn0004889
head	All	GO:0010498	0.903281	proteasomal protein catabolic process	fbgn0285955,fbgn0004889
head	All	GO:0030163	0.903281	protein catabolic process	fbgn0285955,fbgn0004889
head	All	GO:0006909	0.903281	phagocytosis	fbgn0259984,fbgn0029504,fbgn0265523,fbgn0031948
head	All	GO:0009628	0.903281	response to abiotic stimulus	fbgn0030505,fbgn0052423,fbgn0011666,fbgn0029504,fbgn0267252,fbgn0086778,fbgn0031078,fbgn0052296,fbgn0041604,fbgn0036263,fbgn0000024,fbgn0264953,fbgn0000479,fbgn0283499,fbgn0086361,fbgn0010415,fbgn0004516,fbgn0263316
head	All	GO:0044723	0.903281	single-organism carbohydrate metabolic process	fbgn0036262,fbgn0004057,fbgn0003748,fbgn0036544
head	All	GO:0006139	0.903281	nucleobase-containing compound metabolic process	fbgn0036734,fbgn0003935,fbgn0260986,fbgn0261287,fbgn0037469,fbgn0041720,fbgn0003165,fbgn0004057,fbgn0024330,fbgn0262656,fbgn0003435,fbgn0259171
head	All	GO:0019935	0.903281	cyclic-nucleotide-mediated signaling	fbgn0039354,fbgn0000479,fbgn0259145
head	All	GO:0019932	0.903281	second-messenger-mediated signaling	fbgn0039354,fbgn0000479,fbgn0259145
head	All	GO:0032403	0.903281	protein complex binding	fbgn0260986,fbgn0029881,fbgn0034282,fbgn0266696,fbgn0004167
head	All	GO:0005694	0.903281	chromosome	fbgn0265523,fbgn0267033,fbgn0022764
head	All	GO:0060627	0.903281	regulation of vesicle-mediated transport	fbgn0030505,fbgn0039335
head	All	GO:0009611	0.903281	response to wounding	fbgn0000547,fbgn0004167
head	All	GO:0007635	0.903281	chemosensory behavior	fbgn0266098,fbgn0265597,fbgn0000479,fbgn0050418,fbgn0034475,fbgn0004516,fbgn0041111
head	All	GO:0045893	0.903281	positive regulation of transcription, DNA-templated	fbgn0011648,fbgn0052296,fbgn0283521,fbgn0037792,fbgn0262656,fbgn0041111
head	All	GO:1902680	0.903281	positive regulation of RNA biosynthetic process	fbgn0011648,fbgn0052296,fbgn0283521,fbgn0037792,fbgn0262656,fbgn0041111
head	All	GO:1903508	0.903281	positive regulation of nucleic acid-templated transcription	fbgn0011648,fbgn0052296,fbgn0283521,fbgn0037792,fbgn0262656,fbgn0041111
head	All	GO:0002121	0.903281	inter-male aggressive behavior	fbgn0261822,fbgn0000547,fbgn0283521,fbgn0031738
head	All	GO:0030431	0.903281	sleep	fbgn0002719,fbgn0025394,fbgn0052423,fbgn0029969,fbgn0285955
head	All	GO:0007422	0.903281	peripheral nervous system development	fbgn0265487,fbgn0259938,fbgn0022764
head	All	GO:0050770	0.903281	regulation of axonogenesis	fbgn0259984,fbgn0085447,fbgn0001085
head	All	GO:0016773	0.903281	phosphotransferase activity, alcohol group as acceptor	fbgn0053531,fbgn0030300,fbgn0037469,fbgn0011589,fbgn0000017,fbgn0004839,fbgn0283499,fbgn0260945,fbgn0036544
head	All	GO:0009893	0.903281	positive regulation of metabolic process	fbgn0264307,fbgn0014135,fbgn0011648,fbgn0052296,fbgn0003165,fbgn0283521,fbgn0264493,fbgn0037792,fbgn0262656,fbgn0260945,fbgn0041111
head	All	GO:0006793	0.903281	phosphorus metabolic process	fbgn0053531,fbgn0030300,fbgn0034997,fbgn0037469,fbgn0004370,fbgn0262614,fbgn0031948,fbgn0000017,fbgn0004057,fbgn0000382,fbgn0004839,fbgn0283499,fbgn0086361,fbgn0260945,fbgn0036544,fbgn0004889,fbgn0259171
head	All	GO:0006796	0.903281	phosphate-containing compound metabolic process	fbgn0053531,fbgn0030300,fbgn0034997,fbgn0037469,fbgn0004370,fbgn0262614,fbgn0031948,fbgn0000017,fbgn0004057,fbgn0000382,fbgn0004839,fbgn0283499,fbgn0086361,fbgn0260945,fbgn0036544,fbgn0004889,fbgn0259171
head	All	GO:0048565	0.903281	digestive tract development	fbgn0004456,fbgn0285955
head	All	GO:0040014	0.903281	regulation of multicellular organism growth	fbgn0262656,fbgn0283499
head	All	GO:1902578	0.903281	single-organism localization	fbgn0259984,fbgn0039335,fbgn0025381,fbgn0029504,fbgn0265523,fbgn0000639,fbgn0086778,fbgn0011760,fbgn0039357,fbgn0000083,fbgn0285955,fbgn0031078,fbgn0032456,fbgn0264908,fbgn0036263,fbgn0011589,fbgn0031948,fbgn0039674,fbgn0000017,fbgn0004509,fbgn0039054,fbgn0261698,fbgn0045073,fbgn0004167,fbgn0259145,fbgn0034475,fbgn0040238,fbgn0262685,fbgn0260945,fbgn0259834,fbgn0000036,fbgn0031449
head	All	GO:0008236	0.903281	serine-type peptidase activity	fbgn0004509,fbgn0266354
head	All	GO:0017171	0.903281	serine hydrolase activity	fbgn0004509,fbgn0266354
head	All	GO:0044708	0.903281	single-organism behavior	fbgn0262477,fbgn0264307,fbgn0052423,fbgn0086778,fbgn0004370,fbgn0003165,fbgn0266098,fbgn0000017,fbgn0265597,fbgn0264953,fbgn0000479,fbgn0050418,fbgn0034475,fbgn0030812,fbgn0036428,fbgn0041210,fbgn0004516,fbgn0003435,fbgn0041111
head	All	GO:0034220	0.903281	ion transmembrane transport	fbgn0264908,fbgn0261698,fbgn0262685,fbgn0000036
head	All	GO:0031090	0.903281	organelle membrane	fbgn0039357,fbgn0039674,fbgn0015600
head	All	GO:0008293	0.903281	torso signaling pathway	fbgn0000382
head	All	GO:0006351	0.903281	transcription, DNA-templated	fbgn0024330,fbgn0262656
head	All	GO:0097659	0.903281	nucleic acid-templated transcription	fbgn0024330,fbgn0262656
head	All	GO:0032774	0.903281	RNA biosynthetic process	fbgn0024330,fbgn0262656
head	All	GO:0007638	0.903281	mechanosensory behavior	fbgn0264953
head	All	GO:0035316	0.903281	non-sensory hair organization	fbgn0001085
head	All	GO:0035317	0.903281	imaginal disc-derived wing hair organization	fbgn0001085
head	All	GO:0019205	0.903281	nucleobase-containing compound kinase activity	fbgn0262614
head	All	GO:0007528	0.903281	neuromuscular junction development	fbgn0041604,fbgn0266098,fbgn0260945,fbgn0036544,fbgn0004516
head	All	GO:0031440	0.903281	regulation of mRNA 3'-end processing	fbgn0003165
head	All	GO:0050790	0.903281	regulation of catalytic activity	fbgn0014135,fbgn0085447,fbgn0260446,fbgn0086361
head	All	GO:0051130	0.903281	positive regulation of cellular component organization	fbgn0085447,fbgn0011648,fbgn0001085,fbgn0000017,fbgn0264953,fbgn0010415,fbgn0038063
head	All	GO:0038062	0.903281	protein tyrosine kinase collagen receptor activity	fbgn0053531
head	All	GO:0038064	0.903281	collagen receptor activity	fbgn0053531
head	All	GO:0071013	0.903281	catalytic step 2 spliceosome	fbgn0261287
head	All	GO:0044441	0.903281	ciliary part	fbgn0039510
head	All	GO:0044447	0.903281	axoneme part	fbgn0039510
head	All	GO:0005858	0.903281	axonemal dynein complex	fbgn0039510
head	All	GO:0003341	0.903281	cilium movement	fbgn0039510
head	All	GO:0008569	0.903281	ATP-dependent microtubule motor activity, minus-end-directed	fbgn0039510
head	All	GO:0003777	0.903281	microtubule motor activity	fbgn0039510
head	All	GO:0050772	0.903281	positive regulation of axonogenesis	fbgn0001085
head	All	GO:0045773	0.903281	positive regulation of axon extension	fbgn0001085
head	All	GO:0008345	0.903281	larval locomotory behavior	fbgn0004516
head	All	GO:0030537	0.903281	larval behavior	fbgn0004516
head	All	GO:0098722	0.903281	asymmetric stem cell division	fbgn0283499
head	All	GO:0098728	0.903281	germline stem cell asymmetric division	fbgn0283499
head	All	GO:0051262	0.903281	protein tetramerization	fbgn0283499
head	All	GO:0042321	0.903281	negative regulation of circadian sleep/wake cycle, sleep	fbgn0283499
head	All	GO:0007584	0.903281	response to nutrient	fbgn0283499
head	All	GO:0042754	0.903281	negative regulation of circadian rhythm	fbgn0283499
head	All	GO:0042277	0.903281	peptide binding	fbgn0283499
head	All	GO:0043548	0.903281	phosphatidylinositol 3-kinase binding	fbgn0283499
head	All	GO:0043560	0.903281	insulin receptor substrate binding	fbgn0283499
head	All	GO:0048133	0.903281	male germ-line stem cell asymmetric division	fbgn0283499
head	All	GO:0048132	0.903281	female germ-line stem cell asymmetric division	fbgn0283499
head	All	GO:0035264	0.903281	multicellular organism growth	fbgn0283499
head	All	GO:0035265	0.903281	organ growth	fbgn0283499
head	All	GO:0060250	0.903281	germ-line stem-cell niche homeostasis	fbgn0283499
head	All	GO:0051291	0.903281	protein heterooligomerization	fbgn0283499
head	All	GO:0051290	0.903281	protein heterotetramerization	fbgn0283499
head	All	GO:0048521	0.903281	negative regulation of behavior	fbgn0283499
head	All	GO:2000377	0.903281	regulation of reactive oxygen species metabolic process	fbgn0283499
head	All	GO:0042562	0.903281	hormone binding	fbgn0283499
head	All	GO:0008585	0.903281	female gonad development	fbgn0283499
head	All	GO:0017046	0.903281	peptide hormone binding	fbgn0283499
head	All	GO:0007296	0.903281	vitellogenesis	fbgn0283499
head	All	GO:0007285	0.903281	primary spermatocyte growth	fbgn0283499
head	All	GO:2000252	0.903281	negative regulation of feeding behavior	fbgn0283499
head	All	GO:0007446	0.903281	imaginal disc growth	fbgn0283499
head	All	GO:0005089	0.903281	Rho guanyl-nucleotide exchange factor activity	fbgn0050115,fbgn0085447
head	All	GO:0010977	0.903281	negative regulation of neuron projection development	fbgn0000017
head	All	GO:0031345	0.903281	negative regulation of cell projection organization	fbgn0000017
head	All	GO:0051647	0.903281	nucleus localization	fbgn0261822
head	All	GO:0051491	0.903281	positive regulation of filopodium assembly	fbgn0085447
head	All	GO:0051489	0.903281	regulation of filopodium assembly	fbgn0085447
head	All	GO:0001764	0.903281	neuron migration	fbgn0000017
head	All	GO:0004842	0.903281	ubiquitin-protein transferase activity	fbgn0263974
head	All	GO:0019787	0.903281	ubiquitin-like protein transferase activity	fbgn0263974
head	All	GO:0044454	0.903281	nuclear chromosome part	fbgn0022764
head	All	GO:0048567	0.903281	ectodermal digestive tract morphogenesis	fbgn0004456
head	All	GO:0007439	0.903281	ectodermal digestive tract development	fbgn0004456
head	All	GO:0045678	0.903281	positive regulation of R7 cell differentiation	fbgn0086361
head	All	GO:0065004	0.903281	protein-DNA complex assembly	fbgn0037792
head	All	GO:0070897	0.903281	DNA-templated transcriptional preinitiation complex assembly	fbgn0037792
head	All	GO:0071824	0.903281	protein-DNA complex subunit organization	fbgn0037792
head	All	GO:0044798	0.903281	nuclear transcription factor complex	fbgn0037792
head	All	GO:0009566	0.903281	fertilization	fbgn0038063
head	All	GO:0042331	0.903281	phototaxis	fbgn0000024
head	All	GO:0009453	0.903281	energy taxis	fbgn0000024
head	All	GO:0030545	0.903281	receptor regulator activity	fbgn0004569
head	All	GO:0007472	0.903281	wing disc morphogenesis	fbgn0004569
head	All	GO:0070085	0.903281	glycosylation	fbgn0036544
head	All	GO:0043413	0.903281	macromolecule glycosylation	fbgn0036544
head	All	GO:0006486	0.903281	protein glycosylation	fbgn0036544
head	All	GO:2000274	0.903281	regulation of epithelial cell migration, open tracheal system	fbgn0014135
head	All	GO:0044445	0.903281	cytosolic part	fbgn0003517
head	All	GO:0044550	0.903281	secondary metabolite biosynthetic process	fbgn0000592
head	All	GO:0034605	0.903281	cellular response to heat	fbgn0036263
head	All	GO:0009408	0.903281	response to heat	fbgn0036263
head	All	GO:0043409	0.903281	negative regulation of MAPK cascade	fbgn0086361
head	All	GO:0000287	0.903281	magnesium ion binding	fbgn0086361
head	All	GO:0048592	0.903281	eye morphogenesis	fbgn0011648,fbgn0262614,fbgn0001085,fbgn0264493,fbgn0028369,fbgn0086361
head	All	GO:0090596	0.903281	sensory organ morphogenesis	fbgn0011648,fbgn0262614,fbgn0001085,fbgn0264493,fbgn0028369,fbgn0086361
head	All	GO:0015079	0.903281	potassium ion transmembrane transporter activity	fbgn0011589,fbgn0261698,fbgn0262685
head	All	GO:0005267	0.903281	potassium channel activity	fbgn0011589,fbgn0261698,fbgn0262685
head	All	GO:0048859	0.903281	formation of anatomical boundary	fbgn0004456,fbgn0034013
head	All	GO:0007432	0.903281	salivary gland boundary specification	fbgn0004456,fbgn0034013
head	All	GO:0010160	0.903281	formation of organ boundary	fbgn0004456,fbgn0034013
head	All	GO:0050829	0.903281	defense response to Gram-negative bacterium	fbgn0024330
head	All	GO:0010629	0.903281	negative regulation of gene expression	fbgn0264307,fbgn0011666,fbgn0265523,fbgn0011648,fbgn0003165,fbgn0264001,fbgn0263974,fbgn0037794,fbgn0259938,fbgn0022764
head	All	GO:1901564	0.903281	organonitrogen compound metabolic process	fbgn0010226,fbgn0051356,fbgn0030300,fbgn0034997,fbgn0037469,fbgn0038632,fbgn0004057,fbgn0000024,fbgn0003517,fbgn0016013,fbgn0011981,fbgn0039381,fbgn0004516
head	All	GO:0008610	0.903281	lipid biosynthetic process	fbgn0029969,fbgn0263593,fbgn0031948
head	All	GO:0044093	0.904712	positive regulation of molecular function	fbgn0014135,fbgn0045073
head	All	GO:0007615	0.904712	anesthesia-resistant memory	fbgn0265597,fbgn0000479
head	All	GO:0046483	0.904712	heterocycle metabolic process	fbgn0036734,fbgn0003935,fbgn0260986,fbgn0261287,fbgn0037469,fbgn0041720,fbgn0003165,fbgn0004057,fbgn0024330,fbgn0262656,fbgn0003435,fbgn0259171
head	All	GO:0042461	0.904712	photoreceptor cell development	fbgn0283521,fbgn0266098,fbgn0041111
head	All	GO:0045934	0.904712	negative regulation of nucleobase-containing compound metabolic process	fbgn0011676,fbgn0265523,fbgn0003165,fbgn0260446,fbgn0037794,fbgn0259938,fbgn0022764
head	All	GO:0010453	0.904712	regulation of cell fate commitment	fbgn0000547,fbgn0004569
head	All	GO:0010454	0.904712	negative regulation of cell fate commitment	fbgn0000547,fbgn0004569
head	All	GO:0016198	0.904712	axon choice point recognition	fbgn0283521,fbgn0000017,fbgn0011259
head	All	GO:0016199	0.904712	axon midline choice point recognition	fbgn0283521,fbgn0000017,fbgn0011259
head	All	GO:0007167	0.904712	enzyme linked receptor protein signaling pathway	fbgn0000547,fbgn0014135,fbgn0267824,fbgn0011648,fbgn0285955,fbgn0000382,fbgn0283499
head	All	GO:0006732	0.904712	coenzyme metabolic process	fbgn0037469,fbgn0004057
head	All	GO:0007610	0.904712	behavior	fbgn0262477,fbgn0261822,fbgn0000547,fbgn0264307,fbgn0052423,fbgn0086778,fbgn0004370,fbgn0003165,fbgn0283521,fbgn0031738,fbgn0266098,fbgn0000017,fbgn0265597,fbgn0264953,fbgn0000479,fbgn0050418,fbgn0265487,fbgn0000592,fbgn0283499,fbgn0034475,fbgn0261238,fbgn0030812,fbgn0036428,fbgn0041210,fbgn0004516,fbgn0003435,fbgn0041111
head	All	GO:0009886	0.904712	post-embryonic morphogenesis	fbgn0050115,fbgn0004456,fbgn0000547,fbgn0004569,fbgn0011760,fbgn0011648,fbgn0285955,fbgn0052296,fbgn0041604,fbgn0001085,fbgn0004839,fbgn0045073,fbgn0086361
head	All	GO:1901681	0.904712	sulfur compound binding	fbgn0041604,fbgn0011259
head	All	GO:0016020	0.904712	membrane	fbgn0261822,fbgn0004456,fbgn0000547,fbgn0264307,fbgn0267252,fbgn0086778,fbgn0039357,fbgn0285955,fbgn0030300,fbgn0004370,fbgn0032456,fbgn0041604,fbgn0262614,fbgn0036715,fbgn0001085,fbgn0031948,fbgn0039674,fbgn0004509,fbgn0035936,fbgn0035815,fbgn0000024,fbgn0004839,fbgn0264953,fbgn0011259,fbgn0028369,fbgn0261698,fbgn0015600,fbgn0004167,fbgn0283499,fbgn0037754,fbgn0010415,fbgn0039381,fbgn0000036
head	All	GO:0006357	0.904712	regulation of transcription from RNA polymerase II promoter	fbgn0011648,fbgn0263593,fbgn0267033,fbgn0052296,fbgn0024330,fbgn0000382,fbgn0259938,fbgn0041111
head	All	GO:0002682	0.904712	regulation of immune system process	fbgn0001085,fbgn0024330,fbgn0022764
head	All	GO:0045187	0.904712	regulation of circadian sleep/wake cycle, sleep	fbgn0025394,fbgn0283499
head	All	GO:0061318	0.904712	renal filtration cell differentiation	fbgn0259984,fbgn0028369
head	All	GO:0061319	0.904712	nephrocyte differentiation	fbgn0259984,fbgn0028369
head	All	GO:0098802	0.904712	plasma membrane receptor complex	fbgn0004456,fbgn0086778,fbgn0260446,fbgn0283499,fbgn0000036
head	All	GO:0043235	0.904712	receptor complex	fbgn0004456,fbgn0086778,fbgn0260446,fbgn0283499,fbgn0000036
head	All	GO:0009798	0.904712	axis specification	fbgn0003165,fbgn0000382
head	All	GO:0043410	0.904712	positive regulation of MAPK cascade	fbgn0014135,fbgn0264493
head	All	GO:0044281	0.904712	small molecule metabolic process	fbgn0002719,fbgn0029969,fbgn0034997,fbgn0037469,fbgn0036262,fbgn0004057,fbgn0000024,fbgn0016013,fbgn0051075,fbgn0004516,fbgn0259171
head	All	GO:0032990	0.904712	cell part morphogenesis	fbgn0025381,fbgn0037614,fbgn0003165,fbgn0283521,fbgn0262614,fbgn0000017,fbgn0011259,fbgn0261698,fbgn0259938,fbgn0022764
head	All	GO:0048858	0.904712	cell projection morphogenesis	fbgn0025381,fbgn0037614,fbgn0003165,fbgn0283521,fbgn0262614,fbgn0000017,fbgn0011259,fbgn0261698,fbgn0259938,fbgn0022764
head	All	GO:0009314	0.904712	response to radiation	fbgn0267252,fbgn0086778,fbgn0041604,fbgn0000024,fbgn0086361,fbgn0010415
head	All	GO:0009416	0.904712	response to light stimulus	fbgn0267252,fbgn0086778,fbgn0041604,fbgn0000024,fbgn0086361,fbgn0010415
head	All	GO:0043228	0.904712	non-membrane-bounded organelle	fbgn0261822,fbgn0265523,fbgn0011760,fbgn0267033,fbgn0031736,fbgn0263974,fbgn0037792,fbgn0003517,fbgn0015600,fbgn0022764
head	All	GO:0043232	0.904712	intracellular non-membrane-bounded organelle	fbgn0261822,fbgn0265523,fbgn0011760,fbgn0267033,fbgn0031736,fbgn0263974,fbgn0037792,fbgn0003517,fbgn0015600,fbgn0022764
head	All	GO:0035147	0.904712	branch fusion, open tracheal system	fbgn0000547,fbgn0262614
head	All	GO:0035146	0.904712	tube fusion	fbgn0000547,fbgn0262614
head	All	GO:0006725	0.904712	cellular aromatic compound metabolic process	fbgn0036734,fbgn0003935,fbgn0260986,fbgn0261287,fbgn0037469,fbgn0041720,fbgn0003165,fbgn0004057,fbgn0024330,fbgn0262656,fbgn0016013,fbgn0003435,fbgn0259171
head	All	GO:0044767	0.904712	single-organism developmental process	fbgn0259984,fbgn0261822,fbgn0050115,fbgn0011676,fbgn0004456,fbgn0000547,fbgn0041096,fbgn0264307,fbgn0001994,fbgn0014135,fbgn0052423,fbgn0011666,fbgn0025381,fbgn0265523,fbgn0039469,fbgn0004569,fbgn0011760,fbgn0037614,fbgn0011648,fbgn0263593,fbgn0000083,fbgn0285955,fbgn0052296,fbgn0041604,fbgn0003165,fbgn0283521,fbgn0262614,fbgn0036715,fbgn0001085,fbgn0266098,fbgn0039316,fbgn0029881,fbgn0000017,fbg…
head	All	GO:0006974	0.904712	cellular response to DNA damage stimulus	fbgn0029504,fbgn0283499
head	All	GO:0051705	0.904712	multi-organism behavior	fbgn0262477,fbgn0261822,fbgn0000547,fbgn0264307,fbgn0052423,fbgn0283521,fbgn0031738,fbgn0000479,fbgn0265487,fbgn0000592,fbgn0283499,fbgn0034475,fbgn0261238
head	All	GO:2000113	0.904712	negative regulation of cellular macromolecule biosynthetic process	fbgn0011676,fbgn0264307,fbgn0011666,fbgn0265523,fbgn0003165,fbgn0264001,fbgn0037794,fbgn0259938,fbgn0022764
head	All	GO:0010558	0.904712	negative regulation of macromolecule biosynthetic process	fbgn0011676,fbgn0264307,fbgn0011666,fbgn0265523,fbgn0003165,fbgn0264001,fbgn0037794,fbgn0259938,fbgn0022764
head	All	GO:1903311	0.904929	regulation of mRNA metabolic process	fbgn0003165,fbgn0265487
head	All	GO:0050684	0.904929	regulation of mRNA processing	fbgn0003165,fbgn0265487
head	All	GO:0032502	0.904929	developmental process	fbgn0259984,fbgn0261822,fbgn0050115,fbgn0011676,fbgn0004456,fbgn0000547,fbgn0041096,fbgn0264307,fbgn0001994,fbgn0014135,fbgn0052423,fbgn0011666,fbgn0025381,fbgn0029504,fbgn0265523,fbgn0039469,fbgn0004569,fbgn0011760,fbgn0037614,fbgn0011648,fbgn0263593,fbgn0000083,fbgn0285955,fbgn0004370,fbgn0052296,fbgn0041604,fbgn0003165,fbgn0283521,fbgn0262614,fbgn0036715,fbgn0001085,fbgn0266098,fbgn0039316,fbg…
head	All	GO:0004725	0.904929	protein tyrosine phosphatase activity	fbgn0004370,fbgn0000382
head	All	GO:0090087	0.904929	regulation of peptide transport	fbgn0262656,fbgn0283499
head	All	GO:0002791	0.904929	regulation of peptide secretion	fbgn0262656,fbgn0283499
head	All	GO:0046883	0.904929	regulation of hormone secretion	fbgn0262656,fbgn0283499
head	All	GO:0090276	0.904929	regulation of peptide hormone secretion	fbgn0262656,fbgn0283499
head	All	GO:0045924	0.905629	regulation of female receptivity	fbgn0265487,fbgn0000592
head	All	GO:0008406	0.905629	gonad development	fbgn0283521,fbgn0283499
head	All	GO:0001708	0.905629	cell fate specification	fbgn0262614
head	All	GO:0035157	0.905629	negative regulation of fusion cell fate specification	fbgn0000547
head	All	GO:1901360	0.905629	organic cyclic compound metabolic process	fbgn0036734,fbgn0003935,fbgn0260986,fbgn0261287,fbgn0037612,fbgn0037469,fbgn0041720,fbgn0003165,fbgn0004057,fbgn0024330,fbgn0262656,fbgn0016013,fbgn0003435,fbgn0259171
head	All	GO:0005042	0.905806	netrin receptor activity	fbgn0034013
head	All	GO:0008049	0.905806	male courtship behavior	fbgn0262477,fbgn0264307,fbgn0261238
head	All	GO:0032103	0.905806	positive regulation of response to external stimulus	fbgn0001085
head	All	GO:0017157	0.905806	regulation of exocytosis	fbgn0030505
head	All	GO:0046700	0.905806	heterocycle catabolic process	fbgn0003165
head	All	GO:0044270	0.905806	cellular nitrogen compound catabolic process	fbgn0003165
head	All	GO:1901361	0.905806	organic cyclic compound catabolic process	fbgn0003165
head	All	GO:0019439	0.905806	aromatic compound catabolic process	fbgn0003165
head	All	GO:0045792	0.906102	negative regulation of cell size	fbgn0011259
head	All	GO:0050805	0.906102	negative regulation of synaptic transmission	fbgn0030505
head	All	GO:0007280	0.906102	pole cell migration	fbgn0003165
head	All	GO:0044706	0.906102	multi-multicellular organism process	fbgn0262477,fbgn0264307,fbgn0052423,fbgn0265487,fbgn0000592,fbgn0283499,fbgn0261238
head	All	GO:0051347	0.906102	positive regulation of transferase activity	fbgn0014135
head	All	GO:0045860	0.906102	positive regulation of protein kinase activity	fbgn0014135
head	All	GO:0005230	0.906102	extracellular ligand-gated ion channel activity	fbgn0264908
head	All	GO:0033674	0.906102	positive regulation of kinase activity	fbgn0014135
head	All	GO:0060548	0.906102	negative regulation of cell death	fbgn0000382
head	All	GO:0043069	0.906102	negative regulation of programmed cell death	fbgn0000382
head	All	GO:0043066	0.906102	negative regulation of apoptotic process	fbgn0000382
head	All	GO:0051247	0.906102	positive regulation of protein metabolic process	fbgn0264307,fbgn0014135,fbgn0003165,fbgn0264493
head	All	GO:0032270	0.906102	positive regulation of cellular protein metabolic process	fbgn0264307,fbgn0014135,fbgn0003165,fbgn0264493
head	All	GO:0045886	0.906102	negative regulation of synaptic growth at neuromuscular junction	fbgn0000017
head	All	GO:0051964	0.906102	negative regulation of synapse assembly	fbgn0000017
head	All	GO:1904397	0.906102	negative regulation of neuromuscular junction development	fbgn0000017
head	All	GO:0007286	0.906102	spermatid development	fbgn0261822
head	All	GO:0035277	0.906102	spiracle morphogenesis, open tracheal system	fbgn0285955
head	All	GO:0098542	0.906102	defense response to other organism	fbgn0024330,fbgn0035236
head	All	GO:0016054	0.906102	organic acid catabolic process	fbgn0004516
head	All	GO:1901606	0.906102	alpha-amino acid catabolic process	fbgn0004516
head	All	GO:1901605	0.906102	alpha-amino acid metabolic process	fbgn0004516
head	All	GO:0046395	0.906102	carboxylic acid catabolic process	fbgn0004516
head	All	GO:0009063	0.906102	cellular amino acid catabolic process	fbgn0004516
head	All	GO:0007632	0.906102	visual behavior	fbgn0086778
head	All	GO:0060079	0.906102	excitatory postsynaptic potential	fbgn0086778
head	All	GO:0048867	0.906102	stem cell fate determination	fbgn0259984
head	All	GO:0007220	0.906102	Notch receptor processing	fbgn0259984
head	All	GO:0048542	0.906102	lymph gland development	fbgn0259984
head	All	GO:0061320	0.906102	pericardial nephrocyte differentiation	fbgn0259984
head	All	GO:0035051	0.906102	cardiocyte differentiation	fbgn0259984
head	All	GO:0007400	0.906102	neuroblast fate determination	fbgn0259984
head	All	GO:0034599	0.906102	cellular response to oxidative stress	fbgn0260945
head	All	GO:0007390	0.906102	germ-band shortening	fbgn0283499
head	All	GO:0006644	0.906102	phospholipid metabolic process	fbgn0034997,fbgn0031948
head	All	GO:0000228	0.906102	nuclear chromosome	fbgn0267033
head	All	GO:0035041	0.906102	sperm chromatin decondensation	fbgn0267033
head	All	GO:0005539	0.906102	glycosaminoglycan binding	fbgn0011259
head	All	GO:0008201	0.906102	heparin binding	fbgn0011259
head	All	GO:0090101	0.906102	negative regulation of transmembrane receptor protein serine/threonine kinase signaling pathway	fbgn0263593
head	All	GO:0090288	0.906102	negative regulation of cellular response to growth factor stimulus	fbgn0263593
head	All	GO:0051236	0.906102	establishment of RNA localization	fbgn0036263
head	All	GO:0051028	0.906102	mRNA transport	fbgn0036263
head	All	GO:0050658	0.906102	RNA transport	fbgn0036263
head	All	GO:0050657	0.906102	nucleic acid transport	fbgn0036263
head	All	GO:0032956	0.909191	regulation of actin cytoskeleton organization	fbgn0000547,fbgn0001085,fbgn0000017
head	All	GO:0032970	0.909191	regulation of actin filament-based process	fbgn0000547,fbgn0001085,fbgn0000017
head	All	GO:0007224	0.909975	smoothened signaling pathway	fbgn0041604
head	All	GO:0000159	0.909975	protein phosphatase type 2A complex	fbgn0004889
head	All	GO:1903293	0.909975	phosphatase complex	fbgn0004889
head	All	GO:0008287	0.909975	protein serine/threonine phosphatase complex	fbgn0004889
head	All	GO:0042325	0.909975	regulation of phosphorylation	fbgn0014135,fbgn0262614,fbgn0264493,fbgn0086361
head	All	GO:0001932	0.909975	regulation of protein phosphorylation	fbgn0014135,fbgn0262614,fbgn0264493,fbgn0086361
head	All	GO:0050909	0.909975	sensory perception of taste	fbgn0041242
head	All	GO:0046008	0.909975	regulation of female receptivity, post-mating	fbgn0000592
head	All	GO:0042326	0.909975	negative regulation of phosphorylation	fbgn0086361
head	All	GO:0031400	0.909975	negative regulation of protein modification process	fbgn0086361
head	All	GO:0001933	0.909975	negative regulation of protein phosphorylation	fbgn0086361
head	All	GO:0017085	0.910598	response to insecticide	fbgn0000036
head	All	GO:0008283	0.910696	cell proliferation	fbgn0036263,fbgn0262656
head	All	GO:0015108	0.91222	chloride transmembrane transporter activity	fbgn0040238
head	All	GO:0050660	0.91222	flavin adenine dinucleotide binding	fbgn0011676,fbgn0037896
head	All	GO:0040003	0.913431	chitin-based cuticle development	fbgn0039469,fbgn0050042
head	All	GO:0008285	0.913431	negative regulation of cell proliferation	fbgn0011676,fbgn0024330,fbgn0004889
head	All	GO:0046331	0.913431	lateral inhibition	fbgn0000547,fbgn0004569,fbgn0262614,fbgn0264493,fbgn0024330,fbgn0000479,fbgn0261811
head	All	GO:0045168	0.913431	cell-cell signaling involved in cell fate commitment	fbgn0000547,fbgn0004569,fbgn0262614,fbgn0264493,fbgn0024330,fbgn0000479,fbgn0261811
head	All	GO:0007157	0.913431	heterophilic cell-cell adhesion via plasma membrane cell adhesion molecules	fbgn0004456,fbgn0039584,fbgn0028369
head	All	GO:0050906	0.914221	detection of stimulus involved in sensory perception	fbgn0041604,fbgn0264953,fbgn0010415
head	All	GO:0001085	0.914294	RNA polymerase II transcription factor binding	fbgn0011648,fbgn0041111
head	All	GO:0009952	0.914294	anterior/posterior pattern specification	fbgn0011648,fbgn0041111
head	All	GO:0050803	0.914294	regulation of synapse structure or activity	fbgn0085447,fbgn0011648
head	All	GO:0055082	0.914294	cellular chemical homeostasis	fbgn0040238,fbgn0030350
head	All	GO:0045433	0.914294	male courtship behavior, veined wing generated song production	fbgn0262477,fbgn0261238
head	All	GO:0005886	0.916368	plasma membrane	fbgn0261822,fbgn0000547,fbgn0267252,fbgn0030300,fbgn0004370,fbgn0032456,fbgn0041604,fbgn0262614,fbgn0001085,fbgn0004509,fbgn0035936,fbgn0000024,fbgn0004839,fbgn0264953,fbgn0011259,fbgn0028369,fbgn0004167,fbgn0283499,fbgn0010415
head	All	GO:0032879	0.917154	regulation of localization	fbgn0030505,fbgn0014135,fbgn0039335,fbgn0001085,fbgn0000017,fbgn0264493,fbgn0262656,fbgn0045073,fbgn0022764,fbgn0283499,fbgn0000181,fbgn0041111
head	All	GO:0044283	0.917567	small molecule biosynthetic process	fbgn0029969,fbgn0004516
head	All	GO:0046903	0.917567	secretion	fbgn0032456,fbgn0034475
head	All	GO:0048522	0.917567	positive regulation of cellular process	fbgn0264307,fbgn0014135,fbgn0085447,fbgn0004569,fbgn0011760,fbgn0011648,fbgn0285955,fbgn0052296,fbgn0041604,fbgn0003165,fbgn0283521,fbgn0001085,fbgn0000017,fbgn0264493,fbgn0037792,fbgn0264953,fbgn0262656,fbgn0045073,fbgn0283499,fbgn0086361,fbgn0030812,fbgn0260945,fbgn0010415,fbgn0038063,fbgn0261811,fbgn0041111
head	All	GO:0009058	0.917567	biosynthetic process	fbgn0011676,fbgn0029969,fbgn0051356,fbgn0263593,fbgn0037469,fbgn0031948,fbgn0024330,fbgn0262656,fbgn0000592,fbgn0003517,fbgn0011981,fbgn0004516
head	All	GO:0044703	0.917957	multi-organism reproductive process	fbgn0262477,fbgn0264307,fbgn0052423,fbgn0000479,fbgn0265487,fbgn0000592,fbgn0283499,fbgn0034475,fbgn0261238
head	All	GO:0060341	0.919266	regulation of cellular localization	fbgn0030505,fbgn0000017,fbgn0264493,fbgn0262656,fbgn0283499,fbgn0000181
head	All	GO:0022612	0.919292	gland morphogenesis	fbgn0004456,fbgn0001085
head	All	GO:0007435	0.919292	salivary gland morphogenesis	fbgn0004456,fbgn0001085
head	All	GO:0016458	0.919336	gene silencing	fbgn0003165,fbgn0263974
head	All	GO:0040029	0.919336	regulation of gene expression, epigenetic	fbgn0003165,fbgn0263974
head	All	GO:0042995	0.9195	cell projection	fbgn0267252,fbgn0086778,fbgn0037614,fbgn0004370,fbgn0262614,fbgn0036715,fbgn0000017,fbgn0265597
head	All	GO:0007560	0.9195	imaginal disc morphogenesis	fbgn0004569,fbgn0011648
head	All	GO:0008104	0.9195	protein localization	fbgn0000639,fbgn0000083,fbgn0031078,fbgn0262614,fbgn0004509,fbgn0000181
head	All	GO:0000785	0.919589	chromatin	fbgn0022764,fbgn0041111
head	All	GO:0051186	0.920073	cofactor metabolic process	fbgn0037469,fbgn0004057
head	All	GO:0060562	0.920284	epithelial tube morphogenesis	fbgn0004569,fbgn0011648,fbgn0285955
head	All	GO:0009108	0.920899	coenzyme biosynthetic process	fbgn0037469
head	All	GO:0008083	0.920899	growth factor activity	fbgn0014135
head	All	GO:0000165	0.920899	MAPK cascade	fbgn0262614
head	All	GO:0051403	0.920899	stress-activated MAPK cascade	fbgn0262614
head	All	GO:0007254	0.920899	JNK cascade	fbgn0262614
head	All	GO:0023014	0.920899	signal transduction by protein phosphorylation	fbgn0262614
head	All	GO:0031098	0.920899	stress-activated protein kinase signaling cascade	fbgn0262614
head	All	GO:0006875	0.920899	cellular metal ion homeostasis	fbgn0030350
head	All	GO:0003774	0.920899	motor activity	fbgn0039510
head	All	GO:0061177	0.920899	type Is terminal bouton	fbgn0003165
head	All	GO:0061174	0.920899	type I terminal bouton	fbgn0003165
head	All	GO:0061176	0.920899	type Ib terminal bouton	fbgn0003165
head	All	GO:0048814	0.920899	regulation of dendrite morphogenesis	fbgn0285955,fbgn0264953
head	All	GO:1901659	0.920899	glycosyl compound biosynthetic process	fbgn0037469
head	All	GO:0042451	0.920899	purine nucleoside biosynthetic process	fbgn0037469
head	All	GO:0042455	0.920899	ribonucleoside biosynthetic process	fbgn0037469
head	All	GO:0009163	0.920899	nucleoside biosynthetic process	fbgn0037469
head	All	GO:0046129	0.920899	purine ribonucleoside biosynthetic process	fbgn0037469
head	All	GO:0050832	0.920899	defense response to fungus	fbgn0035236
head	All	GO:0043269	0.920899	regulation of ion transport	fbgn0045073
head	All	GO:0010959	0.920899	regulation of metal ion transport	fbgn0045073
head	All	GO:0005516	0.920962	calmodulin binding	fbgn0011676
head	All	GO:1901701	0.920962	cellular response to oxygen-containing compound	fbgn0267252
head	All	GO:0007614	0.920962	short-term memory	fbgn0266098,fbgn0000479
head	All	GO:0006403	0.920962	RNA localization	fbgn0000181
head	All	GO:0008298	0.920962	intracellular mRNA localization	fbgn0000181
head	All	GO:0042446	0.920962	hormone biosynthetic process	fbgn0000592
head	All	GO:2000736	0.920962	regulation of stem cell differentiation	fbgn0004569
head	All	GO:0010565	0.921673	regulation of cellular ketone metabolic process	fbgn0263593
head	All	GO:0033627	0.921729	cell adhesion mediated by integrin	fbgn0004456
head	All	GO:0035186	0.923076	syncytial blastoderm mitotic cell cycle	fbgn0015600
head	All	GO:0005813	0.923076	centrosome	fbgn0015600
head	All	GO:0098813	0.923076	nuclear chromosome segregation	fbgn0260986,fbgn0040765
head	All	GO:0005927	0.923076	muscle tendon junction	fbgn0000017
head	All	GO:0042127	0.923076	regulation of cell proliferation	fbgn0011676,fbgn0001085,fbgn0024330,fbgn0022764,fbgn0283499,fbgn0004889
head	All	GO:0046466	0.923076	membrane lipid catabolic process	fbgn0034997
head	All	GO:0044242	0.923076	cellular lipid catabolic process	fbgn0034997
head	All	GO:0030149	0.923076	sphingolipid catabolic process	fbgn0034997
head	All	GO:0016192	0.923076	vesicle-mediated transport	fbgn0259984,fbgn0025381,fbgn0029504,fbgn0027561,fbgn0265523,fbgn0031948,fbgn0004167
head	All	GO:0044429	0.923076	mitochondrial part	fbgn0039331,fbgn0039357,fbgn0039674,fbgn0051075
head	All	GO:0006820	0.923076	anion transport	fbgn0264908,fbgn0039674,fbgn0040238
head	All	GO:0015103	0.923076	inorganic anion transmembrane transporter activity	fbgn0040238
head	All	GO:0009887	0.923076	organ morphogenesis	fbgn0259984,fbgn0004456,fbgn0000547,fbgn0004569,fbgn0011760,fbgn0011648,fbgn0262614,fbgn0001085,fbgn0264493,fbgn0004839,fbgn0028369,fbgn0086361
head	All	GO:0033043	0.923076	regulation of organelle organization	fbgn0000547,fbgn0039335,fbgn0267033,fbgn0285955,fbgn0001085,fbgn0000017,fbgn0004889,fbgn0041111
head	All	GO:0040011	0.923076	locomotion	fbgn0259984,fbgn0262477,fbgn0004456,fbgn0041096,fbgn0014135,fbgn0052423,fbgn0285955,fbgn0031078,fbgn0052296,fbgn0003165,fbgn0001085,fbgn0000017,fbgn0000024,fbgn0000382,fbgn0022764,fbgn0010415,fbgn0034013
head	All	GO:0006508	0.923076	proteolysis	fbgn0259984,fbgn0285955,fbgn0004509,fbgn0259110,fbgn0033659,fbgn0266354,fbgn0039381,fbgn0004889
head	All	GO:0009653	0.923076	anatomical structure morphogenesis	fbgn0259984,fbgn0261822,fbgn0050115,fbgn0004456,fbgn0000547,fbgn0014135,fbgn0052423,fbgn0025381,fbgn0004569,fbgn0011760,fbgn0037614,fbgn0011648,fbgn0285955,fbgn0052296,fbgn0041604,fbgn0003165,fbgn0283521,fbgn0262614,fbgn0001085,fbgn0029881,fbgn0000017,fbgn0010504,fbgn0264493,fbgn0000382,fbgn0004839,fbgn0011259,fbgn0028369,fbgn0261698,fbgn0045073,fbgn0259938,fbgn0022764,fbgn0283499,fbgn0086361
head	All	GO:0006813	0.923076	potassium ion transport	fbgn0011589,fbgn0261698,fbgn0262685
head	All	GO:0021700	0.923076	developmental maturation	fbgn0052423,fbgn0283499
head	All	GO:0007264	0.923076	small GTPase mediated signal transduction	fbgn0285955,fbgn0037754
head	All	GO:0007419	0.923076	ventral cord development	fbgn0259984,fbgn0011648,fbgn0000017
head	All	GO:0005892	0.923076	acetylcholine-gated channel complex	fbgn0086778,fbgn0000036
head	All	GO:0022848	0.923076	acetylcholine-gated cation channel activity	fbgn0086778,fbgn0000036
head	All	GO:0065003	0.923076	macromolecular complex assembly	fbgn0025394,fbgn0039335,fbgn0037792,fbgn0283499
head	All	GO:0045211	0.923076	postsynaptic membrane	fbgn0086778,fbgn0000036
head	All	GO:0070727	0.923076	cellular macromolecule localization	fbgn0000083,fbgn0031078,fbgn0262614,fbgn0004509,fbgn0000181
head	All	GO:0007520	0.923076	myoblast fusion	fbgn0041096,fbgn0028369,fbgn0283499
head	All	GO:0006949	0.923076	syncytium formation	fbgn0041096,fbgn0028369,fbgn0283499
head	All	GO:0000768	0.923076	syncytium formation by plasma membrane fusion	fbgn0041096,fbgn0028369,fbgn0283499
head	All	GO:0005700	0.923076	polytene chromosome	fbgn0265523,fbgn0022764
head	All	GO:0048813	0.924798	dendrite morphogenesis	fbgn0003165,fbgn0283521,fbgn0000017,fbgn0011259,fbgn0259938,fbgn0022764
head	All	GO:0030865	0.925168	cortical cytoskeleton organization	fbgn0285955,fbgn0041111
head	All	GO:0007043	0.925168	cell-cell junction assembly	fbgn0262614,fbgn0028369,fbgn0004167
head	All	GO:0098662	0.925168	inorganic cation transmembrane transport	fbgn0261698,fbgn0262685
head	All	GO:0001745	0.925168	compound eye morphogenesis	fbgn0011648,fbgn0262614,fbgn0001085,fbgn0028369,fbgn0086361
head	All	GO:0061024	0.925168	membrane organization	fbgn0000083,fbgn0004509,fbgn0000382,fbgn0004167
head	All	GO:0001071	0.925168	nucleic acid binding transcription factor activity	fbgn0030505,fbgn0011648,fbgn0283521,fbgn0037792,fbgn0262656,fbgn0004394,fbgn0259938,fbgn0261238,fbgn0259162,fbgn0038063,fbgn0041111
head	All	GO:0003700	0.925168	transcription factor activity, sequence-specific DNA binding	fbgn0030505,fbgn0011648,fbgn0283521,fbgn0037792,fbgn0262656,fbgn0004394,fbgn0259938,fbgn0261238,fbgn0259162,fbgn0038063,fbgn0041111
head	All	GO:0007617	0.928219	mating behavior	fbgn0000479,fbgn0000592,fbgn0034475
head	All	GO:0048871	0.928219	multicellular organismal homeostasis	fbgn0010415
head	All	GO:0000915	0.928219	actomyosin contractile ring assembly	fbgn0041111
head	All	GO:0008023	0.928219	transcription elongation factor complex	fbgn0041111
head	All	GO:0061629	0.928219	RNA polymerase II sequence-specific DNA binding transcription factor binding	fbgn0041111
head	All	GO:0035327	0.928219	transcriptionally active chromatin	fbgn0041111
head	All	GO:0044837	0.928219	actomyosin contractile ring organization	fbgn0041111
head	All	GO:0032783	0.928219	ELL-EAF complex	fbgn0041111
head	All	GO:0007366	0.928219	periodic partitioning by pair rule gene	fbgn0041111
head	All	GO:0032368	0.928219	regulation of lipid transport	fbgn0041111
head	All	GO:0010738	0.928219	regulation of protein kinase A signaling	fbgn0000479
head	All	GO:0040040	0.928219	thermosensory behavior	fbgn0000479
head	All	GO:0072375	0.928219	medium-term memory	fbgn0000479
head	All	GO:0001661	0.928219	conditioned taste aversion	fbgn0000479
head	All	GO:0021782	0.928219	glial cell development	fbgn0010415
head	All	GO:0007398	0.928219	ectoderm development	fbgn0004394
head	All	GO:0042327	0.928219	positive regulation of phosphorylation	fbgn0014135,fbgn0264493
head	All	GO:0045937	0.928219	positive regulation of phosphate metabolic process	fbgn0014135,fbgn0264493
head	All	GO:0001934	0.928219	positive regulation of protein phosphorylation	fbgn0014135,fbgn0264493
head	All	GO:0010562	0.928219	positive regulation of phosphorus metabolic process	fbgn0014135,fbgn0264493
head	All	GO:0098656	0.928219	anion transmembrane transport	fbgn0264908
head	All	GO:0006091	0.92829	generation of precursor metabolites and energy	fbgn0039331
head	All	GO:0035234	0.92829	ectopic germ cell programmed cell death	fbgn0259834
head	All	GO:0022890	0.92829	inorganic cation transmembrane transporter activity	fbgn0011589,fbgn0261698,fbgn0045073,fbgn0262685
head	All	GO:0046873	0.92829	metal ion transmembrane transporter activity	fbgn0011589,fbgn0261698,fbgn0045073,fbgn0262685
head	All	GO:0008016	0.92829	regulation of heart contraction	fbgn0011676,fbgn0265597
head	All	GO:1903522	0.92829	regulation of blood circulation	fbgn0011676,fbgn0265597
head	All	GO:0042220	0.92829	response to cocaine	fbgn0283499
head	All	GO:0043279	0.92829	response to alkaloid	fbgn0283499
head	All	GO:0050806	0.928599	positive regulation of synaptic transmission	fbgn0285955
head	All	GO:0034613	0.928599	cellular protein localization	fbgn0000083,fbgn0031078,fbgn0262614,fbgn0004509
head	All	GO:0018212	0.928599	peptidyl-tyrosine modification	fbgn0000017
head	All	GO:0018108	0.928599	peptidyl-tyrosine phosphorylation	fbgn0000017
head	All	GO:0016709	0.930968	oxidoreductase activity, acting on paired donors, with incorporation or reduction of molecular oxygen, NAD(P)H as one donor, and incorporation of one atom of oxygen	fbgn0011676
head	All	GO:0097305	0.931407	response to alcohol	fbgn0261862
head	All	GO:0016209	0.931596	antioxidant activity	fbgn0010226
head	All	GO:0016684	0.931596	oxidoreductase activity, acting on peroxide as acceptor	fbgn0010226
head	All	GO:0004601	0.931596	peroxidase activity	fbgn0010226
head	All	GO:0016701	0.932534	oxidoreductase activity, acting on single donors with incorporation of molecular oxygen	fbgn0036262
head	All	GO:0015935	0.932534	small ribosomal subunit	fbgn0003517
head	All	GO:0003735	0.932534	structural constituent of ribosome	fbgn0003517
head	All	GO:0044391	0.932534	ribosomal subunit	fbgn0003517
head	All	GO:0048608	0.932534	reproductive structure development	fbgn0283521,fbgn0283499
head	All	GO:0031399	0.932534	regulation of protein modification process	fbgn0014135,fbgn0262614,fbgn0264493,fbgn0086361
head	All	GO:0030510	0.933543	regulation of BMP signaling pathway	fbgn0031016,fbgn0263593
head	All	GO:0048812	0.933543	neuron projection morphogenesis	fbgn0025381,fbgn0003165,fbgn0283521,fbgn0262614,fbgn0000017,fbgn0011259,fbgn0261698,fbgn0259938,fbgn0022764
head	All	GO:0005217	0.934586	intracellular ligand-gated ion channel activity	fbgn0045073,fbgn0259145
head	All	GO:0044710	0.936197	single-organism metabolic process	fbgn0002719,fbgn0011676,fbgn0260986,fbgn0039331,fbgn0029969,fbgn0037612,fbgn0263593,fbgn0285955,fbgn0030300,fbgn0034997,fbgn0037469,fbgn0036262,fbgn0262614,fbgn0031948,fbgn0004057,fbgn0000024,fbgn0262656,fbgn0003748,fbgn0000592,fbgn0016013,fbgn0051075,fbgn0283499,fbgn0030812,fbgn0036544,fbgn0041210,fbgn0004516,fbgn0004889,fbgn0259171,fbgn0037896
head	All	GO:0098796	0.937028	membrane protein complex	fbgn0004456,fbgn0039331,fbgn0039335,fbgn0267252,fbgn0086778,fbgn0031078,fbgn0011589,fbgn0260446,fbgn0259145,fbgn0283499,fbgn0000036,fbgn0033739
head	All	GO:0005509	0.937169	calcium ion binding	fbgn0004580,fbgn0053087,fbgn0000083,fbgn0036715,fbgn0052373,fbgn0039054,fbgn0045073,fbgn0034481
head	All	GO:0060089	0.937169	molecular transducer activity	fbgn0004456,fbgn0052547,fbgn0267252,fbgn0085447,fbgn0039354,fbgn0053531,fbgn0011648,fbgn0004370,fbgn0011589,fbgn0001085,fbgn0260446,fbgn0041242,fbgn0035010,fbgn0000382,fbgn0004839,fbgn0259241,fbgn0004842,fbgn0283499,fbgn0034013,fbgn0038063
head	All	GO:0007379	0.937169	segment specification	fbgn0041111
head	All	GO:0036464	0.937169	cytoplasmic ribonucleoprotein granule	fbgn0263974
head	All	GO:0043186	0.937169	P granule	fbgn0263974
head	All	GO:0035770	0.937169	ribonucleoprotein granule	fbgn0263974
head	All	GO:0016010	0.937169	dystrophin-associated glycoprotein complex	fbgn0033739
head	All	GO:0017016	0.937169	Ras GTPase binding	fbgn0050115
head	All	GO:0031267	0.937169	small GTPase binding	fbgn0050115
head	All	GO:0051020	0.937169	GTPase binding	fbgn0050115
head	All	GO:0006461	0.937169	protein complex assembly	fbgn0025394,fbgn0039335,fbgn0283499
head	All	GO:0098858	0.937169	actin-based cell projection	fbgn0036715
head	All	GO:0016328	0.937169	lateral plasma membrane	fbgn0004456
head	All	GO:0035151	0.937169	regulation of tube size, open tracheal system	fbgn0001085
head	All	GO:0007028	0.937169	cytoplasm organization	fbgn0283499
head	All	GO:0016476	0.937169	regulation of embryonic cell shape	fbgn0262614
head	All	GO:0051188	0.937169	cofactor biosynthetic process	fbgn0037469
head	All	GO:0008078	0.937169	mesodermal cell migration	fbgn0052296
head	All	GO:0046534	0.937169	positive regulation of photoreceptor cell differentiation	fbgn0086361
head	All	GO:0001751	0.937169	compound eye photoreceptor cell differentiation	fbgn0265487
head	All	GO:0001754	0.937169	eye photoreceptor cell differentiation	fbgn0265487
head	All	GO:0046530	0.937169	photoreceptor cell differentiation	fbgn0265487
head	All	GO:0042052	0.937169	rhabdomere development	fbgn0265487
head	All	GO:0061333	0.937169	renal tubule morphogenesis	fbgn0285955
head	All	GO:0007443	0.937169	Malpighian tubule morphogenesis	fbgn0285955
head	All	GO:0051015	0.937398	actin filament binding	fbgn0266696
head	All	GO:0001158	0.937398	enhancer sequence-specific DNA binding	fbgn0011648
head	All	GO:0035326	0.937398	enhancer binding	fbgn0011648
head	All	GO:0045676	0.937398	regulation of R7 cell differentiation	fbgn0086361
head	All	GO:0004252	0.938059	serine-type endopeptidase activity	fbgn0004509
head	All	GO:0046692	0.93819	sperm competition	fbgn0000592
head	All	GO:0015269	0.942545	calcium-activated potassium channel activity	fbgn0261698
head	All	GO:0005227	0.942545	calcium activated cation channel activity	fbgn0261698
head	All	GO:0060179	0.942545	male mating behavior	fbgn0262477,fbgn0264307,fbgn0261238
head	All	GO:0030534	0.942545	adult behavior	fbgn0052423,fbgn0086778,fbgn0003165,fbgn0000479,fbgn0036428,fbgn0003435
head	All	GO:0044271	0.942545	cellular nitrogen compound biosynthetic process	fbgn0011676,fbgn0051356,fbgn0037469,fbgn0024330,fbgn0262656,fbgn0003517,fbgn0011981
head	All	GO:0097060	0.942545	synaptic membrane	fbgn0264307,fbgn0086778,fbgn0000036
head	All	GO:0005261	0.942545	cation channel activity	fbgn0011589,fbgn0261698,fbgn0045073,fbgn0259145,fbgn0262685
head	All	GO:0009605	0.942545	response to external stimulus	fbgn0267252,fbgn0263593,fbgn0261862,fbgn0033661,fbgn0041604,fbgn0283521,fbgn0024330,fbgn0264953,fbgn0262656,fbgn0283499,fbgn0260945,fbgn0010415,fbgn0004516,fbgn0035236
head	All	GO:0035206	0.942545	regulation of hemocyte proliferation	fbgn0001085,fbgn0022764
head	All	GO:0051641	0.942545	cellular localization	fbgn0261822,fbgn0011760,fbgn0000083,fbgn0285955,fbgn0031078,fbgn0262614,fbgn0004509,fbgn0000181
head	All	GO:0050795	0.942545	regulation of behavior	fbgn0025394,fbgn0001085,fbgn0000592,fbgn0283499
head	All	GO:0055085	0.942545	transmembrane transport	fbgn0000639,fbgn0039357,fbgn0264908,fbgn0011589,fbgn0261698,fbgn0259145,fbgn0262685,fbgn0259834,fbgn0000036,fbgn0031449
[truncated: 18,496 more rows]
