# Supplementary material for: The epigenetics effects of transposable elements are genomic context dependent and not restricted to gene silencing in Drosophila
Source: Genome Biol. 2025 Aug 18;26:251. doi: 10.1186/s13059-025-03705-4 (PMC12360000; doi:10.1186/s13059-025-03705-4)
Supplement: Supplementary file 1 — Additional file 1: Supplementary tables. [file 13059_2025_3705_MOESM1_ESM.zip › Additional_File_Table_S6.xlsx]

## Sheet: Table S6
Table S6. A. Number of TEs analyzed. B. TE with epigenetic effects by strain.
Strain	Strain-specific TE	Reference TE (Fbti) strain-specific	De novo TE strain-specific	TE present in 5 strains	Reference TEs in 5 strains	De novo present in 5 strains	Polymorphic TEs (2-4)	Reference polymorphic	De novo polymorphic	Reference TEs total	De novo TEs total	Total TEs
All	3319	111	3208	945	468	477	559	182	377	761	4062	4823
AKA-017	681	15	666	945	468	477	329	126	203	609	1346	1955
JUT-011	646	19	627	945	468	477	354	122	232	609	1336	1945
MUN-016	631	16	615	945	468	477	246	92	154	576	1246	1822
SLA-001	641	37	604	945	468	477	314	113	201	618	1282	1900
TOM-007	720	24	696	945	468	477	335	115	220	607	1393	2000
Genome	TEs with epigenetic effects	Unique from the strain	De novo	Reference TE (FBti)
AKA-017	359	272	352	7
MUN-016	344	201	336	8
JUT-011	402	297	392	10
SLA-001	186	135	177	9
TOM-007	370	287	356	14
